# Supplementary material for: Branched-chain α-ketoacids are preferentially reaminated and activate protein synthesis in the heart
Source: Nat Commun. 2021 Mar 15;12:1680. doi: 10.1038/s41467-021-21962-2 (PMC7960706; doi:10.1038/s41467-021-21962-2)
Supplement: Supplementary file 3 — Supplementary Data 1 [file 41467_2021_21962_MOESM3_ESM.xlsx]

## Sheet: Phosphopeptide Expression
#NAME?	Modifications	Modification Pattern	# Isoforms	# Protein Groups	# Proteins	# PSMs	Master Protein Accessions	Gene ID (Uniprot)	Positions in Proteins	Modifications in Proteins	Master Protein Descriptions	# Missed Cleavages	Theo. MH+ [Da]	Phos abundance Ratio: (high BCKA) / (low BCKA)	Phos abundanced Fold-change (high BCKA)/(low BCKA)	Phos abundance Ratio P-Value: (high BCKA) / (low BCKA)	Log2Fold Change (high BCKA)/(low BCKA)	Pvalue (-LOG10)	Phos abundance Ratio Adj. P-Value: (high BCKA) / (low BCKA)	Protein abundance Ratio (high BCKA)/(low BCKA)	Protein abundanced Fold-change (high BCKA)/(low BCKA)	Protein abundance Ratio P-Value: (high BCKA) / (low BCKA)	Abundances (Normalized): F2: 127C, Sample, exclude	Abundances (Normalized): F2: 127N, Sample, high BCKA	Abundances (Normalized): F2: 128N, Sample, high BCKA	Abundances (Normalized): F2: 129N, Sample, high BCKA	Abundances (Normalized): F2: 130N, Sample, high BCKA	Abundances (Normalized): F2: 131N, Sample, high BCKA	Abundances (Normalized): F2: 126, Sample, low BCKA	Abundances (Normalized): F2: 128C, Sample, low BCKA	Abundances (Normalized): F2: 129C, Sample, low BCKA	Abundances (Normalized): F2: 130C, Sample, low BCKA	Quan Info	Confidence (by Search Engine): MSFragger	Percolator q-Value (by Search Engine): MSFragger	Percolator PEP (by Search Engine): MSFragger	MSFraggerScore (by Search Engine): MSFragger
[-].MAAVGVGGSTAAAGAGAVSAGALEPGSATAAHR.[R]	1xOxidation [M1];1xTMT6plex [N-Term];1xPhospho [S27(98.6)]	*-------------------------*------	1	1	1	1	B2RYK5	Slc35a2	B2RYK5 [1-33]	B2RYK5 1xPhospho [S27(98.6)]	RCG22880, isoform CRA_a OS=Rattus norvegicus OX=10116 GN=Slc35a2 PE=1 SV=1	0	3391.7	1.107	1.107	0.285391	0.146655	0.54456	0.594257	#N/A	#N/A	#N/A	14.1	13.7	13.7	9.9	19.7	15.1	12.6	10.1	14	12.2		High	0.003802	0.0294	5.24
[K].AAATPESQEPQAK.[G]	1xTMT6plex [K13];1xTMT6plex [N-Term];2xPhospho [T4(100); S7(100)]	*--*--*-----*	1	1	2	2	A0A0G2K613	#N/A	A0A0G2K613 [145-157]; Q9EPH2 [145-157]	A0A0G2K613 2xPhospho [T148(100); S151(100)]; Q9EPH2 2xPhospho [T148(100); S151(100)]	Uncharacterized protein OS=Rattus norvegicus OX=10116 PE=4 SV=1	0	1945.91	1.071	1.071	0.261606	0.0989585	0.582352	0.573573	0.876	-1.14155	0.898985	6.1	6.4	8	6.7	5.6	9.2	5.6	5.4	7	6.9		High	0.001135	0.005453	3.36
[K].AAATPESQEPQAK.[G]	1xTMT6plex [K13];1xTMT6plex [N-Term];1xPhospho [T4(100)]	*--*--------*	1	1	2	3	A0A0G2K613	#N/A	A0A0G2K613 [145-157]; Q9EPH2 [145-157]	A0A0G2K613 1xPhospho [T148(100)]; Q9EPH2 1xPhospho [T148(100)]	Uncharacterized protein OS=Rattus norvegicus OX=10116 PE=4 SV=1	0	1865.94	0.871	-1.14811	0.0609417	-0.199255	1.21509	0.307983	0.876	-1.14155	0.898985	134	145.5	113.3	141.2	153	128.4	144.2	151.6	192.9	173.5		High	0.0002264	0.0002441	8.23
[K].AAAVGAANKSTVEGIQASVK.[T]	2xTMT6plex [K9; K20];1xTMT6plex [N-Term];1xPhospho [S10(99.7)]	*-------**---------*	1	1	3	1	A0A0G2K8V2	Vcl	A0A0G2K8V2 [647-666]; P85972 [647-666]; R9PXU6 [647-666]	A0A0G2K8V2 1xPhospho [S656(99.7)]; P85972 1xPhospho [S656(99.7)]; R9PXU6 1xPhospho [S656(99.7)]	Vinculin OS=Rattus norvegicus OX=10116 GN=Vcl PE=1 SV=1	1	2639.47	1.219	1.219	0.626437	0.285698	0.203122	0.83108	1.017	1.017	0.863162	6	12.2	5.6	12.3	9.3	8.6	7.7	6.3	13	7.5		High	0.0002264	0.0001544	7.1
[K].AADPPAENSSAPEAEQGGAE.[-]	1xTMT6plex [N-Term];1xPhospho [S10(99.6)]	*--------*----------	2	1	3	1	Q3ZAV2	Ybx1	Q3ZAV2 [307-326]; D3ZEV0 [303-322]; P62961 [303-322]	Q3ZAV2 1xPhospho [S316(99.6)]; D3ZEV0 1xPhospho [S312(99.6)]; P62961 1xPhospho [S312(99.6)]	Y-box-binding protein 1 OS=Rattus norvegicus OX=10116 GN=Ybx1 PE=1 SV=1	0	2206.93	1.16	1.16	0.116635	0.214125	0.933171	0.401003	1	1	0.976133	22.7	25.7	18.4	20	22.2	23.1	18.6	17.5	21	19.7		High	0.0002264	6.996e-05	8.04
[K].AADRLPNLASPSAEGPPRPCPGAAPR.[R]	1xCarbamidomethyl [C20];1xTMT6plex [N-Term];1xPhospho [S10(100)]	*--------*---------*------	1	1	1	2	Q5XI21	Tom1	Q5XI21 [453-478]	Q5XI21 1xPhospho [S462(100)]	Target of myb1 homolog (Chicken) OS=Rattus norvegicus OX=10116 GN=Tom1 PE=1 SV=1	1	2934.46	0.281	-3.55872	0.015811	-1.83136	1.80104	0.19584	1.031	1.031	0.843709	23.3	32.1	21.2	66.8	17.9	16.2	73.7	86.3	50.1	77.1		High	0.0002264	4.572e-05	12.12
[K].AAEGLPQPQSPSSASPPGLR.[G]	1xTMT6plex [N-Term];1xPhospho [S10(99.6)]	*--------*----------	1	1	1	2	D4AED1	Spindoc	D4AED1 [294-313]	D4AED1 1xPhospho [S303(100)]	LOC361719 (Predicted) OS=Rattus norvegicus OX=10116 GN=Spindoc PE=1 SV=2	0	2256.12	1.031	1.031	0.481913	0.0440443	0.317032	0.744846	#N/A	#N/A	#N/A	6.1	7.5	9.1	3.7	5.1	8.1	9.6	5.8	7.5	7		High	0.0002264	4.572e-05	13.88
[K].AAEIPAVASCWVGPQVSPEHK.[E]	1xCarbamidomethyl [C10];1xTMT6plex [K21];1xTMT6plex [N-Term];1xPhospho [S17(100)]	*--------*------*---*	1	1	1	2	A0A0G2K2M9	Srrm2	A0A0G2K2M9 [1255-1275]	A0A0G2K2M9 1xPhospho [S1271(100)]	Serine/arginine repetitive matrix 2 OS=Rattus norvegicus OX=10116 GN=Srrm2 PE=1 SV=1	0	2771.4	1.136	1.136	0.857602	0.183963	0.0667141	0.941956	0.981	-1.01937	0.994777	2.5	16.9	23	14.3	7.1	8.2	17.4	9.7	7.3	16.4		High	0.0002264	4.572e-05	9.16
[K].AAETVPDLPSPPTEAPAPASNTSNR.[K]	1xTMT6plex [N-Term];1xPhospho [S10(99.4)]	*--------*---------------	3	1	1	5	A0A0G2K9L2	Tom1l2	A0A0G2K9L2 [491-515]	A0A0G2K9L2 1xPhospho [S500(100)]	Target of myb1-like 2 membrane-trafficking protein OS=Rattus norvegicus OX=10116 GN=Tom1l2 PE=1 SV=1	0	2799.34	0.314	-3.18471	0.00867406	-1.67116	2.06178	0.166173	0.994	-1.00604	0.994777	29.8	16	14.1	30	18.2	23.4	28.5	63.2	68	53.3		High	0.0002264	4.572e-05	16.96
[K].AAFSKDESKEPIVEVR.[T]	2xTMT6plex [K5; K9];1xTMT6plex [N-Term];1xPhospho [S]	positions not distinguishable	1	1	4	1	A0A0G2K0M8	Ncam1	F1LUV9 [752-767]; F1LNY3 [761-776]; P13596 [777-792]; A0A0G2K0M8 [664-679]		Neural cell adhesion molecule 1 OS=Rattus norvegicus OX=10116 GN=Ncam1 PE=1 SV=1	2	2572.4	1.125	1.125	0.38009	0.169925	0.420113	0.673396	#N/A	#N/A	#N/A	53.9	47.3	85.6	71.1	61.7	56.3	67.5	52.5	49.4	57.3		High	0.002159	0.01478	5.49
[K].AAGARPLTSPESLSR.[D]	1xTMT6plex [N-Term];1xPhospho [T/S]	positions not distinguishable	1	1	1	1	Q6MG49	Bag6	Q6MG49 [1087-1101]		Large proline-rich protein BAG6 OS=Rattus norvegicus OX=10116 GN=Bag6 PE=1 SV=2	0	1821.94	0.904	-1.10619	0.272547	-0.145605	0.564559	0.582714	1.01	1.01	0.976133	28.1	32.8	20.1	32.4	20.7	28.7	32.2	25.6	31.4	33.9		High	0.0002264	0.0002748	6.31
[K].AAGASQLQGSPEVTK.[T]	1xTMT6plex [K15];1xTMT6plex [N-Term];1xPhospho [S10(99.4)]	*--------*----*	1	1	1	2	F6Q5G6	Aplf	F6Q5G6 [140-154]	F6Q5G6 1xPhospho [S149(100)]	Aprataxin and PNKP-like factor OS=Rattus norvegicus OX=10116 GN=Aplf PE=1 SV=2	0	1982.04	1.054	1.054	0.809443	0.0758749	0.0918136	0.920218	#N/A	#N/A	#N/A	19.4	22.9	18.2	19.9	28.8	20.5	21	18.1	18.1	28.7		High	0.001048	0.005063	4.86
[K].AAGGIILTASHCPGGPGGEFGVK.[F]	1xCarbamidomethyl [C12];1xTMT6plex [K23];1xTMT6plex [N-Term];1xPhospho [S10(99.3)]	*--------*-*----------*	2	1	1	5	D3ZVR9	Pgm5	D3ZVR9 [113-135]	D3ZVR9 1xPhospho [S122(100)]	Phosphoglucomutase 5 OS=Rattus norvegicus OX=10116 GN=Pgm5 PE=1 SV=3	0	2691.37	0.936	-1.06838	0.523304	-0.0954196	0.281246	0.769633	1.028	1.028	0.934913	4.4	18.7	40.2	37.6	13.8	7.8	22.9	32.4	1.2	17.5		High	0.0002264	4.572e-05	13.02
[K].AAIISAEGDSK.[A]	1xTMT6plex [K11];1xTMT6plex [N-Term];1xPhospho [S5(100)]	*---*-----*	1	1	1	2	P67779	Phb	P67779 [209-219]	P67779 1xPhospho [S213(100)]	Prohibitin OS=Rattus norvegicus OX=10116 GN=Phb PE=1 SV=1	0	1599.84	1.124	1.124	0.184999	0.168642	0.73283	0.491222	1.023	1.023	0.994777	68.4	58.8	45.5	60.7	62	67.8	45.1	54.7	54.1	54		High	0.0004136	0.001049	4.76
[K].AAISQLRSPR.[V]	1xTMT6plex [N-Term];1xPhospho [S8(100)]	*------*--	1	1	1	1	D3ZUC9	Oxsr1	D3ZUC9 [352-361]	D3ZUC9 1xPhospho [S359(100)]	Oxidative stress-responsive kinase 1 OS=Rattus norvegicus OX=10116 GN=Oxsr1 PE=1 SV=1	1	1407.77	0.561	-1.78253	0.052493	-0.833927	1.2799	0.293163	1.007	1.007	0.964518	9.2	2.8	7.6	7.3	5.6	10.2	7.3	21	11.7	14.6		High	0.00122	0.005732	4.31
[K].AALLAQYADVTDEEDEADEK.[A]	1xTMT6plex [K20];1xTMT6plex [N-Term];1xPhospho [T11(100)]	*---------*--------*	2	1	1	2	Q5BK07	Ccdc43	Q5BK07 [127-146]	Q5BK07 1xPhospho [T137(100)]	Coiled-coil domain-containing protein 43 OS=Rattus norvegicus OX=10116 GN=Ccdc43 PE=1 SV=2	0	2734.27	1.039	1.039	0.790395	0.0551957	0.102156	0.911891	1.019	1.019	0.979263	17.8	14.1	19.3	17.8	15	20.3	17.2	14.7	17.1	18.1		High	0.0002264	4.572e-05	11.23
[K].AALLAQYADVTDEEDEADEKADPGASTANIGSDK.[S]	2xTMT6plex [K20; K34];1xTMT6plex [N-Term];1xPhospho [T11(100)]	*---------*--------*-------------*	1	1	1	2	Q5BK07	Ccdc43	Q5BK07 [127-160]	Q5BK07 1xPhospho [T137(100)]	Coiled-coil domain-containing protein 43 OS=Rattus norvegicus OX=10116 GN=Ccdc43 PE=1 SV=2	1	4248.03	1.238	1.238	0.0501141	0.308011	1.30004	0.287717	1.019	1.019	0.979263	56.9	69.1	65.4	53.9	70.5	57.8	51	48.1	60.1	54.6		High	0.0002264	4.572e-05	16.96
[K].AALPAGEGESPEGAK.[I]	1xTMT6plex [K15];1xTMT6plex [N-Term];1xPhospho [S10(100)]	*--------*----*	1	1	4	2	A0A0G2K5Z4	LOC100910792	A0A0G2K5Z4 [418-432]; F1LPP0 [487-501]; O08838 [487-501]; A0A0G2JX32 [484-498]	A0A0G2K5Z4 1xPhospho [S427(100)]; F1LPP0 1xPhospho [S496(100)]; O08838 1xPhospho [S496(100)]; A0A0G2JX32 1xPhospho [S493(100)]	Uncharacterized protein OS=Rattus norvegicus OX=10116 GN=LOC100910792 PE=1 SV=1	0	1921.97	0.839	-1.1919	0.425505	-0.253257	0.371096	0.705346	#N/A	#N/A	#N/A	17.8	16.3	18.6	16.3	27.8	19.2	24.3	20.2	17.5	24.5		High	0.0002264	0.0001482	5.79
[K].AALQAAPESADDSPSQLSK.[W]	1xTMT6plex [K19];1xTMT6plex [N-Term];1xPhospho [S13(100)]	*-----------*-----*	1	1	1	1	D3ZBQ1	Foxo3	D3ZBQ1 [271-289]	D3ZBQ1 1xPhospho [S283(100)]	Forkhead box O3 OS=Rattus norvegicus OX=10116 GN=Foxo3 PE=1 SV=1	0	2424.21	1.195	1.195	0.10329	0.257011	0.985942	0.379771	#N/A	#N/A	#N/A	27.1	24.6	26.5	27.2	24.9	21.7	21.5	25	16.8	20.2		High	0.0002264	4.797e-05	9.69
[K].AANKTPPKSPGDPAK.[A]	3xTMT6plex [K4; K8; K15];1xTMT6plex [N-Term];1xPhospho [T5(100)]	*--**--*------*	1	1	2	2	A0A5H1ZRV3	Tppp	A0A5H1ZRV3 [28-42]; D3ZQL7 [11-25]	A0A5H1ZRV3 1xPhospho [T32(100)]; D3ZQL7 1xPhospho [T15(100)]	Tubulin polymerization-promoting protein OS=Rattus norvegicus OX=10116 GN=Tppp PE=1 SV=1	2	2475.41	1.199	1.199	0.0449797	0.261832	1.34698	0.277372	1.054	1.054	0.78421	74.7	89.5	93.8	86.9	96.7	92.3	90.6	74.9	74.1	79.1		High	0.0005092	0.002265	5.69
[K].AAPPRPGTFTPTPSVSSQALSSPR.[L]	1xTMT6plex [N-Term];1xPhospho [S22(100)]	*--------------------*--	4	1	2	4	A0A0G2JZL9	Esam	A0A0G2JZL9 [309-332]; Q6AYD4 [327-350]	A0A0G2JZL9 1xPhospho [S330(100)]; Q6AYD4 1xPhospho [S348(100)]	Endothelial cell-selective adhesion molecule OS=Rattus norvegicus OX=10116 GN=Esam PE=1 SV=1	0	2718.38	1.923	1.923	0.0538143	0.943359	1.2691	0.295603	0.961	-1.04058	0.839565	11.9	17.4	25.6	17.2	25.2	28.4	9.8	18.4	9.4	17.6		High	0.0002264	4.572e-05	11.8
[K].AAPPRPGTFTPTPSVSSQALSSPR.[L]	1xTMT6plex [N-Term];2xPhospho [S22(100); T/S]	positions not distinguishable	2	1	2	3	A0A0G2JZL9	Esam	A0A0G2JZL9 [309-332]; Q6AYD4 [327-350]	A0A0G2JZL9 2xPhospho [S330(100); T/S]; Q6AYD4 2xPhospho [S348(100); T/S]	Endothelial cell-selective adhesion molecule OS=Rattus norvegicus OX=10116 GN=Esam PE=1 SV=1	0	2798.35	1.058	1.058	0.991024	0.0813396	0.00391596	0.996323	0.961	-1.04058	0.839565	6.5	5	7.3	5.7	7.3	3.8	4.1	8.7	4.8	6.1		High	0.0002264	0.0001232	7.5
[K].AAPPRPGTFTPTPSVSSQALSSPR.[L]	1xTMT6plex [N-Term];3xPhospho [T10(99.2); S14(98.8); S/T]	positions not distinguishable	2	1	2	1	A0A0G2JZL9	Esam	A0A0G2JZL9 [309-332]; Q6AYD4 [327-350]	A0A0G2JZL9 3xPhospho [T318(99.2); S322(98.8); S/T]; Q6AYD4 3xPhospho [T336(99.2); S340(98.8); S/T]	Endothelial cell-selective adhesion molecule OS=Rattus norvegicus OX=10116 GN=Esam PE=1 SV=1	0	2878.31	0.965	-1.03627	0.779231	-0.0513992	0.108334	0.905886	0.961	-1.04058	0.839565	5	6.6	5.2	5.7	4.7	7	6.4	5.9	4.4	5.8		High	0.001698	0.009382	2.43
[K].AAPQSPSVPK.[K]	1xTMT6plex [K10];1xTMT6plex [N-Term];1xPhospho [S5(100)]	*---*----*	1	1	3	1	A0A0G2K7T6	Nup155	A0A0G2K7T6 [987-996]; F1LS02 [986-995]; P37199 [987-996]	A0A0G2K7T6 1xPhospho [S991(100)]; F1LS02 1xPhospho [S990(100)]; P37199 1xPhospho [S991(100)]	Nuclear pore complex protein Nup155 OS=Rattus norvegicus OX=10116 GN=Nup155 PE=1 SV=1	0	1519.83	0.859	-1.16414	0.105694	-0.21927	0.975949	0.384771	0.916	-1.0917	0.87372	61.1	68.3	59.6	77.5	52.1	65.9	70.3	83.6	85.3	66.5		High	0.001552	0.007945	4.8
[K].AAPSPDVTVGASPVLDEIQFAALK.[I]	1xTMT6plex [K24];1xTMT6plex [N-Term];1xPhospho [S4(100)]	*--*-------------------*	2	1	1	2	D3ZJH2	Sugp2	D3ZJH2 [264-287]	D3ZJH2 1xPhospho [S267(100)]	SURP and G patch domain-containing 2 OS=Rattus norvegicus OX=10116 GN=Sugp2 PE=1 SV=1	0	2934.56	0.822	-1.21655	0.0722323	-0.28279	1.14127	0.327906	1.016	1.016	0.878641	6.2	5.6	5.2	5.7	5.3	3.9	5.7	5.5	8.1	7.2		High	0.0002264	0.0002904	4.43
[K].AAQASLSALNDPSAVEQALQEK.[K]	1xTMT6plex [K22];1xTMT6plex [N-Term];1xPhospho [S5(100)]	*---*----------------*	1	1	2	11	G3V7L1	Utrn	G3V7L1 [929-950]; A0A0G2JW60 [934-955]	G3V7L1 1xPhospho [S933(100)]; A0A0G2JW60 1xPhospho [S938(100)]	Utrophin OS=Rattus norvegicus OX=10116 GN=Utrn PE=1 SV=3	0	2779.43	1.078	1.078	0.489577	0.108357	0.310179	0.749718	0.978	-1.02249	0.967842	65.7	69.8	82.7	69.3	65.6	57.6	67.5	61.3	54.6	75		High	0.0002264	4.572e-05	15.05
[K].AAQPSPSTVPK.[T]	1xTMT6plex [K11];1xTMT6plex [N-Term];1xPhospho [S5(100)]	*---*-----*	1	1	3	2	Q6IMZ7	Erg	Q6IMZ7 [248-258]; A0A0G2JWE9 [272-282]; D4A3D6 [247-257]	Q6IMZ7 1xPhospho [S252(100)]; A0A0G2JWE9 1xPhospho [S276(100)]; D4A3D6 1xPhospho [S251(100)]	Avian erythroblastosis virus E-26 (V-ets) oncogene related OS=Rattus norvegicus OX=10116 GN=Erg PE=2 SV=1	0	1620.88	0.894	-1.11857	0.0912326	-0.161653	1.03985	0.361335	0.792	-1.26263	0.85562	36.4	40.8	38.7	34.3	30.1	36.3	37.2	40.2	45.1	40.9		High	0.00122	0.005568	4.1
[K].AAQQAASSSGQGQQAQTPTGF.[-]	1xTMT6plex [N-Term];1xPhospho [T17(100)]	*---------------*----	2	1	1	1	P97633	Csnk1a1	P97633 [305-325]	P97633 1xPhospho [T321(100)]	Casein kinase I isoform alpha OS=Rattus norvegicus OX=10116 GN=Csnk1a1 PE=2 SV=1	0	2330.06	0.715	-1.3986	0.281319	-0.483985	0.5508	0.591422	#N/A	#N/A	#N/A	5.4	6.7	5.6	7.2	4.2	5.9		8.3	10.6	5.4		High	0.0002264	4.572e-05	16.35
[K].AAQQAASSSGQGQQAQTPTGK.[Q]	1xTMT6plex [K21];1xTMT6plex [N-Term];1xPhospho [T17(100)]	*---------------*---*	1	1	2	3	D3ZRE3	Csnk1a1	D3ZRE3 [333-353]; A0JPL2 [305-325]	D3ZRE3 1xPhospho [T349(100)]; A0JPL2 1xPhospho [T321(100)]	Casein kinase I isoform alpha OS=Rattus norvegicus OX=10116 GN=Csnk1a1 PE=1 SV=1	0	2540.25	0.657	-1.52207	0.0494366	-0.606035	1.30595	0.285049	0.961	-1.04058	0.857274	14.2	23.7	16.9	26.1	17	16.3	22.9	25.2	35.9	26.7		High	0.0002264	4.572e-05	12.66
[K].AAQSQLSQGDLVVAIDGVNTDTMTHLEAQNK.[I]	1xOxidation [M23];1xTMT6plex [K31];1xTMT6plex [N-Term];1xPhospho [S7(99)]	*-----*---------------*-------*	1	2	4	3	A0A0G2JXR0; A0A096MJ01	#N/A	A0A0G2JXR0 [38-68]; A0A096MKD4 [38-68]; A0A0G2JYM0 [83-113]; A0A096MJ01 [38-68]	A0A0G2JXR0 1xPhospho [S44(100)]; A0A096MKD4 1xPhospho [S44(100)]; A0A0G2JYM0 1xPhospho [S89(100)]; A0A096MJ01 1xPhospho [S44(100)]	LIM domain-binding 3 OS=Rattus norvegicus OX=10116 GN=Ldb3 PE=1 SV=1 LIM domain-binding 3 OS=Rattus norvegicus OX=10116 GN=Ldb3 PE=1 SV=1	0	3808.88	0.92	-1.08696	0.711748	-0.120294	0.147674	0.87566	0.983	-1.01729	0.994777	11.9	15.5	13.8	20.1	10.9	20.8	11.9	19.7	25.4	14.3	Shared	High	0.0002264	4.572e-05	16.75
[K].AARTPETSR.[A]	1xTMT6plex [N-Term];1xPhospho [T4(100)]	*--*-----	1	1	1	2	F1LVE5	LOC100911042	F1LVE5 [194-202]	F1LVE5 1xPhospho [T197(100)]	Uncharacterized LOC100911042 OS=Rattus norvegicus OX=10116 GN=LOC100911042 PE=4 SV=2	1	1297.65	0.791	-1.26422	0.162139	-0.33825	0.790112	0.465598	#N/A	#N/A	#N/A	53.1	51.8	37.9	63.9	39.7	54.3	44.8	69	73.9	62.1		High	0.001073	0.005125	5.02
[K].AASADSTTEGAPTDGFTVLSTK.[S]	1xTMT6plex [K22];1xTMT6plex [N-Term];1xPhospho [S6(99.6)]	*----*---------------*	2	1	2	2	Q02874	Macroh2a1	Q02874 [167-188]; A0A140TAB4 [167-188]	Q02874 1xPhospho [S172(99.6)]; A0A140TAB4 1xPhospho [S172(99.6)]	Core histone macro-H2A.1 OS=Rattus norvegicus OX=10116 GN=Macroh2a1 PE=1 SV=4	0	2665.3	0.994	-1.00604	0.351442	-0.00868224	0.454146	0.650852	0.887	-1.1274	0.784141	32.7	31.3	42.7	41.7	45.2	28.6	49.9	39.8	35.3	44.3		High	0.0002264	4.572e-05	15.16
[K].AASADSTTEGAPTDGFTVLSTK.[S]	1xTMT6plex [K22];1xTMT6plex [N-Term];2xPhospho [S3(100); S6(100)]	*-*--*---------------*	1	1	2	2	Q02874	Macroh2a1	Q02874 [167-188]; A0A140TAB4 [167-188]	Q02874 2xPhospho [S169(100); S172(100)]; A0A140TAB4 2xPhospho [S169(100); S172(100)]	Core histone macro-H2A.1 OS=Rattus norvegicus OX=10116 GN=Macroh2a1 PE=1 SV=4	0	2745.27	0.767	-1.30378	0.036534	-0.382702	1.4373	0.25707	0.887	-1.1274	0.784141	45.9	43.9	40.8	45	43	53.9	66.6	47.9	54.9	59.7		High	0.0002264	5.512e-05	13.11
[K].AASLTEDR.[G]	1xTMT6plex [N-Term];1xPhospho [S3(100)]	*-*-----	1	1	3	1	D3ZU13	Eif4g1	D3ZU13 [1207-1214]; D4AD15 [1201-1208]; M0RD03 [139-146]	D3ZU13 1xPhospho [S1209(100)]; D4AD15 1xPhospho [S1203(100)]; M0RD03 1xPhospho [S141(100)]	Eukaryotic translation initiation factor 4 gamma, 1 OS=Rattus norvegicus OX=10116 GN=Eif4g1 PE=1 SV=1	0	1171.56	0.946	-1.05708	0.755653	-0.0800879	0.121677	0.896092	0.998	-1.002	0.896015	26.8	22.4	24.2	27.9	24.6	27.1	26.7	31.8	21	25.4		High	0.0077	0.07269	3.54
[K].AASLTEDRGR.[D]	1xTMT6plex [N-Term];1xPhospho [S3(100)]	*-*-------	1	1	3	1	D3ZU13	Eif4g1	D3ZU13 [1207-1216]; D4AD15 [1201-1210]; M0RD03 [139-148]	D3ZU13 1xPhospho [S1209(100)]; D4AD15 1xPhospho [S1203(100)]; M0RD03 1xPhospho [S141(100)]	Eukaryotic translation initiation factor 4 gamma, 1 OS=Rattus norvegicus OX=10116 GN=Eif4g1 PE=1 SV=1	1	1384.68	1.006	1.006	0.387605	0.00863031	0.41161	0.678937	0.998	-1.002	0.896015	31.1	29.1	17.8	33.6	20.8	18.4	19.6	15.7	24	21.9		High	0.001734	0.00951	4.44
[K].AASPASPSGPK.[G]	1xTMT6plex [K11];1xTMT6plex [N-Term];1xPhospho [S6(100)]	*----*----*	1	1	2	2	A0A0G2JYH7	Sh2d3c	A0A0G2JYH7 [336-346]; B0BN10 [184-194]	A0A0G2JYH7 1xPhospho [S341(100)]; B0BN10 1xPhospho [S189(100)]	SH2 domain containing 3C (Predicted) OS=Rattus norvegicus OX=10116 GN=Sh2d3c PE=1 SV=1	0	1507.79	1.08	1.08	0.451647	0.111031	0.345201	0.722765	#N/A	#N/A	#N/A	46.3	75.7	57.6	67.1	72.4	69.7	59	58.1	70.9	70.7		High	0.0005092	0.002032	3.84
[K].AASPSPQSVR.[R]	1xTMT6plex [N-Term];1xPhospho [S3(99.6)]	*-*-------	1	1	2	3	B2RYB3	Srrm1	A0A0G2K4F6 [753-762]; B2RYB3 [739-748]	A0A0G2K4F6 1xPhospho [S755(99.7)]; B2RYB3 1xPhospho [S741(99.7)]	Serine and arginine repetitive matrix 1 OS=Rattus norvegicus OX=10116 GN=Srrm1 PE=1 SV=1	0	1308.65	1.006	1.006	0.688579	0.00863031	0.162046	0.863254	#N/A	#N/A	#N/A	33	45.6	49.3	47.2	42.2	44.1	64.3	40	40.7	50.4		High	0.001328	0.00637	2.5
[K].AASTSTPEPTR.[K]	1xTMT6plex [N-Term];1xPhospho [T6(98.9)]	*----*-----	2	2	2	1	A0A0G2K6I4; Q5XHX3	#N/A	A0A0G2K6I4 [457-467]; Q5XHX3 [440-450]	A0A0G2K6I4 1xPhospho [T462(98.9)]; Q5XHX3 1xPhospho [T445(98.9)]	ENAH, actin regulator OS=Rattus norvegicus OX=10116 GN=Enah PE=1 SV=1 ENAH, actin regulator OS=Rattus norvegicus OX=10116 GN=Enah PE=1 SV=1	0	1426.68	2.537	2.537	0.00276582	1.34312	2.55818	0.13401	1.009	1.009	0.946081	81.3	146	165	91.3	155.2	146.3	77.1	50.7	39.9	65.6	Shared	High	0.000763	0.003529	6.19
[K].AASVELPQR.[R]	1xTMT6plex [N-Term];1xPhospho [S3(100)]	*-*------	1	1	1	2	Q63638	Speg	Q63638 [2040-2048]	Q63638 1xPhospho [S2042(100)]	Striated muscle-specific serine/threonine-protein kinase OS=Rattus norvegicus OX=10116 GN=Speg PE=1 SV=2	0	1279.66	0.96	-1.04167	0.724745	-0.0588937	0.139815	0.882807	1.114	1.114	0.8262	219.7	199.3	181.3	176.1	180	209.9	191.4	216.4	178.3	186.6		High	0.002027	0.01249	2.13
[K].AASVELPQRR.[S]	1xTMT6plex [N-Term];1xPhospho [S3(100)]	*-*-------	1	1	1	2	Q63638	Speg	Q63638 [2040-2049]	Q63638 1xPhospho [S2042(100)]	Striated muscle-specific serine/threonine-protein kinase OS=Rattus norvegicus OX=10116 GN=Speg PE=1 SV=2	1	1435.76	1.049	1.049	0.247933	0.0690147	0.605665	0.561554	1.114	1.114	0.8262	116.6	109.8	89.6	104.9	95.7	87.7	94.7	88.8	89.3	93.2		High	0.0005618	0.002739	5.2
[K].AASVELPQRRSPSPGATR.[L]	1xTMT6plex [N-Term];3xPhospho [S3(100); S11(100); S13(100)]	*-*-------*-*-----	1	1	1	1	Q63638	Speg	Q63638 [2040-2057]	Q63638 3xPhospho [S2042(100); S2050(100); S2052(100)]	Striated muscle-specific serine/threonine-protein kinase OS=Rattus norvegicus OX=10116 GN=Speg PE=1 SV=2	2	2349.07	1.019	1.019	0.646837	0.0271541	0.189205	0.841434	1.114	1.114	0.8262	14.4	16.6	12.4	13.5	11.8	10.7	11.2	10.4	13.2	14.6		High	0.003452	0.02684	3.8
[K].AATPPNPSSTADSAGNPVAP.[-]	1xTMT6plex [N-Term];1xPhospho [T3(100)]	*-*-----------------	1	1	1	2	Q5U2U8	Bag3	Q5U2U8 [555-574]	Q5U2U8 1xPhospho [T557(100)]	BAG cochaperone 3 OS=Rattus norvegicus OX=10116 GN=Bag3 PE=1 SV=1	0	2130.99	4.243	4.243	0.398735	2.08508	0.399316	0.688506	1.03	1.03	0.994777	6	2	18.5	19.3	23.1	21.1	6.2	3.3	31.8	3.2		High	0.0002677	0.0005503	6.33
[K].AAVEETSSGSPK.[I]	1xTMT6plex [K12];1xTMT6plex [N-Term];1xPhospho [S/T]	positions not distinguishable	2	1	1	1	Q5U2S0	Rsrp1	Q5U2S0 [275-286]		Arginine/serine-rich protein 1 OS=Rattus norvegicus OX=10116 GN=Rsrp1 PE=1 SV=2	0	1700.85	1.224	1.224	0.548199	0.291604	0.261062	0.784851	#N/A	#N/A	#N/A	4.8	10.6	5.4	9.5	5.3	9.6	8.5	7.8	3.6	7.8		High	0.002397	0.01684	2.26
[K].AAVEETSSGSPK.[I]	1xTMT6plex [K12];1xTMT6plex [N-Term];1xPhospho [S10(100)]	*--------*-*	2	1	1	3	Q5U2S0	Rsrp1	Q5U2S0 [275-286]	Q5U2S0 1xPhospho [S284(100)]	Arginine/serine-rich protein 1 OS=Rattus norvegicus OX=10116 GN=Rsrp1 PE=1 SV=2	0	1700.85	1.086	1.086	0.321044	0.119024	0.493436	0.624772	#N/A	#N/A	#N/A	88.7	102.1	97.6	137.1	113.2	105.3	122.5	107.6	87.3	67.8		High	0.0003017	0.0007768	4.52
[K].AAVLSDSEDEDKASAAK.[K]	2xTMT6plex [K12; K17];1xTMT6plex [N-Term];2xPhospho [S5(100); S7(100)]	*---*-*----*----*	1	1	2	1	Q3SWT4	Iws1	Q3SWT4 [338-354]; A0A0G2JWE3 [338-354]	Q3SWT4 2xPhospho [S342(100); S344(100)]; A0A0G2JWE3 2xPhospho [S342(100); S344(100)]	Protein IWS1 homolog OS=Rattus norvegicus OX=10116 GN=Iws1 PE=1 SV=1	1	2554.23	1.01	1.01	0.912903	0.0143553	0.0395755	0.965205	0.838	-1.19332	0.78421	11.8	8.8	7.7	10.4	8.2	7.7	10	7.6	7.6	8.7		High	0.005622	0.04924	3.85
[K].AAVLSDSEDEDKASAAK.[K]	2xTMT6plex [K12; K17];1xTMT6plex [N-Term];1xPhospho [S7(100)]	*-----*----*----*	1	1	2	1	Q3SWT4	Iws1	Q3SWT4 [338-354]; A0A0G2JWE3 [338-354]	Q3SWT4 1xPhospho [S344(100)]; A0A0G2JWE3 1xPhospho [S344(100)]	Protein IWS1 homolog OS=Rattus norvegicus OX=10116 GN=Iws1 PE=1 SV=1	1	2474.26	0.446	-2.24215	0.0357933	-1.16488	1.4462	0.255256	0.838	-1.19332	0.78421	14.9	11.1	11.5	8.9	12	8.7	34.7	12.6	30.6	20.3		High	0.0002264	0.0002927	7.22
[K].AAVVASPLLDQQR.[N]	1xTMT6plex [N-Term];1xPhospho [S6(100)]	*----*-------	1	1	1	1	E9PSN4	Zc3h13	E9PSN4 [236-248]	E9PSN4 1xPhospho [S241(100)]	Zinc finger CCCH type-containing 13 OS=Rattus norvegicus OX=10116 GN=Zc3h13 PE=1 SV=2	0	1676.89	0.832	-1.20192	0.439491	-0.265345	0.35705	0.716035	#N/A	#N/A	#N/A	8.4	8.1	4.1	4.6	7	6.6	8.1	7.7	4	11		High	0.000471	0.001381	4.39
[K].ADEPSSPAEEKDEGGGK.[E]	2xTMT6plex [K11; K17];1xTMT6plex [N-Term];1xPhospho [S6(99.6)]	*----*----*-----*	1	1	1	1	D3ZD80	Gtf3c4	D3ZD80 [13-29]	D3ZD80 1xPhospho [S18(99.6)]	General transcription factor IIIC subunit 4 OS=Rattus norvegicus OX=10116 GN=Gtf3c4 PE=1 SV=1	1	2470.2	0.836	-1.19617	0.0140773	-0.258425	1.85148	0.189949	0.993	-1.00705	0.989773	54.8	55.2	50.4	48.1	41.9	54	63.3	67.3	56.8	57.5		High	0.0002264	4.602e-05	10.33
[K].ADGATSDDLDLHDDR.[L]	1xTMT6plex [N-Term];1xPhospho [T/S]	positions not distinguishable	1	1	2	2	A0A0G2K2P5	Tjp1	A0A0G2K2P5 [805-819]; F1M4A0 [793-807]		Tight junction protein ZO-1 OS=Rattus norvegicus OX=10116 GN=Tjp1 PE=1 SV=1	0	1924.81	1.002	1.002	0.772726	0.00288251	0.111974	0.902929	0.969	-1.03199	0.917428	4.8	7.8	9.2	5.6	4.7	4.2	7.8	4.2	4.9	6.4		High	0.0002264	4.629e-05	8.24
[K].ADGDNSGTAGTPGGTPAADK.[V]	1xTMT6plex [K20];1xTMT6plex [N-Term];1xPhospho [T11(100)]	*---------*--------*	1	1	1	1	O54772	Smarcd2	O54772 [207-226]	O54772 1xPhospho [T217(100)]	SWI/SNF-related matrix-associated actin-dependent regulator of chromatin subfamily D member 2 OS=Rattus norvegicus OX=10116 GN=Smarcd2 PE=1 SV=3	0	2298.07	0.702	-1.4245	0.0378969	-0.510457	1.4214	0.261715	0.914	-1.09409	0.861608	17	18.5	14	18.5	13.8	16.7	20.9	19.5	34.7	27.2		High	0.0002264	4.572e-05	13.96
[K].ADIDQSPVSK.[T]	1xTMT6plex [K10];1xTMT6plex [N-Term];1xPhospho [S6(99.7)]	*----*---*	1	1	2	2	G3V6Y9	Ppig	G3V6Y9 [680-689]; O55035 [680-689]	G3V6Y9 1xPhospho [S685(99.7)]; O55035 1xPhospho [S685(99.7)]	Peptidyl-prolyl cis-trans isomerase G OS=Rattus norvegicus OX=10116 GN=Ppig PE=1 SV=1	0	1597.82	1.067	1.067	0.849843	0.0935602	0.0706614	0.937785	0.854	-1.17096	0.833786	76.1	77.8	82.3	82.9	85.1	87.6	109.1	66.1	76.1	79.4		High	0.001018	0.004783	3.8
[K].ADIDVSGPK.[V]	1xTMT6plex [K9];1xTMT6plex [N-Term];1xPhospho [S6(100)]	*----*--*	1	1	2	1	A0A0G2JU96	Ahnak	A0A0G2JU96 [899-907]; [1148-1156]; [1276-1284]; [1404-1412]; [1725-1733]; [2202-2210]; [2456-2464]; [2908-2916]; [3036-3044]; [3164-3172]; [3292-3300]; [3418-3426]; [3546-3554]; [3672-3680]; [3800-3808]; [4164-4172]; [4293-4301]; A0A0G2JUA5 [899-907]; [1148-1156]; [1276-1284]; [1404-1412]; [1725-1733]; [2202-2210]; [2456-2464]; [2908-2916]; [3036-3044]; [3164-3172]; [3292-3300]; [3418-3426]; [354…	A0A0G2JU96 1xPhospho [S904(100)]; 1xPhospho [S2051(100)]; 1xPhospho [S2179(100)]; 1xPhospho [S2307(100)]; 1xPhospho [S2628(100)]; 1xPhospho [S3105(100)]; 1xPhospho [S3359(100)]; 1xPhospho [S3811(100)]; 1xPhospho [S3939(100)]; 1xPhospho [S4067(100)]; 1xPhospho [S4195(100)]; 1xPhospho [S4321(100)]; 1xPhospho [S4449(100)]; 1xPhospho [S4575(100)]; 1xPhospho [S4703(100)]; 1xPhospho [S5067(100)]; 1xPho…	AHNAK nucleoprotein OS=Rattus norvegicus OX=10116 GN=Ahnak PE=1 SV=1	0	1439.75	0.703	-1.42248	0.00249762	-0.508403	2.60247	0.133793	#N/A	#N/A	#N/A	42.1	34	44.4	40.4	40.2	42.3	47.6	56.1	58.9	58.7		High	0.001734	0.009484	4.31
[K].ADKLAEEHGS.[-]	1xTMT6plex [K3];1xTMT6plex [N-Term];1xPhospho [S10(100)]	*-*------*	1	1	2	2	P10719	Atp5f1b	P10719 [520-529]; G3V6D3 [520-529]	P10719 1xPhospho [S529(100)]; G3V6D3 1xPhospho [S529(100)]	ATP synthase subunit beta, mitochondrial OS=Rattus norvegicus OX=10116 GN=Atp5f1b PE=1 SV=2	1	1594.79	1.033	1.033	0.721992	0.0468403	0.141467	0.880865	1.056	1.056	0.899116	95.8	86.8	67.7	92.2	88	96.7	89.6	73.9	88.4	82		High	0.0004136	0.00115	4.46
[K].ADLDVSGPKVDIDVPDVNIEGPDAK.[L]	2xTMT6plex [K9; K25];1xTMT6plex [N-Term];1xPhospho [S6(100)]	*----*--*---------------*	1	1	2	2	A0A0G2JU96	Ahnak	A0A0G2JU96 [1148-1172]; [1404-1428]; [2202-2226]; [2456-2480]; [2908-2932]; [3036-3060]; [3164-3188]; [3292-3316]; [3418-3442]; [3546-3570]; [3672-3696]; [3800-3824]; [4164-4188]; A0A0G2JUA5 [1148-1172]; [1404-1428]; [2202-2226]; [2456-2480]; [2908-2932]; [3036-3060]; [3164-3188]; [3292-3316]; [3418-3442]; [3546-3570]; [3672-3696]; [3800-3824]; [4251-4275]	A0A0G2JU96 1xPhospho [S1153(100)]; 1xPhospho [S1409(100)]; 1xPhospho [S2207(100)]; 1xPhospho [S2461(100)]; 1xPhospho [S2913(100)]; 1xPhospho [S3041(100)]; 1xPhospho [S3169(100)]; 1xPhospho [S3297(100)]; 1xPhospho [S3423(100)]; 1xPhospho [S3551(100)]; 1xPhospho [S3677(100)]; 1xPhospho [S3805(100)]; 1xPhospho [S4169(100)]; A0A0G2JUA5 1xPhospho [S1153(100)]; 1xPhospho [S1409(100)]; 1xPhospho [S2207(…	AHNAK nucleoprotein OS=Rattus norvegicus OX=10116 GN=Ahnak PE=1 SV=1	1	3345.74	0.756	-1.32275	0.0241924	-0.403542	1.61632	0.224265	#N/A	#N/A	#N/A	12	8.2	12.1	12.6	10.6	9.6	12.5	14.3	18.3	13.6		High	0.0002264	4.572e-05	11.13
[K].ADLELRVSENEEEKPSDTPK.[Q]	2xTMT6plex [K14; K20];1xTMT6plex [N-Term];1xPhospho [S8(100)]	*------*-----*-----*	1	1	1	2	D3ZGN7	Mical3	D3ZGN7 [1122-1141]	D3ZGN7 1xPhospho [S1129(100)]	Microtubule-associated monooxygenase, calponin and LIM domain-containing 3 OS=Rattus norvegicus OX=10116 GN=Mical3 PE=1 SV=2	1	3053.56	0.989	-1.01112	0.365357	-0.0159576	0.437283	0.662936	0.925	-1.08108	0.963571	175.4	170.4	183.4	156.6	170.6	166	169.4	183.9	171.4	173.4		High	0.0002264	4.572e-05	16.4
[K].ADLQGSASPSKVEGTHTPR.[Q]	1xTMT6plex [K11];1xTMT6plex [N-Term];1xPhospho [T/S]	positions not distinguishable	2	1	2	1	O88588	Pacs1	O88588 [486-504]; F1LPG3 [486-504]		Phosphofurin acidic cluster sorting protein 1 OS=Rattus norvegicus OX=10116 GN=Pacs1 PE=1 SV=1	1	2476.26	1.57	1.57	0.0832974	0.650765	1.07937	0.347872	1.01	1.01	0.958838	4.1	8.1	9.3	7.6	14.1	11.8	4.3	5.9		8.1		High	0.0005092	0.002119	4.75
[K].ADLQGSASPSKVEGTHTPR.[Q]	1xTMT6plex [K11];1xTMT6plex [N-Term];1xPhospho [S8(100)]	*------*--*--------	2	1	2	1	O88588	Pacs1	O88588 [486-504]; F1LPG3 [486-504]	O88588 1xPhospho [S493(100)]; F1LPG3 1xPhospho [S493(100)]	Phosphofurin acidic cluster sorting protein 1 OS=Rattus norvegicus OX=10116 GN=Pacs1 PE=1 SV=1	1	2476.26	1.464	1.464	0.0825636	0.549916	1.08321	0.347098	1.01	1.01	0.958838	12.5	13.7	16.6	8	12.4	9.7	8.6	10	4.9	8.3		High	0.0002264	4.572e-05	12.87
[K].ADSDSEDKGEESKPK.[K]	3xTMT6plex [K8; K13; K15];1xTMT6plex [N-Term];1xPhospho [S3(100)]	*-*----*----*-*	1	1	1	1	D4A3T3	Cbx1	D4A3T3 [87-101]	D4A3T3 1xPhospho [S89(100)]	Chromobox 1 OS=Rattus norvegicus OX=10116 GN=Cbx1 PE=1 SV=1	1	2618.34	0.962	-1.0395	0.429197	-0.0558912	0.367343	0.708143	0.912	-1.09649	0.784141	120.7	117.1	129.7	134.9	107.9	144.5	199.9	113.5	120.4	151.1		High	0.0002264	0.0004386	9.71
[K].ADTSSLTVDVMSPASK.[V]	1xTMT6plex [K16];1xTMT6plex [N-Term];1xPhospho [T/S]	positions not distinguishable	2	1	3	1	Q9R064	Gorasp2	Q9R064 [407-422]; F6T071 [339-354]; Q68G33 [407-422]		Golgi reassembly-stacking protein 2 OS=Rattus norvegicus OX=10116 GN=Gorasp2 PE=1 SV=3	0	2147.07	0.87	-1.14943	0.743975	-0.200913	0.128442	0.891589	#N/A	#N/A	#N/A	10.7	5.6	6.8	8.2	7.4	9.6	8.6	8.4	9.8	2.8		High	0.0009646	0.004556	3.49
[K].ADTSSQGALVFLSK.[D]	1xTMT6plex [K14];1xTMT6plex [N-Term];1xPhospho [S/T]	positions not distinguishable	1	1	2	1	D3ZC82	Nufip2	M0R4K6 [579-592]; D3ZC82 [600-613]		Nuclear FMR1-interacting protein 2 OS=Rattus norvegicus OX=10116 GN=Nufip2 PE=1 SV=2	0	1962.03	1.019	1.019	0.892981	0.0271541	0.049158	0.95695	0.989	-1.01112	0.824442	6	6.8	5	4.9	6.4	8.7	5.3	6.5	6.2	6.6		High	0.000471	0.001622	4.13
[K].ADVQLFMADDAYSHHSVVDYTDPEK.[Y]	1xTMT6plex [K25];1xTMT6plex [N-Term];2xPhospho [Y/S/T]	positions not distinguishable	2	1	1	2	Q2IBC5	Cav2	Q2IBC5 [8-32]		Caveolin-2 OS=Rattus norvegicus OX=10116 GN=Cav2 PE=1 SV=2	0	3471.53	1.187	1.187	0.0896273	0.24732	1.04756	0.359128	#N/A	#N/A	#N/A	9.7	8.2	9.7	8.5	12.7	6.6	7.3	7.1	6.5	7.3		High	0.001625	0.008637	2.53
[K].ADVQLFMADDAYSHHSVVDYTDPEK.[Y]	1xTMT6plex [K25];1xTMT6plex [N-Term];2xPhospho [S13(99.6); S16(99.6)]	*-----------*--*--------*	2	1	1	1	Q2IBC5	Cav2	Q2IBC5 [8-32]	Q2IBC5 2xPhospho [S20(99.6); S23(99.6)]	Caveolin-2 OS=Rattus norvegicus OX=10116 GN=Cav2 PE=1 SV=2	0	3471.53	1.126	1.126	0.729402	0.171207	0.137033	0.885456	#N/A	#N/A	#N/A	9.7	7.5	8.2	4.3	5.4	10.1	4.6	5.8	7.8	7.6		High	0.0002264	5.237e-05	8.14
[K].ADVQLFMADDAYSHHSVVDYTDPEK.[Y]	1xOxidation [M7];1xTMT6plex [K25];1xTMT6plex [N-Term];2xPhospho [Y/S/T]	positions not distinguishable	3	1	1	14	Q2IBC5	Cav2	Q2IBC5 [8-32]		Caveolin-2 OS=Rattus norvegicus OX=10116 GN=Cav2 PE=1 SV=2	0	3487.52	1.007	1.007	0.643409	0.0100637	0.191513	0.83904	#N/A	#N/A	#N/A	18.9	17.2	21.2	23	24.2	21	16.4	23	20.8	21.4		High	0.0002264	4.584e-05	8.47
[K].ADVQLFMADDAYSHHSVVDYTDPEK.[Y]	1xOxidation [M7];1xTMT6plex [K25];1xTMT6plex [N-Term];2xPhospho [S13(99.5); S16(99.5)]	*-----*-----*--*--------*	3	1	1	1	Q2IBC5	Cav2	Q2IBC5 [8-32]	Q2IBC5 2xPhospho [S20(99.5); S23(99.5)]	Caveolin-2 OS=Rattus norvegicus OX=10116 GN=Cav2 PE=1 SV=2	0	3487.52	0.858	-1.1655	0.869414	-0.22095	0.0607735	0.946608	#N/A	#N/A	#N/A	6	5.4	6.1	5.1	11.2	10	5.7	7.1	7.1	8		High	0.0002264	7.991e-05	7.42
[K].ADVSVEKFDGESDKEQFDDDQK.[V]	3xTMT6plex [K7; K14; K22];1xTMT6plex [N-Term];1xPhospho [S12(100)]	*-----*----*-*-------*	1	1	2	1	D4AEC2	Camsap2	D4AEC2 [1118-1139]; A0A5H1ZRV8 [1118-1139]	D4AEC2 1xPhospho [S1129(100)]; A0A5H1ZRV8 1xPhospho [S1129(100)]	Calmodulin-regulated spectrin-associated protein 2 OS=Rattus norvegicus OX=10116 GN=Camsap2 PE=1 SV=1	2	3527.72	1.192	1.192	0.0281177	0.253384	1.55102	0.23502	1.086	1.086	0.839565	17.1	23.4	18	19	17.5	20.6	16.7	18	15.1	14.2		High	0.0002677	0.0005301	7.64
[K].AEAAGDGSSVK.[G]	1xTMT6plex [K11];1xTMT6plex [N-Term];1xPhospho [S9(99.7)]	*-------*-*	1	1	1	1	D3ZJD2	Atad2	D3ZJD2 [54-64]	D3ZJD2 1xPhospho [S62(99.7)]	ATPase family, AAA domain-containing 2 OS=Rattus norvegicus OX=10116 GN=Atad2 PE=1 SV=2	0	1529.76	0.956	-1.04603	0.713685	-0.0649175	0.146493	0.876844	#N/A	#N/A	#N/A	9.4	12.3	13.2	12.5	11.1	16.1	22.2	12.3	4.1	13.9		High	0.0002264	0.0003441	7.46
[K].AEAALPSPK.[L]	1xTMT6plex [K9];1xTMT6plex [N-Term];1xPhospho [S7(100)]	*-----*-*	1	1	2	3	A0A0G2JU96	Ahnak	A0A0G2JU96 [4592-4600]; A0A0G2JUA5 [4678-4686]	A0A0G2JU96 1xPhospho [S4598(100)]; A0A0G2JUA5 1xPhospho [S4684(100)]	AHNAK nucleoprotein OS=Rattus norvegicus OX=10116 GN=Ahnak PE=1 SV=1	0	1421.78	0.663	-1.5083	0.0488616	-0.592919	1.31103	0.283904	#N/A	#N/A	#N/A	98	118.3	115.1	148.4	81.7	163.1	138.8	191.8	211.7	165.9		High	0.0005092	0.00235	4.39
[K].AEADVASLNR.[R]	1xTMT6plex [N-Term];1xPhospho [S7(100)]	*-----*---	1	1	1	1	Q923Z2	Tpm1	Q923Z2 [81-90]	Q923Z2 1xPhospho [S87(100)]	Tropomyosin 1, alpha, isoform CRA_a OS=Rattus norvegicus OX=10116 GN=Tpm1 PE=1 SV=1	0	1354.66	0.902	-1.10865	0.739528	-0.148801	0.131045	0.889145	0.933	-1.07181	0.99483	5.3	6.7	27.1	7.6	10.8	14	13.8	10.4	5.4	14.6		High	0.004265	0.03352	3.01
[K].AEAGVSSPVTR.[S]	1xTMT6plex [N-Term];1xPhospho [S/T]	positions not distinguishable	1	1	4	1	A0A0G2JYG5	Myo9b	A0A0G2JYG5 [712-722]; Q63358 [712-722]; Q4W1H4 [712-722]; Q4W1H3 [712-722]		Unconventional myosin-IXb OS=Rattus norvegicus OX=10116 GN=Myo9b PE=1 SV=1	0	1382.69	0.777	-1.287	0.0992983	-0.364013	1.00306	0.372855	0.87	-1.14943	0.803831	4.6	6.1	3.8	5.3	7.3	4	6.6	8.6	5.6	7.1		High	0.0003017	0.0008287	4.1
[K].AEALTSLHGDDQDSEDEVLTIPEVK.[V]	1xTMT6plex [K25];1xTMT6plex [N-Term];1xPhospho [S14(100)]	*------------*----------*	2	1	1	12	G3V824	Igf2r	G3V824 [2386-2410]	G3V824 1xPhospho [S2399(100)]	Insulin-like growth factor 2 receptor OS=Rattus norvegicus OX=10116 GN=Igf2r PE=1 SV=1	0	3249.58	1.098	1.098	0.0798693	0.134878	1.09762	0.342433	1.068	1.068	0.810606	214.7	239.4	255.7	215.8	199.3	201.7	190.7	184.1	202.4	210.2		High	0.0002264	4.572e-05	16.96
[K].AEASSPVPYLSPETNPASSASAVK.[H]	1xTMT6plex [K24];1xTMT6plex [N-Term];1xPhospho [S5(99.6)]	*---*------------------*	2	1	2	5	A0A0G2K2P5	Tjp1	A0A0G2K2P5 [923-946]; F1M4A0 [911-934]	A0A0G2K2P5 1xPhospho [S927(99.7)]; F1M4A0 1xPhospho [S915(99.7)]	Tight junction protein ZO-1 OS=Rattus norvegicus OX=10116 GN=Tjp1 PE=1 SV=1	0	2898.45	0.913	-1.09529	0.515195	-0.131313	0.288029	0.764338	0.969	-1.03199	0.917428	102.9	97.7	94.9	85.9	87.6	78	78.3	104.6	97.1	94.8		High	0.0002264	4.572e-05	14.09
[K].AEATASMQSELQEPVNSK.[L]	1xOxidation [M7];1xTMT6plex [K18];1xTMT6plex [N-Term];1xPhospho [T/S]	positions not distinguishable	1	2	2	1	A0A0G2JYD4; D3ZKC6	#N/A	A0A0G2JYD4 [1859-1876]; D3ZKC6 [1859-1876]		Vacuolar protein sorting 13 homolog D OS=Rattus norvegicus OX=10116 GN=Vps13d PE=1 SV=1 Vacuolar protein sorting 13 homolog D OS=Rattus norvegicus OX=10116 GN=Vps13d PE=1 SV=1	0	2474.19	1.069	1.069	0.959506	0.0962619	0.0179521	0.984703	1.036	1.036	0.934913	8.8	7	8.7	9.4	8.5	8	7.3	10.5	7.7	8.2	Shared	High	0.008375	0.08018	2.23
[K].AEDDGGESEGDASEKDAK.[E]	2xTMT6plex [K15; K18];1xTMT6plex [N-Term];2xPhospho [S8(100); S13(100)]	*------*----*-*--*	1	1	1	4	D4A997	Htatsf1	D4A997 [434-451]	D4A997 2xPhospho [S441(100); S446(100)]	HIV TAT specific factor 1 (Predicted) OS=Rattus norvegicus OX=10116 GN=Htatsf1 PE=1 SV=2	1	2657.15	0.921	-1.08578	0.230357	-0.118727	0.637599	0.543866	1.007	1.007	0.976133	138.3	137	169.5	136.7	155.1	175.6	175.1	163.7	155.1	173.4		High	0.0002264	8.21e-05	12.06
[K].AEDELSPEPLER.[N]	1xTMT6plex [N-Term];1xPhospho [S6(100)]	*----*------	1	1	1	4	F1M155	Svil	F1M155 [406-417]	F1M155 1xPhospho [S411(100)]	Supervillin OS=Rattus norvegicus OX=10116 GN=Svil PE=1 SV=3	0	1693.79	0.572	-1.74825	0.095158	-0.805913	1.02155	0.366444	1.044	1.044	0.874012	24.3	17	19	22.8	11.9	22.2	16.3	35.7	38.4	30.9		High	0.0002264	0.0001597	6.9
[K].AEDGAAPSPSSETPK.[K]	1xTMT6plex [K15];1xTMT6plex [N-Term];2xPhospho [S10(99.2); S11(99.2)]	*--------**---*	3	1	2	1	F1LMW7	Marcks	F1LMW7 [131-145]; P30009 [131-145]	F1LMW7 2xPhospho [S140(99.2); S141(99.2)]; P30009 2xPhospho [S140(99.2); S141(99.2)]	Myristoylated alanine-rich C-kinase substrate OS=Rattus norvegicus OX=10116 GN=Marcks PE=1 SV=3	0	2061.92	1.29	1.29	0.494657	0.367371	0.305696	0.75225	0.903	-1.10742	0.842788	5.2	5.3	8.6	2.6	5.9	9.9	6.7	4.8	3.9	4.3		High	0.008526	0.08107	5.15
[K].AEDGAAPSPSSETPK.[K]	1xTMT6plex [K15];1xTMT6plex [N-Term];1xPhospho [T13(100)]	*-----------*-*	3	1	2	4	F1LMW7	Marcks	F1LMW7 [131-145]; P30009 [131-145]	F1LMW7 1xPhospho [T143(100)]; P30009 1xPhospho [T143(100)]	Myristoylated alanine-rich C-kinase substrate OS=Rattus norvegicus OX=10116 GN=Marcks PE=1 SV=3	0	1981.95	1.216	1.216	0.413089	0.282143	0.383956	0.698575	0.903	-1.10742	0.842788	144.2	173.7	202.9	130.9	191.3	154.1	201.9	117.4	103.8	173.8		High	0.0002264	7.977e-05	8.66
[K].AEDGAAPSPSSETPK.[K]	1xTMT6plex [K15];1xTMT6plex [N-Term];1xPhospho [S/T]	positions not distinguishable	3	1	2	1	F1LMW7	Marcks	F1LMW7 [131-145]; P30009 [131-145]		Myristoylated alanine-rich C-kinase substrate OS=Rattus norvegicus OX=10116 GN=Marcks PE=1 SV=3	0	1981.95	0.91	-1.0989	0.472407	-0.136062	0.325684	0.73793	0.903	-1.10742	0.842788	28	30.2	27.8	24.7	29.7	23.8	23.3	30	31.1	32.9		High	0.0002264	7.86e-05	8.12
[K].AEDGAAPSPSSETPK.[K]	1xTMT6plex [K15];1xTMT6plex [N-Term];1xPhospho [S8(99.6)]	*------*------*	3	1	2	2	F1LMW7	Marcks	F1LMW7 [131-145]; P30009 [131-145]	F1LMW7 1xPhospho [S138(99.7)]; P30009 1xPhospho [S138(99.7)]	Myristoylated alanine-rich C-kinase substrate OS=Rattus norvegicus OX=10116 GN=Marcks PE=1 SV=3	0	1981.95	0.873	-1.14548	0.02443	-0.195946	1.61208	0.224462	0.903	-1.10742	0.842788	158.6	200.4	200	191.3	163.3	192.3	202	230.5	210.8	232.7		High	0.0002264	0.0001295	8.73
[K].AEDGAAPSPSSETPKK.[K]	2xTMT6plex [K15; K16];1xTMT6plex [N-Term];1xPhospho [T13(100)]	*-----------*-**	2	1	2	3	F1LMW7	Marcks	F1LMW7 [131-146]; P30009 [131-146]	F1LMW7 1xPhospho [T143(100)]; P30009 1xPhospho [T143(100)]	Myristoylated alanine-rich C-kinase substrate OS=Rattus norvegicus OX=10116 GN=Marcks PE=1 SV=3	1	2339.21	1.2	1.2	0.600095	0.263034	0.22178	0.816593	0.903	-1.10742	0.842788	367.4	455.7	507.2	332.8	434.4	367.1	528	291.4	291.5	449.7		High	0.0002264	4.719e-05	10.93
[K].AEDGAAPSPSSETPKK.[K]	2xTMT6plex [K15; K16];1xTMT6plex [N-Term];1xPhospho [S8(100)]	*------*------**	2	1	2	2	F1LMW7	Marcks	F1LMW7 [131-146]; P30009 [131-146]	F1LMW7 1xPhospho [S138(100)]; P30009 1xPhospho [S138(100)]	Myristoylated alanine-rich C-kinase substrate OS=Rattus norvegicus OX=10116 GN=Marcks PE=1 SV=3	1	2339.21	0.823	-1.21507	0.00276013	-0.281036	2.55907	0.13401	0.903	-1.10742	0.842788	159.6	188.9	192.6	180.8	156.2	179.7	220.3	210.6	230	219.3		High	0.0002264	4.572e-05	10.42
[K].AEDGAAPSPSSETPKKK.[K]	3xTMT6plex [K15; K16; K17];1xTMT6plex [N-Term];1xPhospho [S/T]	positions not distinguishable	1	1	2	1	F1LMW7	Marcks	F1LMW7 [131-147]; P30009 [131-147]		Myristoylated alanine-rich C-kinase substrate OS=Rattus norvegicus OX=10116 GN=Marcks PE=1 SV=3	2	2696.47	1.406	1.406	0.258633	0.491597	0.587316	0.571187	0.903	-1.10742	0.842788	19.4	26.8	29.7	19.8	26.6	21.6	29.8	13.3	18.3	19.6		High	0.0002264	0.0003501	6.99
[K].AEDGAAPSPSSETPKKK.[K]	3xTMT6plex [K15; K16; K17];1xTMT6plex [N-Term];2xPhospho [S8(100); S/T]	positions not distinguishable	1	1	2	1	F1LMW7	Marcks	F1LMW7 [131-147]; P30009 [131-147]	F1LMW7 2xPhospho [S138(100); S/T]; P30009 2xPhospho [S138(100); S/T]	Myristoylated alanine-rich C-kinase substrate OS=Rattus norvegicus OX=10116 GN=Marcks PE=1 SV=3	2	2776.43	0.714	-1.40056	0.0048775	-0.486004	2.3118	0.144033	0.903	-1.10742	0.842788	39.8	47.4	52.9	41.3	38.5	40.8	60	54.5	65.8	55.8		High	0.0002264	0.0001851	8.83
[K].AEDSSVEQLSTEIEPSR.[E]	1xTMT6plex [N-Term];1xPhospho [S4(99.7)]	*--*-------------	1	1	1	1	Q5QD51	Akap12	Q5QD51 [767-783]	Q5QD51 1xPhospho [S770(99.7)]	A-kinase anchor protein 12 OS=Rattus norvegicus OX=10116 GN=Akap12 PE=1 SV=1	0	2186.01	0.767	-1.30378	0.941028	-0.382702	0.0263973	0.975697	0.971	-1.02987	0.99924	5.2	5.6	6.1	5.8	6.8	7	8	7.9	3.2	8		High	0.0002264	5.09e-05	10.01
[K].AEDTEDDDVRK.[E]	1xTMT6plex [K11];1xTMT6plex [N-Term];1xPhospho [T4(100)]	*--*------*	1	1	1	1	E9PSX7	Hirip3	E9PSX7 [116-126]	E9PSX7 1xPhospho [T119(100)]	HIRA-interacting protein 3 OS=Rattus norvegicus OX=10116 GN=Hirip3 PE=1 SV=1	1	1830.85	1.013	1.013	0.329611	0.0186342	0.481998	0.631538	#N/A	#N/A	#N/A	32.9	34.8	40.5	28.2	37.7	39.3	36.7	37.7	36.6	47.2		High	0.0005075	0.001703	4.59
[K].AEEAKDEPPSEGEAEEEEK.[E]	2xTMT6plex [K5; K19];1xTMT6plex [N-Term];1xPhospho [S10(100)]	*---*----*--------*	1	1	1	1	P19527	Nefl	P19527 [464-482]	P19527 1xPhospho [S473(100)]	Neurofilament light polypeptide OS=Rattus norvegicus OX=10116 GN=Nefl PE=1 SV=3	1	2870.34	0.906	-1.10375	0.607327	-0.142417	0.216577	0.820408	0.718	-1.39276	0.898985	5.1	4.3	9.9	5.1	6.4	9.8	6	8.3	4.7	18.2		High	0.0009096	0.003993	4.13
[K].AEEAQRTDNEGE.[-]	1xTMT6plex [N-Term];1xPhospho [T7(100)]	*-----*-----	1	1	1	1	M0R5I3	Hmgn3	M0R5I3 [85-96]	M0R5I3 1xPhospho [T91(100)]	High mobility group nucleosomal binding domain 3, isoform CRA_a OS=Rattus norvegicus OX=10116 GN=Hmgn3 PE=1 SV=1	1	1657.69	0.801	-1.24844	0.241846	-0.320126	0.616461	0.555188	#N/A	#N/A	#N/A	6.8	7.5	8.1	5.8	11	8.2	15.9	7	9.4	10.9		High	0.001236	0.005959	4.13
[K].AEEDEILNRSPR.[N]	1xTMT6plex [N-Term];1xPhospho [S10(100)]	*--------*--	1	1	1	32	P35565	Canx	P35565 [573-584]	P35565 1xPhospho [S582(100)]	Calnexin OS=Rattus norvegicus OX=10116 GN=Canx PE=1 SV=1	1	1737.84	1.009	1.009	0.68299	0.0129262	0.165585	0.8612	0.93	-1.07527	0.784141	1178.1	1117	1061.4	1093.8	1127.7	1097.7	1140.9	1096.5	1042.2	1079		High	0.0002264	0.0001923	9.22
[K].AEEDEILNRSPRNR.[K]	1xTMT6plex [N-Term];1xPhospho [S10(100)]	*--------*----	1	1	1	2	P35565	Canx	P35565 [573-586]	P35565 1xPhospho [S582(100)]	Calnexin OS=Rattus norvegicus OX=10116 GN=Canx PE=1 SV=1	2	2007.98	0.967	-1.03413	0.710328	-0.0484122	0.148541	0.875153	0.93	-1.07527	0.784141	22.7	19.4	16	20	13.8	15.2	18.5	15.9	13	17.3		High	0.003043	0.02272	5.24
[K].AEEEGGSEEEVGDKSPQESK.[K]	2xTMT6plex [K14; K20];1xTMT6plex [N-Term];1xPhospho [S7(100)]	*-----*------*-----*	2	1	2	1	G3V7S2	Nefm	G3V7S2 [705-724]; P12839 [707-726]	G3V7S2 1xPhospho [S711(100)]; P12839 1xPhospho [S713(100)]	Neurofilament medium polypeptide OS=Rattus norvegicus OX=10116 GN=Nefm PE=1 SV=3	1	2888.37	0.881	-1.13507	0.665768	-0.182786	0.176677	0.850948	0.923	-1.08342	0.924815	4.6	4.6	9	3.7	5.4	2.8	6.4	4.2	2.8	13.4		High	0.0002264	6.397e-05	7.72
[K].AEEEGGSEEEVGDKSPQESK.[K]	2xTMT6plex [K14; K20];1xTMT6plex [N-Term];2xPhospho [S7(100); S15(100)]	*-----*------**----*	1	1	2	3	G3V7S2	Nefm	G3V7S2 [705-724]; P12839 [707-726]	G3V7S2 2xPhospho [S711(100); S719(100)]; P12839 2xPhospho [S713(100); S721(100)]	Neurofilament medium polypeptide OS=Rattus norvegicus OX=10116 GN=Nefm PE=1 SV=3	1	2968.33	0.802	-1.24688	0.384017	-0.318326	0.41565	0.676704	0.923	-1.08342	0.924815	16.9	11.5	25.8	17.3	24.2	21.5	25.6	28.2	12.2	77.6		High	0.000471	0.00132	4.14
[K].AEEEGGSEEEVGDKSPQESK.[K]	2xTMT6plex [K14; K20];1xTMT6plex [N-Term];1xPhospho [S15(100)]	*------------**----*	2	1	2	2	G3V7S2	Nefm	G3V7S2 [705-724]; P12839 [707-726]	G3V7S2 1xPhospho [S719(100)]; P12839 1xPhospho [S721(100)]	Neurofilament medium polypeptide OS=Rattus norvegicus OX=10116 GN=Nefm PE=1 SV=3	1	2888.37	0.769	-1.30039	0.415167	-0.378944	0.381777	0.699109	0.923	-1.08342	0.924815	36.4	33.9	72	41.3	48.2	50.9	68.5	57.3	29.5	240.9		High	0.0002264	4.572e-05	13.95
[K].AEEPSEEEADAPKPK.[K]	2xTMT6plex [K13; K15];1xTMT6plex [N-Term];1xPhospho [S5(100)]	*---*-------*-*	1	1	2	1	M0R965	LOC685025	M0R965 [114-128]; Q3B8Q1 [115-129]	M0R965 1xPhospho [S118(100)]; Q3B8Q1 1xPhospho [S119(100)]	Uncharacterized protein OS=Rattus norvegicus OX=10116 GN=LOC685025 PE=4 SV=2	0	2394.2	0.831	-1.20337	0.521066	-0.26708	0.283107	0.767403	#N/A	#N/A	#N/A	8.7	15.4	10.7	10.2	17	11.4	16.6	11.6	13.2	14.3		High	0.0005092	0.001767	4.09
[K].AEERESPTVSPR.[G]	1xTMT6plex [N-Term];2xPhospho [S6(100); S10(100)]	*----*---*--	1	1	1	1	D3ZH28	Alpk3	D3ZH28 [1164-1175]	D3ZH28 2xPhospho [S1169(100); S1173(100)]	Alpha-kinase 3 OS=Rattus norvegicus OX=10116 GN=Alpk3 PE=1 SV=2	1	1746.77	0.899	-1.11235	0.90805	-0.153607	0.0418901	0.962933	1.025	1.025	0.994777	11.3	13.7	11.5	7.7	10.6	9.6	10.8	12.8	5.5	13.9		High	0.008632	0.0824	3.07
[K].AEESGETEAQKEDSEDTGELSQSQEK.[K]	2xTMT6plex [K11; K26];1xTMT6plex [N-Term];1xPhospho [S14(100)]	*---------*--*-----------*	2	1	1	2	D3ZU20	Sh3bgr	D3ZU20 [133-158]	D3ZU20 1xPhospho [S146(100)]	SH3 domain-binding glutamate-rich protein OS=Rattus norvegicus OX=10116 GN=Sh3bgr PE=1 SV=1	1	3608.66	1.025	1.025	0.573268	0.0356239	0.241642	0.800453	0.97	-1.03093	0.99924	32.7	30.6	35.4	31.4	37.4	46.9	31.2	33.6	35.4	36.5		High	0.0002264	4.572e-05	11.95
[K].AEGEPQEESPLK.[S]	1xTMT6plex [K12];1xTMT6plex [N-Term];1xPhospho [S9(100)]	*-------*--*	1	1	3	2	B1WC16	Bclaf1	B1WC16 [169-180]; A0A0G2K1G0 [310-321]; A0A0G2K2S3 [310-321]	B1WC16 1xPhospho [S177(100)]; A0A0G2K1G0 1xPhospho [S318(100)]; A0A0G2K2S3 1xPhospho [S318(100)]	BCL2-associated transcription factor 1 OS=Rattus norvegicus OX=10116 GN=Bclaf1 PE=1 SV=1	0	1851.91	0.776	-1.28866	0.0273344	-0.365871	1.56329	0.232788	0.998	-1.002	0.976133	25.2	24.4	26.2	20.8	21.7	22.2	35.4	25.6	27.9	29.3		High	0.0004136	0.001076	5.26
[K].AEGPEVDVSLPK.[A]	1xTMT6plex [K12];1xTMT6plex [N-Term];1xPhospho [S9(100)]	*-------*--*	1	1	2	1	A0A0G2JU96	Ahnak	A0A0G2JU96 [1264-1275]; [1392-1403]; [1713-1724]; [2190-2201]; [2316-2327]; [2444-2455]; [3024-3035]; [3152-3163]; [3280-3291]; [3406-3417]; [3534-3545]; [3660-3671]; [3788-3799]; [4152-4163]; [4281-4292]; A0A0G2JUA5 [1264-1275]; [1392-1403]; [1713-1724]; [2190-2201]; [2316-2327]; [2444-2455]; [3024-3035]; [3152-3163]; [3280-3291]; [3406-3417]; [3534-3545]; [3660-3671]; [3788-3799]; [3914-3925]; …	A0A0G2JU96 1xPhospho [S1272(100)]; 1xPhospho [S1400(100)]; 1xPhospho [S1721(100)]; 1xPhospho [S2198(100)]; 1xPhospho [S2324(100)]; 1xPhospho [S2452(100)]; 1xPhospho [S3032(100)]; 1xPhospho [S3160(100)]; 1xPhospho [S3288(100)]; 1xPhospho [S3414(100)]; 1xPhospho [S3542(100)]; 1xPhospho [S3668(100)]; 1xPhospho [S3796(100)]; 1xPhospho [S4160(100)]; 1xPhospho [S4289(100)]; A0A0G2JUA5 1xPhospho [S1272(…	AHNAK nucleoprotein OS=Rattus norvegicus OX=10116 GN=Ahnak PE=1 SV=1	0	1778.93	1.038	1.038	0.92826	0.0538064	0.0323303	0.970765	#N/A	#N/A	#N/A	19.3	16	25.3	20.9	22.5	23.3	25	20.4	23.1	18.4		High	0.0002264	0.0001971	6.58
[K].AEHLGLSGADSDEDPSK.[S]	1xTMT6plex [K17];1xTMT6plex [N-Term];1xPhospho [S7(100)]	*-----*---------*	1	1	2	1	A0A0G2K2Q1	Cobl	D3ZUI5 [246-262]; A0A0G2K2Q1 [261-277]	D3ZUI5 1xPhospho [S252(100)]; A0A0G2K2Q1 1xPhospho [S267(100)]	Protein cordon-bleu OS=Rattus norvegicus OX=10116 GN=Cobl PE=1 SV=1	0	2266.06	1.152	1.152	0.126177	0.204141	0.899018	0.41532	#N/A	#N/A	#N/A	14.4	12.3	16.4	12.2	15.8	14.1	13.7	11.3	11.9	12.6		High	0.0002264	7.746e-05	7.5
[K].AEILLSSSKPVPK.[S]	2xTMT6plex [K9; K13];1xTMT6plex [N-Term];1xPhospho [S]	positions not distinguishable	1	1	2	1	A0A0G2K6I3	Nexn	A0A0G2K6I3 [8-20]; Q9Z2J4 [8-20]		Nexilin OS=Rattus norvegicus OX=10116 GN=Nexn PE=1 SV=1	0	2136.26	1.561	1.561	0.0432063	0.642471	1.36445	0.275194	#N/A	#N/A	#N/A	12.6	9.5	11.2	13.1	9.5	11.9	5.3	5.8	9	9		High	0.0005618	0.002582	4.46
[K].AEKENTPSEANLQEEEVR.[T]	1xTMT6plex [K3];1xTMT6plex [N-Term];1xPhospho [T6(100)]	*-*--*------------	1	1	2	1	F1M9Y9	Rbpms	F1M9Y9 [7-24]; F2Z3S5 [7-24]	F1M9Y9 1xPhospho [T12(100)]; F2Z3S5 1xPhospho [T12(100)]	RNA-binding protein, mRNA-processing factor OS=Rattus norvegicus OX=10116 GN=Rbpms PE=1 SV=2	1	2611.27	1.176	1.176	0.0209718	0.233888	1.67836	0.214102	1.013	1.013	0.857274	26.5	29.5	32.3	29.3	34	27.5	26.6	20.2	25	25.2		High	0.0002264	5.641e-05	9.31
[K].AEKGSEEEEAVPDGPVAEYR.[R]	1xTMT6plex [K3];1xTMT6plex [N-Term];1xPhospho [S5(100)]	*-*-*---------------	1	1	2	2	Q5XIB2	Cwc27	Q5XIB2 [339-358]; A0A0G2JXR7 [339-358]	Q5XIB2 1xPhospho [S343(100)]; A0A0G2JXR7 1xPhospho [S343(100)]	Spliceosome-associated protein CWC27 homolog OS=Rattus norvegicus OX=10116 GN=Cwc27 PE=1 SV=1	1	2700.28	0.994	-1.00604	0.643336	-0.00868224	0.191562	0.83904	#N/A	#N/A	#N/A	23.8	29	35.9	27.8	30.2	27.2	32.3	25.1	29.1	29.4		High	0.0002264	4.572e-05	11.68
[K].AEKSPPPMDSAYAR.[L]	1xTMT6plex [K3];1xTMT6plex [N-Term];1xPhospho [S4(100)]	*-**----------	1	1	2	1	A0A0G2K4C5	Myocd	A0A0G2K4C5 [275-288]; Q8R5I7 [275-288]	A0A0G2K4C5 1xPhospho [S278(100)]; Q8R5I7 1xPhospho [S278(100)]	Myocardin OS=Rattus norvegicus OX=10116 GN=Myocd PE=4 SV=1	1	2058.01	0.773	-1.29366	0.00294372	-0.37146	2.5311	0.13401	#N/A	#N/A	#N/A	7.4	7.7	7.5	7.8	6.9	8	8.9	10.3	9.8	10.9		High	0.003939	0.03129	2.67
[K].AELEEMEETHPSDEEGEETKAESFYQK.[H]	1xOxidation [M6];2xTMT6plex [K20; K27];1xTMT6plex [N-Term];1xPhospho [S/T/Y]	positions not distinguishable	2	1	3	1	G3V7U2	Map1a	G3V7U2 [655-681]; A0A0G2K5C6 [893-919]; P34926 [655-681]		Microtubule-associated protein 1 A, isoform CRA_c OS=Rattus norvegicus OX=10116 GN=Map1a PE=1 SV=1	1	3955.79	1.242	1.242	0.26491	0.312665	0.576902	0.575483	1.17	1.17	0.784141	11.6	10.8	13.3	12.4	11.6	10.4	7.8	6.5	13.2	11.2		High	0.0002264	0.0002773	7.63
[K].AELERSPSSQDTEQR.[H]	1xTMT6plex [N-Term];1xPhospho [S8(99.6)]	*------*-------	2	1	1	1	Q6P752	Tor1aip2	Q6P752 [97-111]	Q6P752 1xPhospho [S104(99.6)]	Torsin-1A-interacting protein 2 OS=Rattus norvegicus OX=10116 GN=Tor1aip2 PE=2 SV=1	1	2041.94	0.536	-1.86567	0.0172754	-0.899695	1.76257	0.200234	0.977	-1.02354	0.995856	15.2	6.8	8.2	17.6	10	9.3	15	16	22.3	19		High	0.0005092	0.002051	4.86
[K].AELPDYR.[S]	1xTMT6plex [N-Term];1xPhospho [Y6(100)]	*----*-	1	1	2	1	A0A0G2KAQ5	Myoz2	D3ZX18 [98-104]; A0A0G2KAQ5 [177-183]	D3ZX18 1xPhospho [Y103(100)]; A0A0G2KAQ5 1xPhospho [Y182(100)]	Myozenin 2 OS=Rattus norvegicus OX=10116 GN=Myoz2 PE=1 SV=1	0	1172.56	0.588	-1.70068	0.0342687	-0.766112	1.4651	0.251941	1.039	1.039	0.938561	5.3	5.6	5.4	8.9	2.6	5.4	8.4	8.5	19.4	10		High	0.0003017	0.0008363	5.06
[K].AELPDYRSFNR.[V]	1xTMT6plex [N-Term];1xPhospho [S8(100)]	*------*---	1	1	2	1	A0A0G2KAQ5	Myoz2	D3ZX18 [98-108]; A0A0G2KAQ5 [177-187]	D3ZX18 1xPhospho [S105(100)]; A0A0G2KAQ5 1xPhospho [S184(100)]	Myozenin 2 OS=Rattus norvegicus OX=10116 GN=Myoz2 PE=1 SV=1	1	1676.8	0.965	-1.03627	0.51569	-0.0513992	0.287612	0.764526	1.039	1.039	0.938561	36.2	42	32.4	52.7	40.8	37.7	40.5	44.2	90.1	32.9		High	0.001236	0.00619	5.34
[K].AEMADSNRSPR.[S]	1xTMT6plex [N-Term];1xPhospho [S9(99.7)]	*-------*--	1	1	3	1	Q9Z330	Dnmt1	Q9Z330 [117-127]; F1LQT9 [117-127]; D3ZS06 [117-127]	Q9Z330 1xPhospho [S125(99.7)]; F1LQT9 1xPhospho [S125(99.7)]; D3ZS06 1xPhospho [S125(99.7)]	DNA (cytosine-5)-methyltransferase 1 OS=Rattus norvegicus OX=10116 GN=Dnmt1 PE=1 SV=2	1	1542.69	0.985	-1.01523	0.882046	-0.0218044	0.0545086	0.95191	0.904	-1.10619	0.839565	7.5	11.9	13.7	9	11.3	9.7	12.9	9.2	12.7	10.3		High	0.0005092	0.001787	4.5
[K].AENQRPVEDSALSPGPLAGAK.[C]	1xTMT6plex [K21];1xTMT6plex [N-Term];1xPhospho [S13(100)]	*-----------*-------*	1	1	1	1	Q66HF9	Lrrfip1	Q66HF9 [290-310]	Q66HF9 1xPhospho [S302(100)]	Leucine-rich repeat flightless-interacting protein 1 OS=Rattus norvegicus OX=10116 GN=Lrrfip1 PE=1 SV=1	0	2645.37	0.544	-1.83824	0.0363728	-0.878321	1.43922	0.256623	0.961	-1.04058	0.976133	8	8.8	7.4	14.7	6.5	7.5	14.1	11.3	13.4	14.4		High	0.0002264	4.695e-05	7.87
[K].AEPASPAEAPQGDR.[R]	1xTMT6plex [N-Term];1xPhospho [S5(100)]	*---*---------	1	1	1	2	O35821	Mybbp1a	O35821 [10-23]	O35821 1xPhospho [S14(100)]	Myb-binding protein 1A OS=Rattus norvegicus OX=10116 GN=Mybbp1a PE=1 SV=2	0	1704.78	0.751	-1.33156	0.00284368	-0.413115	2.54612	0.13401	0.953	-1.04932	0.784141	16.2	19.6	14.1	16.4	15.2	17.4	25.8	21.5	22.1	21.5		High	0.0002264	8.835e-05	8.06
[K].AEPASPAEAPQGDRR.[S]	1xTMT6plex [N-Term];1xPhospho [S5(100)]	*---*----------	1	1	1	2	O35821	Mybbp1a	O35821 [10-24]	O35821 1xPhospho [S14(100)]	Myb-binding protein 1A OS=Rattus norvegicus OX=10116 GN=Mybbp1a PE=1 SV=2	1	1860.88	0.736	-1.3587	0.00256468	-0.442222	2.59097	0.133793	0.953	-1.04932	0.784141	28.3	29.9	31.3	30.5	28.7	27	43.5	42	39.2	35.3		High	0.0002264	0.0001146	5.82
[K].AERLSPPASSGSER.[R]	1xTMT6plex [N-Term];1xPhospho [S5(100)]	*---*---------	1	1	1	1	Q8VIP2	Mlxipl	Q8VIP2 [611-624]	Q8VIP2 1xPhospho [S615(100)]	Carbohydrate-responsive element-binding protein OS=Rattus norvegicus OX=10116 GN=Mlxipl PE=1 SV=1	1	1752.85	0.897	-1.11483	0.5812	-0.15682	0.235675	0.806253	#N/A	#N/A	#N/A	6.2	8.5	4.7	4.4	9.8	6.9	9.2	6.5	10	5.1		High	0.0002677	0.0005823	4.04
[K].AESAVAPTSMEAPETPK.[E]	1xOxidation [M10];1xTMT6plex [K17];1xTMT6plex [N-Term];1xPhospho [S9(99.6)]	*-------**------*	3	1	1	1	P56741	Mybpc3	P56741 [103-119]	P56741 1xPhospho [S111(99.6)]	Myosin-binding protein C, cardiac-type OS=Rattus norvegicus OX=10116 GN=Mybpc3 PE=1 SV=2	0	2270.1	0.693	-1.443	0.0440227	-0.529073	1.35632	0.276989	1.039	1.039	0.864169	13.3	12.8	9.3	14.9	9.2	10.7	14.2	13.7	23.7	16.8		High	0.0002264	4.572e-05	9.03
[K].AESAVAPTSMEAPETPK.[E]	1xOxidation [M10];1xTMT6plex [K17];1xTMT6plex [N-Term];1xPhospho [T/S]	positions not distinguishable	3	1	1	2	P56741	Mybpc3	P56741 [103-119]		Myosin-binding protein C, cardiac-type OS=Rattus norvegicus OX=10116 GN=Mybpc3 PE=1 SV=2	0	2270.1	0.639	-1.56495	0.0490575	-0.646112	1.30929	0.284224	1.039	1.039	0.864169	8.6	4.2	5.2	9.1	8.4	7.9	7.2	16.1	13.4	11.4		High	0.0002264	5.384e-05	8.62
[K].AESAVAPTSMEAPETPK.[E]	1xTMT6plex [K17];1xTMT6plex [N-Term];1xPhospho [S9(99.6)]	*-------*-------*	3	1	1	1	P56741	Mybpc3	P56741 [103-119]	P56741 1xPhospho [S111(99.6)]	Myosin-binding protein C, cardiac-type OS=Rattus norvegicus OX=10116 GN=Mybpc3 PE=1 SV=2	0	2254.11	0.615	-1.62602	0.0338588	-0.701342	1.47033	0.250877	1.039	1.039	0.864169	22.8	11.6	16.2	22.1	17	18.1	18.2	29.8	31.1	25.6		High	0.0002264	4.586e-05	9.23
[K].AESAVAPTSMEAPETPK.[E]	1xTMT6plex [K17];1xTMT6plex [N-Term];1xPhospho [T15(100)]	*-------------*-*	3	1	1	2	P56741	Mybpc3	P56741 [103-119]	P56741 1xPhospho [T117(100)]	Myosin-binding protein C, cardiac-type OS=Rattus norvegicus OX=10116 GN=Mybpc3 PE=1 SV=2	0	2254.11	0.347	-2.88184	0.0253086	-1.52699	1.59673	0.228586	1.039	1.039	0.864169	43.2	24.6	17.6	49.7	18.6	40.2	37.5	93.5	88.8	56.4		High	0.0002264	4.572e-05	8.96
[K].AESAVAPTSMEAPETPK.[E]	1xOxidation [M10];1xTMT6plex [K17];1xTMT6plex [N-Term];1xPhospho [T15(98.1)]	*--------*----*-*	3	1	1	6	P56741	Mybpc3	P56741 [103-119]	P56741 1xPhospho [T117(100)]	Myosin-binding protein C, cardiac-type OS=Rattus norvegicus OX=10116 GN=Mybpc3 PE=1 SV=2	0	2270.1	0.3	-3.33333	0.0191263	-1.73697	1.71837	0.207925	1.039	1.039	0.864169	52	30.6	33.1	71.7	31.5	62.1	60.5	138.9	154.7	87.9		High	0.0002264	4.572e-05	11.24
[K].AESPEVEMNLPK.[A]	1xOxidation [M8];1xTMT6plex [K12];1xTMT6plex [N-Term];1xPhospho [S3(100)]	*-*----*---*	1	1	2	5	A0A0G2JU96	Ahnak	A0A0G2JU96 [887-898]; A0A0G2JUA5 [887-898]	A0A0G2JU96 1xPhospho [S889(100)]; A0A0G2JUA5 1xPhospho [S889(100)]	AHNAK nucleoprotein OS=Rattus norvegicus OX=10116 GN=Ahnak PE=1 SV=1	0	1897.94	0.676	-1.47929	0.0373898	-0.564905	1.42725	0.259784	#N/A	#N/A	#N/A	112.1	107.8	98.1	133.3	81.5	112.2	113.1	165	197.4	154.2		High	0.0002264	0.000257	8.03
[K].AESPEVEMNLPK.[A]	1xTMT6plex [K12];1xTMT6plex [N-Term];1xPhospho [S3(100)]	*-*--------*	1	1	2	4	A0A0G2JU96	Ahnak	A0A0G2JU96 [887-898]; A0A0G2JUA5 [887-898]	A0A0G2JU96 1xPhospho [S889(100)]; A0A0G2JUA5 1xPhospho [S889(100)]	AHNAK nucleoprotein OS=Rattus norvegicus OX=10116 GN=Ahnak PE=1 SV=1	0	1881.94	0.652	-1.53374	0.036646	-0.617056	1.43597	0.257262	#N/A	#N/A	#N/A	274	262.7	201.1	321.4	206.7	272.9	265.5	435.9	449.9	372.2		High	0.0002264	5.289e-05	11.01
[K].AESRPETPK.[Q]	1xTMT6plex [K9];1xTMT6plex [N-Term];1xPhospho [T7(100)]	*-----*-*	1	1	1	1	A0A0G2K0J4	Nipbl	A0A0G2K0J4 [707-715]	A0A0G2K0J4 1xPhospho [T713(100)]	Nipped-B protein OS=Rattus norvegicus OX=10116 GN=Nipbl PE=1 SV=1	0	1552.81	0.906	-1.10375	0.343732	-0.142417	0.46378	0.643584	0.844	-1.18483	0.784141	29.8	32.2	38.3	28.6	32	35.4	54.6	34	31	37.2		High	0.00543	0.04669	1.77
[K].AETSESSGSAPAVPEASASPK.[Q]	1xTMT6plex [K21];1xTMT6plex [N-Term];1xPhospho [S19(98.1)]	*-----------------*-*	2	1	2	5	A0A0G2JWK2	Mecp2	A0A0G2JWK2 [62-82]; Q00566 [62-82]	A0A0G2JWK2 1xPhospho [S80(100)]; Q00566 1xPhospho [S80(100)]	Methyl-CpG-binding protein 2 OS=Rattus norvegicus OX=10116 GN=Mecp2 PE=1 SV=1	0	2498.21	0.949	-1.05374	0.766838	-0.07552	0.115296	0.901816	0.907	-1.10254	0.784141	95	95.8	101.4	92.2	94	95	104	100.1	85.1	100.3		High	0.0002264	4.572e-05	11.78
[K].AEYVFIVDSDGEDEATCR.[Q]	1xCarbamidomethyl [C17];1xTMT6plex [N-Term];1xPhospho [S9(100)]	*-------*-------*-	2	1	3	38	A0A096MJS3	Mlip	A0A096MJS3 [69-86]; A0A096MK47 [77-94]; A0A5H1ZRU6 [54-71]	A0A096MJS3 1xPhospho [S77(100)]; A0A096MK47 1xPhospho [S85(100)]; A0A5H1ZRU6 1xPhospho [S62(100)]	Muscular LMNA-interacting protein (Fragment) OS=Rattus norvegicus OX=10116 GN=Mlip PE=1 SV=1	0	2385.02	1.268	1.268	0.0326897	0.342555	1.48559	0.247088	#N/A	#N/A	#N/A	79.1	108.4	100	77.3	99.2	88.7	74.9	84.1	71.9	81.6		High	0.0002264	4.572e-05	8.98
[K].AFDSDSEPDAVPYQEGPR.[T]	1xTMT6plex [N-Term];1xPhospho [S4(100)]	*--*--------------	1	1	1	2	Q9JHK1	Casp9	Q9JHK1 [345-362]	Q9JHK1 1xPhospho [S348(100)]	Caspase 9, isoform CRA_a OS=Rattus norvegicus OX=10116 GN=Casp9 PE=1 SV=1	0	2288.99	1.254	1.254	0.14884	0.326537	0.82728	0.447991	#N/A	#N/A	#N/A	7.3	9	11.4	6.5	13.1	10.1	7.9	8.2	5.6	9		High	0.0002264	4.572e-05	12.79
[K].AFGPGLQGGNAGSPAR.[F]	1xTMT6plex [N-Term];1xPhospho [S13(100)]	*-----------*---	1	1	1	1	C0JPT7	Flna	C0JPT7 [1072-1087]	C0JPT7 1xPhospho [S1084(100)]	Filamin A OS=Rattus norvegicus OX=10116 GN=Flna PE=1 SV=1	0	1765.86	1.08	1.08	0.768097	0.111031	0.114584	0.902086	0.91	-1.0989	0.996643	3.4	5.9	11.2	4.5	7.1		8	5.7	6.2	5.8		High	0.0002264	0.0001276	6.98
[K].AFTGREFDELSPSAQR.[D]	1xTMT6plex [N-Term];1xPhospho [S13(100)]	*-----------*---	1	1	1	1	P11507	Atp2a2	P11507 [651-666]	P11507 1xPhospho [S663(100)]	Sarcoplasmic/endoplasmic reticulum calcium ATPase 2 OS=Rattus norvegicus OX=10116 GN=Atp2a2 PE=1 SV=1	1	2120	2.494	2.494	0.356333	1.31846	0.448144	0.655152	0.98	-1.02041	0.934913	9.3	30.6	10.4	67.3	19.4	13	52.7	7.4	7.1	8.2		High	0.0002264	0.0001547	7.58
[K].AGAGAVVPKPSHLPR.[S]	1xTMT6plex [K9];1xTMT6plex [N-Term];1xPhospho [S11(100)]	*-------*-*----	1	1	1	1	Q5RJN0	Ndufs7	Q5RJN0 [48-62]	Q5RJN0 1xPhospho [S58(100)]	NADH dehydrogenase (Ubiquinone) Fe-S protein 7 OS=Rattus norvegicus OX=10116 GN=Ndufs7 PE=1 SV=1	0	1995.13	1.018	1.018	0.396382	0.0257376	0.401887	0.686499	1.007	1.007	0.996643	5.4	7	14.1	10.5	6.1	5.7	6.7	8.4	5.5	7.1		High	0.00263	0.01913	3.69
[K].AGAGSATLSMAYAGAR.[F]	1xOxidation [M10];1xTMT6plex [N-Term];1xPhospho [S5(100)]	*---*----*------	1	1	1	5	P04636	Mdh2	P04636 [242-257]	P04636 1xPhospho [S246(100)]	Malate dehydrogenase, mitochondrial OS=Rattus norvegicus OX=10116 GN=Mdh2 PE=1 SV=2	0	1779.83	1.233	1.233	0.259611	0.302173	0.585677	0.571875	1.029	1.029	0.963571	110.8	82.7	82.6	112.2	111.8	106.6	80.1	81.1	92.2	100.3		High	0.0002264	4.997e-05	10.38
[K].AGAGSATLSMAYAGAR.[F]	1xTMT6plex [N-Term];1xPhospho [S5(99.5)]	*---*-----------	1	1	1	13	P04636	Mdh2	P04636 [242-257]	P04636 1xPhospho [S246(100)]	Malate dehydrogenase, mitochondrial OS=Rattus norvegicus OX=10116 GN=Mdh2 PE=1 SV=2	0	1763.83	1.219	1.219	0.206476	0.285698	0.68513	0.516361	1.029	1.029	0.963571	77.5	61.5	56.3	83.2	75.6	82.9	54	68.1	69.3	56.5		High	0.0002264	5.308e-05	10.41
[K].AGEVPSPEAGR.[S]	1xTMT6plex [N-Term];1xPhospho [S6(100)]	*----*-----	1	1	1	1	Q5XIG9	Mtfp1	Q5XIG9 [63-73]	Q5XIG9 1xPhospho [S68(100)]	Mitochondrial fission process 1 OS=Rattus norvegicus OX=10116 GN=Mtfp1 PE=1 SV=1	0	1378.66	1.172	1.172	0.658223	0.228973	0.181627	0.846644	1.093	1.093	0.839643	12.9	7.1	11.6	17.6	14.3	13.8	12.7	9.2	13.2	10.9		High	0.0005092	0.002382	4.31
[K].AGGDCKPTSPSLPASK.[I]	1xCarbamidomethyl [C5];2xTMT6plex [K6; K16];1xTMT6plex [N-Term];1xPhospho [T/S]	positions not distinguishable	1	1	1	1	M0R5H1	Etl4	M0R5H1 [1801-1816]		Enhancer trap locus 4 OS=Rattus norvegicus OX=10116 GN=Etl4 PE=1 SV=2	0	2340.22	0.693	-1.443	0.405784	-0.529073	0.391705	0.693419	0.995	-1.00503	0.998877	1.2	4.3	4.2	7.7	7	5.8	8.9	8	3.8	8.9		High	0.002397	0.0169	3.47
[K].AGGSPASYHGSTSPR.[V]	1xTMT6plex [N-Term];2xPhospho [S4(100); S7(100)]	*--*--*--------	1	1	3	2	F1LQ45	Epn2	F1LQ45 [189-203]; A0A0G2JXY9 [189-203]; Q9Z1Z3 [189-203]	F1LQ45 2xPhospho [S192(100); S195(100)]; A0A0G2JXY9 2xPhospho [S192(100); S195(100)]; Q9Z1Z3 2xPhospho [S192(100); S195(100)]	Epsin-2 OS=Rattus norvegicus OX=10116 GN=Epn2 PE=1 SV=2	0	1820.76	1.239	1.239	0.242519	0.309176	0.615255	0.555955	0.97	-1.03093	0.994777	36.5	44.9	57.5	52.2	50.6	47.8	45.1	57.2	35.3	37		High	0.0004515	0.001254	4.47
[K].AGGSPASYHGSTSPR.[V]	1xTMT6plex [N-Term];1xPhospho [S4(100)]	*--*-----------	3	1	3	2	F1LQ45	Epn2	F1LQ45 [189-203]; A0A0G2JXY9 [189-203]; Q9Z1Z3 [189-203]	F1LQ45 1xPhospho [S192(100)]; A0A0G2JXY9 1xPhospho [S192(100)]; Q9Z1Z3 1xPhospho [S192(100)]	Epsin-2 OS=Rattus norvegicus OX=10116 GN=Epn2 PE=1 SV=2	0	1740.79	1.186	1.186	0.61051	0.246104	0.214307	0.822009	0.97	-1.03093	0.994777	20.6	22.5	19.9	21.4	17.6	18.8	27.3	14.8	14.7	19		High	0.0002264	4.67e-05	11.82
[K].AGGSVESLR.[S]	1xTMT6plex [N-Term];1xPhospho [S4(100)]	*--*-----	1	1	1	1	F1LU97	Sash1	F1LU97 [339-347]	F1LU97 1xPhospho [S342(100)]	SAM and SH3 domain-containing 1 OS=Rattus norvegicus OX=10116 GN=Sash1 PE=1 SV=3	0	1184.59	1.033	1.033	0.789681	0.0468403	0.102548	0.911586	#N/A	#N/A	#N/A	99	98.2	100	81.8	93.9	90.7	84.8	91.5	90.4	99.7		High	0.008164	0.07814	4.97
[K].AGKESEEEEEDTEQNK.[K]	2xTMT6plex [K3; K16];1xTMT6plex [N-Term];1xPhospho [S5(100)]	*-*-*----------*	1	1	1	2	P41777	Nolc1	P41777 [563-578]	P41777 1xPhospho [S567(100)]	Nucleolar and coiled-body phosphoprotein 1 OS=Rattus norvegicus OX=10116 GN=Nolc1 PE=1 SV=2	1	2619.23	0.983	-1.01729	0.662482	-0.0247367	0.178826	0.849398	0.949	-1.05374	0.839565	190.4	184.3	200	191.6	183	207.6	244.9	173.3	204.1	186.3		High	0.0002264	0.0004194	9.21
[K].AGKESEEEEEDTEQNKK.[A]	3xTMT6plex [K3; K16; K17];1xTMT6plex [N-Term];1xPhospho [S5(100)]	*-*-*----------**	1	1	1	4	P41777	Nolc1	P41777 [563-579]	P41777 1xPhospho [S567(100)]	Nucleolar and coiled-body phosphoprotein 1 OS=Rattus norvegicus OX=10116 GN=Nolc1 PE=1 SV=2	2	2976.49	0.996	-1.00402	0.642573	-0.00578235	0.192077	0.838854	0.949	-1.05374	0.839565	567.5	655.9	630.3	608.9	589.7	566.6	755.2	562.9	636.7	586.6		High	0.0002264	4.572e-05	8.01
[K].AGKPAQSPSQDVAGEAGGATK.[T]	2xTMT6plex [K3; K21];1xTMT6plex [N-Term];1xPhospho [S7(100)]	*-*---*-------------*	1	1	3	2	F1M0A6	LOC100909750	F1M0A6 [898-918]; E9PT20 [922-942]; D3ZGM3 [903-923]	F1M0A6 1xPhospho [S904(100)]; E9PT20 1xPhospho [S928(100)]; D3ZGM3 1xPhospho [S909(100)]	Tyrosine-protein kinase OS=Rattus norvegicus OX=10116 GN=LOC100909750 PE=3 SV=1	0	2694.41	0.588	-1.70068	0.0727625	-0.766112	1.13809	0.328687	#N/A	#N/A	#N/A	17.8	24.4	15.7	35	16.7	21.4	22.2	38	39.9	34.8		High	0.0002264	4.572e-05	14.82
[K].AGNESPVQELR.[Q]	1xTMT6plex [N-Term];1xPhospho [S5(100)]	*---*------	1	2	4	2	Q9R037; A0A0G2JX77	#N/A	Q9R037 [36-46]; A0A0G2K7S6 [46-56]; F1LSM3 [10-20]; A0A0G2JX77 [46-56]	Q9R037 1xPhospho [S40(100)]; A0A0G2K7S6 1xPhospho [S50(100)]; F1LSM3 1xPhospho [S14(100)]; A0A0G2JX77 1xPhospho [S50(100)]	WD repeat-containing protein 44 OS=Rattus norvegicus OX=10116 GN=Wdr44 PE=1 SV=1 WD repeat-containing protein 44 OS=Rattus norvegicus OX=10116 GN=Wdr44 PE=1 SV=1	0	1508.73	1.072	1.072	0.108476	0.100305	0.964667	0.389073	#N/A	#N/A	#N/A	77.1	80.9	83.7	73.9	81.7	78.6	75.1	75.9	74.8	78.7	Shared	High	0.0003017	0.0008327	6.51
[K].AGNLGGGVVTIERSK.[S]	1xTMT6plex [K15];1xTMT6plex [N-Term];1xPhospho [S14(100)]	*------------**	1	1	2	1	Q6PDV8	LOC100360057	Q6PDV8 [53-67]; P47198 [53-67]	Q6PDV8 1xPhospho [S66(100)]; P47198 1xPhospho [S66(100)]	60S ribosomal protein L22 OS=Rattus norvegicus OX=10116 GN=LOC100360057 PE=1 SV=1	1	1996.1	1.168	1.168	0.127475	0.22404	0.894574	0.417445	0.962	-1.0395	0.818449	32.4	32.9	31.8	31.6	31.7	31.3	22.6	24.3	30.2	31.5		High	0.0002264	4.572e-05	14.12
[K].AGNSDSEEEDANERVELILEPK.[D]	1xTMT6plex [K22];1xTMT6plex [N-Term];2xPhospho [S4(100); S6(100)]	*--*-*---------------*	1	1	3	1	F1LPG9	Washc2c	F1LPG9 [154-175]; A0A0U1RS11 [154-175]; Q80X08 [154-175]	F1LPG9 2xPhospho [S157(100); S159(100)]; A0A0U1RS11 2xPhospho [S157(100); S159(100)]; Q80X08 2xPhospho [S157(100); S159(100)]	WASH complex subunit 2C OS=Rattus norvegicus OX=10116 GN=Washc2c PE=1 SV=2	1	3062.4	1.105	1.105	0.38748	0.144046	0.411751	0.678937	0.956	-1.04603	0.839565	9.3	11.9	11.4	11.6	11.4	15.4	10.5	10.1	14.2	10.5		High	0.001236	0.005982	3.45
[K].AGQENISVSK.[R]	1xTMT6plex [K10];1xTMT6plex [N-Term];1xPhospho [S7(100)]	*-----*--*	1	1	1	1	P06686	Atp1a2	P06686 [433-442]	P06686 1xPhospho [S439(100)]	Sodium/potassium-transporting ATPase subunit alpha-2 OS=Rattus norvegicus OX=10116 GN=Atp1a2 PE=1 SV=1	0	1570.82	0.923	-1.08342	0.580256	-0.115597	0.236381	0.805955	0.924	-1.08225	0.784141	36.7	35.6	38.4	43.9	34.8	38.6	42.7	40.5	33.4	43.5		High	0.0004136	0.001163	5.64
[K].AGQENISVSKR.[D]	1xTMT6plex [K10];1xTMT6plex [N-Term];1xPhospho [S7(99.8)]	*-----*--*-	1	1	1	1	P06686	Atp1a2	P06686 [433-443]	P06686 1xPhospho [S439(99.8)]	Sodium/potassium-transporting ATPase subunit alpha-2 OS=Rattus norvegicus OX=10116 GN=Atp1a2 PE=1 SV=1	1	1726.93	0.873	-1.14548	0.710556	-0.195946	0.148401	0.875256	0.924	-1.08225	0.784141	16.4	14.5	19.3	13.2	20.7	14.2	13.8	17.3	16	21.6		High	0.00122	0.005725	4.05
[K].AGSDTELAAPK.[S]	1xTMT6plex [K11];1xTMT6plex [N-Term];1xPhospho [S3(100)]	*-*-------*	1	1	1	2	P12785	Fasn	P12785 [2189-2199]	P12785 1xPhospho [S2191(100)]	Fatty acid synthase OS=Rattus norvegicus OX=10116 GN=Fasn PE=1 SV=3	0	1597.82	0.138	-7.24638	0.00440593	-2.85726	2.35596	0.141305	0.238	-4.20168	0.784141	129.5	33.2	59.8	22.6	19.6	26.5	297	124.6	95.6	362.8		High	0.0002264	5.153e-05	8.17
[K].AGSSPTQGAQNEAPR.[L]	1xTMT6plex [N-Term];1xPhospho [S3(99.7)]	*-*------------	2	1	1	1	D3ZG21	Tcf20	D3ZG21 [589-603]	D3ZG21 1xPhospho [S591(99.7)]	Transcription factor 20 OS=Rattus norvegicus OX=10116 GN=Tcf20 PE=1 SV=1	0	1779.82	0.987	-1.01317	0.875493	-0.018878	0.0577471	0.949186	#N/A	#N/A	#N/A	2.9	5.7	7.7	6.3	7.2	3.8	9	2.9	5.7	7.1		High	0.0002264	0.0001725	9.15
[K].AGSSPTQGAQNEAPR.[L]	1xTMT6plex [N-Term];1xPhospho [S4(98.8)]	*--*-----------	2	1	1	1	D3ZG21	Tcf20	D3ZG21 [589-603]	D3ZG21 1xPhospho [S592(98.8)]	Transcription factor 20 OS=Rattus norvegicus OX=10116 GN=Tcf20 PE=1 SV=1	0	1779.82	0.869	-1.15075	0.934028	-0.202572	0.02964	0.972714	#N/A	#N/A	#N/A	6.3	8.6	6.6	9.5	6.7	5.8	10.4	4.4	7.6	7.7		High	0.000471	0.00159	3.74
[K].AHGLRSPLLR.[Q]	1xTMT6plex [N-Term];1xPhospho [S6(100)]	*----*----	1	1	2	1	D3ZGN0	Tbc1d4	D3Z881 [670-679]; D3ZGN0 [670-679]	D3Z881 1xPhospho [S675(100)]; D3ZGN0 1xPhospho [S675(100)]	TBC1 domain family, member 4 OS=Rattus norvegicus OX=10116 GN=Tbc1d4 PE=1 SV=3	1	1428.8	1.371	1.371	0.00140822	0.455229	2.85133	0.124077	#N/A	#N/A	#N/A	45.5	49.1	42.9	46	51.1	53.6	36.7	37.3	30.2	34.9		High	0.001328	0.006337	4.3
[K].AHNLQDGQISDTGDPGEDSTSN.[-]	1xTMT6plex [N-Term];1xPhospho [S10(100)]	*--------*------------	2	1	5	1	D4A1V5	Kif21a	D4A1V5 [1532-1553]; D3ZJJ7 [1538-1559]; D3ZCG2 [1637-1658]; D3ZSN6 [1593-1614]; D3ZYN2 [1637-1658]	D4A1V5 1xPhospho [S1541(100)]; D3ZJJ7 1xPhospho [S1547(100)]; D3ZCG2 1xPhospho [S1646(100)]; D3ZSN6 1xPhospho [S1602(100)]; D3ZYN2 1xPhospho [S1646(100)]	Kinesin family member 21A OS=Rattus norvegicus OX=10116 GN=Kif21a PE=1 SV=2	0	2567.07	1.352	1.352	0.00958912	0.435095	2.01822	0.171427	1.076	1.076	0.969202	12.3	18.7	15.8	17.6	17.3	17.4	14.1	14.6	11.6	11.8		High	0.0002264	4.572e-05	11.72
[K].AHSPQGEGEIPLHR.[G]	1xTMT6plex [N-Term];1xPhospho [S3(100)]	*-*-----------	1	2	5	2	A0A0U1RS13; Q9JLU4	#N/A	A0A0U1RS13 [555-568]; A0A0G2K042 [480-493]; A0A0U1RRP5 [72-85]; Q9JLU4 [480-493]; A0A0U1RRP4 [72-85]	A0A0U1RS13 1xPhospho [S557(100)]; A0A0G2K042 1xPhospho [S482(100)]; A0A0U1RRP5 1xPhospho [S74(100)]; Q9JLU4 1xPhospho [S482(100)]; A0A0U1RRP4 1xPhospho [S74(100)]	SH3 and multiple ankyrin repeat domains protein 3 (Fragment) OS=Rattus norvegicus OX=10116 GN=Shank3 PE=1 SV=2 SH3 and multiple ankyrin repeat domains protein 3 OS=Rattus norvegicus OX=10116 GN=Shank3 PE=1 SV=3	0	1836.9	1.06	1.06	0.791072	0.0840643	0.101784	0.91205	1.025	1.025	0.967147	9.4	11	6.8	6.4	10.1	14.2	8	7.6	11.5	13.5	Shared	High	0.0002264	4.572e-05	12.48
[K].AIEPQKEEADENYNSVNTR.[M]	1xTMT6plex [K6];1xTMT6plex [N-Term];1xPhospho [S15(100)]	*----*--------*----	1	1	2	3	G3V8I4	Stx4	G3V8I4 [103-121]; Q08850 [103-121]	G3V8I4 1xPhospho [S117(100)]; Q08850 1xPhospho [S117(100)]	Syntaxin 4A (Placental), isoform CRA_a OS=Rattus norvegicus OX=10116 GN=Stx4 PE=1 SV=1	1	2745.31	1.021	1.021	0.729753	0.0299829	0.136824	0.885624	1.031	1.031	0.994777	52.6	71.3	61	62.3	69.9	50.9	60.4	60.6	61.4	62.5		High	0.0002264	5.638e-05	9.4
[K].AIGGIILTASHNPGGPNGDFGIK.[F]	1xTMT6plex [K23];1xTMT6plex [N-Term];1xPhospho [T8(99.7)]	*------*--------------*	3	1	2	2	Q499Q4	Pgm1	P38652 [108-130]; Q499Q4 [108-130]	P38652 1xPhospho [T115(99.6)]; Q499Q4 1xPhospho [T115(99.6)]	Phosphoglucomutase 1 OS=Rattus norvegicus OX=10116 GN=Pgm1 PE=1 SV=2	0	2744.45	1.228	1.228	0.569627	0.296311	0.244409	0.798114	1.079	1.079	0.784141	7.6	9	14.5	9.2	12.2	12.5	9.9	9.9	8.7	13.7		High	0.0002264	4.93e-05	8.83
[K].AIGGIILTASHNPGGPNGDFGIK.[F]	1xTMT6plex [K23];1xTMT6plex [N-Term];1xPhospho [S10(99.6)]	*--------*------------*	3	1	2	27	Q499Q4	Pgm1	P38652 [108-130]; Q499Q4 [108-130]	P38652 1xPhospho [S117(99.7)]; Q499Q4 1xPhospho [S117(99.7)]	Phosphoglucomutase 1 OS=Rattus norvegicus OX=10116 GN=Pgm1 PE=1 SV=2	0	2744.45	1.023	1.023	0.982647	0.0328061	0.00760232	0.994549	1.079	1.079	0.784141	486.4	487.1	618.5	428.5	541.1	584	474.2	578.2	486.9	575.1		High	0.0002264	4.572e-05	13.12
[K].AIGGIILTASHNPGGPNGDFGIK.[F]	1xTMT6plex [K23];1xTMT6plex [N-Term];1xPhospho [T/S]	positions not distinguishable	3	1	2	36	Q499Q4	Pgm1	P38652 [108-130]; Q499Q4 [108-130]		Phosphoglucomutase 1 OS=Rattus norvegicus OX=10116 GN=Pgm1 PE=1 SV=2	0	2744.45	1.005	1.005	0.659762	0.0071955	0.180613	0.847413	1.079	1.079	0.784141	12.5	13.6	14.3	9.4	13.6	15.4	8.6	13.3	13.7	14.2		High	0.0002264	0.0001478	4.72
[K].AILDAEPGPRPALQPSPSIR.[L]	1xTMT6plex [N-Term];1xPhospho [S16(99.4)]	*--------------*----	1	1	1	2	Q587K3	Tbc1d10a	Q587K3 [392-411]	Q587K3 1xPhospho [S407(100)]	Potential RabGAP OS=Rattus norvegicus OX=10116 GN=Tbc1d10a PE=1 SV=1	0	2394.27	1.24	1.24	0.294465	0.31034	0.530967	0.601833	#N/A	#N/A	#N/A	45.7	58.8	56.6	45.9	56.1	48.5	59.4	42.7	41.1	48		High	0.0002264	0.0002944	8.13
[K].AISEELDHALNDMTSI.[-]	1xOxidation [M13];1xTMT6plex [N-Term];1xPhospho [T/S]	positions not distinguishable	4	1	1	181	P04692	Tpm1	P04692 [269-284]		Tropomyosin alpha-1 chain OS=Rattus norvegicus OX=10116 GN=Tpm1 PE=1 SV=3	0	2083.95	1.159	1.159	0.022415	0.212881	1.64946	0.21944	1.072	1.072	0.797698	1422.7	1408.2	1254	1411.8	1389.2	1220.9	1106.6	1246.3	1212.7	1184.2		High	0.0002264	4.572e-05	10.04
[K].AISEELDHALNDMTSI.[-]	1xOxidation [M13];1xTMT6plex [N-Term];1xPhospho [T14(99.6)]	*-----------**--	4	1	1	33	P04692	Tpm1	P04692 [269-284]	P04692 1xPhospho [T282(99.7)]	Tropomyosin alpha-1 chain OS=Rattus norvegicus OX=10116 GN=Tpm1 PE=1 SV=3	0	2083.95	1.152	1.152	0.979927	0.204141	0.00880636	0.993159	1.072	1.072	0.797698	29.7	26.2	18.9	25.6	21.8	25.4	20.8	29.4	22.5	21.5		High	0.0002264	0.0001536	7.84
[K].AISEELDHALNDMTSI.[-]	1xTMT6plex [N-Term];1xPhospho [T/S]	positions not distinguishable	3	1	1	35	P04692	Tpm1	P04692 [269-284]		Tropomyosin alpha-1 chain OS=Rattus norvegicus OX=10116 GN=Tpm1 PE=1 SV=3	0	2067.95	1.116	1.116	0.179485	0.158337	0.745971	0.48599	1.072	1.072	0.797698	112.1	121.3	93.3	115.2	108.6	94.9	100.1	94.4	94.6	100.4		High	0.0002264	4.572e-05	9.87
[K].AISEELDHALNDMTSI.[-]	1xOxidation [M13];1xTMT6plex [N-Term];1xPhospho [S15(99.7)]	*-----------*-*-	4	1	1	1	P04692	Tpm1	P04692 [269-284]	P04692 1xPhospho [S283(99.7)]	Tropomyosin alpha-1 chain OS=Rattus norvegicus OX=10116 GN=Tpm1 PE=1 SV=3	0	2083.95	1.109	1.109	0.294486	0.149259	0.530935	0.601833	1.072	1.072	0.797698	17.2	16.7	12	9.4	12.1	14.1	11.3	9.5	13.2	10.6		High	0.0002264	4.572e-05	10.5
[K].AISEELDHALNDMTSI.[-]	1xTMT6plex [N-Term];1xPhospho [T14(99.6)]	*------------*--	3	1	1	6	P04692	Tpm1	P04692 [269-284]	P04692 1xPhospho [T282(99.7)]	Tropomyosin alpha-1 chain OS=Rattus norvegicus OX=10116 GN=Tpm1 PE=1 SV=3	0	2067.95	1.107	1.107	0.637333	0.146655	0.195633	0.836561	1.072	1.072	0.797698	13.6	13.6	19.8	17.4	10.9	17.1	15.9	15	10.5	16.8		High	0.0003829	0.0008811	5.27
[K].AISEELDHALNDMTSI.[-]	1xTMT6plex [N-Term];1xPhospho [S15(99.4)]	*-------------*-	3	1	1	1	P04692	Tpm1	P04692 [269-284]	P04692 1xPhospho [S283(99.4)]	Tropomyosin alpha-1 chain OS=Rattus norvegicus OX=10116 GN=Tpm1 PE=1 SV=3	0	2067.95	1.084	1.084	0.324993	0.116365	0.488125	0.627835	1.072	1.072	0.797698	16.4	20.9	14.3	16.2	19.8	13.5	15.3	12.3	14.5	17.5		High	0.0002264	0.0001202	8.34
[K].AISEELDHALNDMTSI.[-]	1xTMT6plex [N-Term];2xPhospho [T14(100); S15(100)]	*------------**-	1	1	1	1	P04692	Tpm1	P04692 [269-284]	P04692 2xPhospho [T282(100); S283(100)]	Tropomyosin alpha-1 chain OS=Rattus norvegicus OX=10116 GN=Tpm1 PE=1 SV=3	0	2147.92	0.995	-1.00503	0.895994	-0.00723157	0.0476947	0.958086	1.072	1.072	0.797698	12.4	8	6.8	7.5	7.5	9	6.3	9.4	7.7	7.3		High	0.005622	0.04965	2.74
[K].AISEELDNALNDITSL.[-]	1xTMT6plex [N-Term];2xPhospho [T14(100); S15(100)]	*------------**-	1	1	1	19	P58775	Tpm2	P58775 [269-284]	P58775 2xPhospho [T282(100); S283(100)]	Tropomyosin beta chain OS=Rattus norvegicus OX=10116 GN=Tpm2 PE=1 SV=1	0	2106.94	1.095	1.095	0.278994	0.130931	0.554404	0.588798	1.019	1.019	0.958377	96.8	83.9	89	101	91.7	88.3	76.9	97.9	85.8	73.4		High	0.0005092	0.001743	5.75
[K].AISGPLPAPASPR.[L]	1xTMT6plex [N-Term];1xPhospho [S11(100)]	*---------*--	1	1	1	5	Q9Z0G8	Wipf3	Q9Z0G8 [140-152]	Q9Z0G8 1xPhospho [S150(100)]	WAS/WASL-interacting protein family member 3 OS=Rattus norvegicus OX=10116 GN=Wipf3 PE=1 SV=1	0	1542.82	1.899	1.899	0.0170596	0.92524	1.76803	0.199937	1.035	1.035	0.996643	69	102.1	101.3	90.7	110.2	103.6	77.7	57.7	41.2	50.1		High	0.0002264	0.000252	5.96
[K].AISPTSATSSGR.[T]	1xTMT6plex [N-Term];1xPhospho [S/T]	positions not distinguishable	2	1	4	1	A0A0G2K9S4	Myo5a	A0A0G2K9S4 [467-478]; A0A0G2K4Y7 [598-609]; A0A0G2K9X3 [590-601]; Q9QYF3 [598-609]		Unconventional myosin-Va OS=Rattus norvegicus OX=10116 GN=Myo5a PE=1 SV=1	0	1443.7	0.947	-1.05597	0.603475	-0.0785637	0.219341	0.818021	0.635	-1.5748	0.822378	31.5	35.4	40	37.5	37.3	40.3	40.2	38.9	34.3	44.5		High	0.0005618	0.002964	4.46
[K].AISSDMFFGR.[E]	1xTMT6plex [N-Term];1xPhospho [S3(100)]	*-*-------	2	1	1	1	Q3MID3	Arfgap2	Q3MID3 [429-438]	Q3MID3 1xPhospho [S431(100)]	ADP-ribosylation factor GTPase-activating protein 2 OS=Rattus norvegicus OX=10116 GN=Arfgap2 PE=1 SV=1	0	1439.66	1.527	1.527	0.0679549	0.6107	1.16778	0.321987	0.983	-1.01729	0.822378	24.9	30.7	33.4	17.9	25.5	30.2	21.7	18.1	24	16.7		High	0.0003829	0.0009005	7.49
[K].AITSLLGGGSPK.[N]	1xTMT6plex [K12];1xTMT6plex [N-Term];1xPhospho [S10(100)]	*--------*-*	1	1	1	3	A0A0G2K0J4	Nipbl	A0A0G2K0J4 [2643-2654]	A0A0G2K0J4 1xPhospho [S2652(100)]	Nipped-B protein OS=Rattus norvegicus OX=10116 GN=Nipbl PE=1 SV=1	0	1638.92	0.864	-1.15741	0.120009	-0.210897	0.920785	0.40532	0.844	-1.18483	0.784141	122.7	128.7	127	111.1	111.3	118.6	164.1	118.4	130.3	144.5		High	0.0002264	0.000161	6.14
[K].AIVPESKNGGSPALNNNPR.[K]	1xTMT6plex [K7];1xTMT6plex [N-Term];1xPhospho [S11(100)]	*-----*---*--------	1	1	2	1	P97544	Plpp3	P97544 [9-27]; Q6IMX4 [9-27]	P97544 1xPhospho [S19(100)]; Q6IMX4 1xPhospho [S19(100)]	Phospholipid phosphatase 3 OS=Rattus norvegicus OX=10116 GN=Plpp3 PE=1 SV=1	1	2473.3	1.036	1.036	0.356015	0.051024	0.448532	0.654998	1.017	1.017	0.954908	13.9	13	11.8	14.4	18.8	12.8	12.6	11	12.5	14.7		High	0.000471	0.001629	6.74
[K].AIYQGPSSPDK.[S]	1xTMT6plex [K11];1xTMT6plex [N-Term];1xPhospho [S8(100)]	*------*--*	1	1	1	2	P22734	Comt	P22734 [253-263]	P22734 1xPhospho [S260(100)]	Catechol O-methyltransferase OS=Rattus norvegicus OX=10116 GN=Comt PE=1 SV=2	0	1700.87	0.864	-1.15741	0.308147	-0.210897	0.511243	0.614021	0.946	-1.05708	0.871942	30.3	28.2	33.6	32.8	26.8	38.9	27.1	38.6	50.5	37.3		High	0.0002677	0.0006058	3.85
[K].AIYQGPSSPDKS.[-]	1xTMT6plex [K11];1xTMT6plex [N-Term];1xPhospho [S8(99.6)]	*------*--*-	3	1	1	3	P22734	Comt	P22734 [253-264]	P22734 1xPhospho [S260(99.7)]	Catechol O-methyltransferase OS=Rattus norvegicus OX=10116 GN=Comt PE=1 SV=2	1	1787.9	0.847	-1.18064	0.143221	-0.239566	0.843993	0.440152	0.946	-1.05708	0.871942	42	33	40.9	54.8	41.8	37.8	45.5	43.4	51.2	54.2		High	0.0005075	0.001728	4.52
[K].AIYQGPSSPDKS.[-]	1xTMT6plex [K11];1xTMT6plex [N-Term];1xPhospho [S/Y]	positions not distinguishable	3	1	1	4	P22734	Comt	P22734 [253-264]		Catechol O-methyltransferase OS=Rattus norvegicus OX=10116 GN=Comt PE=1 SV=2	1	1787.9	0.821	-1.21803	0.0486487	-0.284546	1.31293	0.283904	0.946	-1.05708	0.871942	98.8	103.5	102.4	119.9	101	99.8	121.8	116	160.4	127.5		High	0.0003829	0.0009739	4.93
[K].AKDDDDSDIPTAQR.[K]	1xTMT6plex [K2];1xTMT6plex [N-Term];1xPhospho [S7(100)]	**----*-------	1	1	2	1	A0A0G2K6E8	Spag9	E9PSJ4 [473-486]; A0A0G2K6E8 [491-504]	E9PSJ4 1xPhospho [S479(100)]; A0A0G2K6E8 1xPhospho [S497(100)]	Sperm-associated antigen 9 OS=Rattus norvegicus OX=10116 GN=Spag9 PE=1 SV=1	1	2084.99	1.081	1.081	0.292883	0.112367	0.533306	0.600896	1.014	1.014	0.976133	70.8	74.2	69.1	56.9	72.1	63.7	65.7	66	62.3	56.1		High	0.0002677	0.0005475	5.68
[K].AKDDEDISVGDRDEDTDSAIGSFR.[Y]	1xTMT6plex [K2];1xTMT6plex [N-Term];2xPhospho [S8(100); S18(99.3)]	**-----*---------*------	1	1	1	1	D3ZRM0	Dusp27	D3ZRM0 [854-877]	D3ZRM0 2xPhospho [S861(100); S871(99.3)]	Dual-specificity phosphatase 27, atypical OS=Rattus norvegicus OX=10116 GN=Dusp27 PE=1 SV=1	2	3231.41	0.84	-1.19048	0.178085	-0.251539	0.749372	0.484859	1.071	1.071	0.803831	11.3	11.4	14.3	11.2	13.5	14.5	16.4	11.8	16.7	15.6		High	0.001604	0.00831	4.92
[K].AKPLSPGAQPK.[E]	2xTMT6plex [K2; K11];1xTMT6plex [N-Term];1xPhospho [S5(100)]	**--*-----*	1	1	1	3	D3ZTA8	Rbm33	D3ZTA8 [810-820]	D3ZTA8 1xPhospho [S814(100)]	RNA-binding motif protein 33 OS=Rattus norvegicus OX=10116 GN=Rbm33 PE=1 SV=1	0	1861.09	0.907	-1.10254	0.579221	-0.140826	0.237156	0.805472	#N/A	#N/A	#N/A	91.3	104.9	108.9	96	93.8	92.2	112.1	88.4	104.1	107.5		High	0.0003017	0.0007686	4.75
[K].AKPSPAPSPTISAPDASGPQK.[R]	2xTMT6plex [K2; K21];1xTMT6plex [N-Term];2xPhospho [S4(100); S8(100)]	**-*---*------------*	1	2	3	4	Q9QYU1; A0A0G2JY69	#N/A	Q9QYU1 [32-52]; A0A0G2JY69 [32-52]; G3V907 [32-52]	Q9QYU1 2xPhospho [S35(100); S39(100)]; A0A0G2JY69 2xPhospho [S35(100); S39(100)]; G3V907 2xPhospho [S35(100); S39(100)]	Peroxisomal biogenesis factor 19 OS=Rattus norvegicus OX=10116 GN=Pex19 PE=1 SV=1 Peroxisomal biogenesis factor 19 OS=Rattus norvegicus OX=10116 GN=Pex19 PE=1 SV=1	0	2851.46	1.026	1.026	0.353706	0.0370307	0.451357	0.652613	#N/A	#N/A	#N/A	228.8	224.8	233.3	245.9	217.3	245.3	162.2	237.4	226.8	228	Shared	High	0.0002264	5.372e-05	8.44
[K].AKPSPAPSPTISAPDASGPQK.[R]	2xTMT6plex [K2; K21];1xTMT6plex [N-Term];1xPhospho [S8(100)]	**-----*------------*	2	2	3	2	Q9QYU1; A0A0G2JY69	#N/A	Q9QYU1 [32-52]; A0A0G2JY69 [32-52]; G3V907 [32-52]	Q9QYU1 1xPhospho [S39(100)]; A0A0G2JY69 1xPhospho [S39(100)]; G3V907 1xPhospho [S39(100)]	Peroxisomal biogenesis factor 19 OS=Rattus norvegicus OX=10116 GN=Pex19 PE=1 SV=1 Peroxisomal biogenesis factor 19 OS=Rattus norvegicus OX=10116 GN=Pex19 PE=1 SV=1	0	2771.49	0.657	-1.52207	0.120119	-0.606035	0.920387	0.405365	#N/A	#N/A	#N/A	18.2	11.1	9.7	14.1	11.1	13.8	12.4	21	28.8	13.7	Shared	High	0.0002264	0.0001121	6.91
[K].AKPSPAPSPTISAPDASGPQKR.[S]	2xTMT6plex [K2; K21];1xTMT6plex [N-Term];1xPhospho [S4(100)]	**-*----------------*-	1	2	3	2	Q9QYU1; A0A0G2JY69	#N/A	Q9QYU1 [32-53]; A0A0G2JY69 [32-53]; G3V907 [32-53]	Q9QYU1 1xPhospho [S35(100)]; A0A0G2JY69 1xPhospho [S35(100)]; G3V907 1xPhospho [S35(100)]	Peroxisomal biogenesis factor 19 OS=Rattus norvegicus OX=10116 GN=Pex19 PE=1 SV=1 Peroxisomal biogenesis factor 19 OS=Rattus norvegicus OX=10116 GN=Pex19 PE=1 SV=1	1	2927.6	1.826	1.826	0.0117266	0.868687	1.93083	0.180354	#N/A	#N/A	#N/A	22.4	27.2	20.7	21.5	26.4	34.8	12.5	11.6	16.7	19.6	Shared	High	0.0002264	4.572e-05	13.4
[K].AKPSPAPSPTISAPDASGPQKR.[S]	2xTMT6plex [K2; K21];1xTMT6plex [N-Term];2xPhospho [S4(100); S8(100)]	**-*---*------------*-	1	2	3	2	Q9QYU1; A0A0G2JY69	#N/A	Q9QYU1 [32-53]; A0A0G2JY69 [32-53]; G3V907 [32-53]	Q9QYU1 2xPhospho [S35(100); S39(100)]; A0A0G2JY69 2xPhospho [S35(100); S39(100)]; G3V907 2xPhospho [S35(100); S39(100)]	Peroxisomal biogenesis factor 19 OS=Rattus norvegicus OX=10116 GN=Pex19 PE=1 SV=1 Peroxisomal biogenesis factor 19 OS=Rattus norvegicus OX=10116 GN=Pex19 PE=1 SV=1	1	3007.56	1.613	1.613	0.0557424	0.689746	1.25381	0.299105	#N/A	#N/A	#N/A	5.4	9.3	9.5	9	8.7	8.4	3.9	4.7	7.9	6.6	Shared	High	0.0002264	0.0001214	7.62
[K].AKSPSSDSWTCADASTGR.[R]	1xCarbamidomethyl [C11];1xTMT6plex [K2];1xTMT6plex [N-Term];1xPhospho [S3(99.5)]	***-------*-------	1	1	3	1	Q3S4A4	Arfgap1	Q3S4A4 [350-367]; Q3S4A5 [328-345]; Q62848 [340-357]	Q3S4A4 1xPhospho [S352(99.5)]; Q3S4A5 1xPhospho [S330(99.5)]; Q62848 1xPhospho [S342(99.5)]	ADP-ribosylation factor GTPase activating protein 1 heart isoform OS=Rattus norvegicus OX=10116 GN=Arfgap1 PE=1 SV=1	1	2422.11	0.549	-1.82149	0.0304054	-0.865122	1.51705	0.240228	#N/A	#N/A	#N/A	7	11	9.7	17.1	7.1	5.7	13.5	23.2	14.8	21.3		High	0.0002264	0.0003131	7.32
[K].AKTDHGAEIVYKSPVVSGDTSPR.[H]	2xTMT6plex [K2; K12];1xTMT6plex [N-Term];2xPhospho [S13(99.4); S/T/Y]	positions not distinguishable	1	1	5	1	F1LST4	Mapt	A0JN25 [286-308]; F1LST4 [695-717]; D3ZKD9 [317-339]; P19332 [695-717]; D4A1Q2 [629-651]	A0JN25 2xPhospho [S298(99.4); S/T/Y]; F1LST4 2xPhospho [S707(99.4); S/T/Y]; D3ZKD9 2xPhospho [S329(99.4); S/T/Y]; P19332 2xPhospho [S707(99.4); S/T/Y]; D4A1Q2 2xPhospho [S641(99.4); S/T/Y]	Microtubule-associated protein OS=Rattus norvegicus OX=10116 GN=Mapt PE=1 SV=1	2	3261.65	1.584	1.584	0.0240911	0.663572	1.61814	0.223776	0.957	-1.04493	0.996643	16.3	12.9	18.5	11.9	17.4	15.2	8.4	7.7	10.9	12.7		High	0.0002264	5.962e-05	8.06
[K].AKTPTPEPFDSETR.[K]	1xTMT6plex [K2];1xTMT6plex [N-Term];1xPhospho [T3(100)]	***-----------	1	1	2	1	A0A0G2JT23	Nrbp2	A0A0G2JT23 [405-418]; D3ZA69 [397-410]	A0A0G2JT23 1xPhospho [T407(100)]; D3ZA69 1xPhospho [T399(100)]	Nuclear receptor-binding protein 2 OS=Rattus norvegicus OX=10116 GN=Nrbp2 PE=1 SV=1	1	2114.06	1.096	1.096	0.518373	0.132248	0.285358	0.766125	1.013	1.013	0.981305	5.9	8.3	2.9	6.4	6.6	4.1	5.3	8.1	6.4	5.2		High	0.001834	0.01083	2.93
[K].AKTPTPEPFDSETR.[K]	1xTMT6plex [K2];1xTMT6plex [N-Term];2xPhospho [T3(100); T5(100)]	***-*---------	1	1	2	2	A0A0G2JT23	Nrbp2	A0A0G2JT23 [405-418]; D3ZA69 [397-410]	A0A0G2JT23 2xPhospho [T407(100); T409(100)]; D3ZA69 2xPhospho [T399(100); T401(100)]	Nuclear receptor-binding protein 2 OS=Rattus norvegicus OX=10116 GN=Nrbp2 PE=1 SV=1	1	2194.02	0.695	-1.43885	0.0777272	-0.524915	1.10943	0.337289	1.013	1.013	0.981305	201	203.9	186.8	244.4	178.9	173.9	189.8	287.2	275.1	262.3		High	0.0005092	0.00228	7.06
[K].AKTPTPEPFDSETRK.[V]	2xTMT6plex [K2; K15];1xTMT6plex [N-Term];2xPhospho [T3(100); T5(100)]	***-*---------*	1	1	2	1	A0A0G2JT23	Nrbp2	A0A0G2JT23 [405-419]; D3ZA69 [397-411]	A0A0G2JT23 2xPhospho [T407(100); T409(100)]; D3ZA69 2xPhospho [T399(100); T401(100)]	Nuclear receptor-binding protein 2 OS=Rattus norvegicus OX=10116 GN=Nrbp2 PE=1 SV=1	2	2551.28	0.633	-1.57978	0.1694	-0.659723	0.771086	0.474703	1.013	1.013	0.981305	17.7	15.5	15.6	27.6	6.7	8.7	12	24.5	28.3	24.3		High	0.000993	0.004734	4.22
[K].ALAEDSDSAGTPPGEGK.[S]	1xTMT6plex [K17];1xTMT6plex [N-Term];1xPhospho [S8(99.6)]	*------*--------*	3	1	1	1	G3V7G6	Hspb3	G3V7G6 [54-70]	G3V7G6 1xPhospho [S61(99.6)]	Heat shock 27kDa protein 3 OS=Rattus norvegicus OX=10116 GN=Hspb3 PE=3 SV=1	0	2140.02	1.154	1.154	0.432429	0.206643	0.364085	0.709974	0.979	-1.02145	0.963571	18.7	16.4	17.3	21.2	20.3	20.3	15.8	16.6	18.5	20.6		High	0.0002264	8.077e-05	8.02
[K].ALAEDSDSAGTPPGEGK.[S]	1xTMT6plex [K17];1xTMT6plex [N-Term];1xPhospho [S/T]	positions not distinguishable	3	1	1	2	G3V7G6	Hspb3	G3V7G6 [54-70]		Heat shock 27kDa protein 3 OS=Rattus norvegicus OX=10116 GN=Hspb3 PE=3 SV=1	0	2140.02	1.095	1.095	0.556663	0.130931	0.254408	0.789325	0.979	-1.02145	0.963571	25.2	21.2	23.2	27.5	31.3	24.4	21.6	23	29.7	21.5		High	0.0002264	4.572e-05	12.59
[K].ALAEDSDSAGTPPGEGK.[S]	1xTMT6plex [K17];1xTMT6plex [N-Term];1xPhospho [T11(100)]	*---------*-----*	3	1	1	3	G3V7G6	Hspb3	G3V7G6 [54-70]	G3V7G6 1xPhospho [T64(100)]	Heat shock 27kDa protein 3 OS=Rattus norvegicus OX=10116 GN=Hspb3 PE=3 SV=1	0	2140.02	0.989	-1.01112	0.678003	-0.0159576	0.168768	0.857857	0.979	-1.02145	0.963571	114.9	115	118.2	124.3	121.8	119.2	91	117.1	133.2	123.9		High	0.0002264	4.572e-05	11.23
[K].ALAEDSDSAGTPPGEGK.[S]	1xTMT6plex [K17];1xTMT6plex [N-Term];2xPhospho [S8(100); T11(100)]	*------*--*-----*	2	1	1	2	G3V7G6	Hspb3	G3V7G6 [54-70]	G3V7G6 2xPhospho [S61(100); T64(100)]	Heat shock 27kDa protein 3 OS=Rattus norvegicus OX=10116 GN=Hspb3 PE=3 SV=1	0	2219.99	0.98	-1.02041	0.880036	-0.0291463	0.0554995	0.951351	0.979	-1.02145	0.963571	31.9	32.2	37.3	32.5	38.6	40.6	29.6	42	35.2	41.2		High	0.0002264	5.325e-05	6.8
[K].ALDESLAEPHLEDR.[T]	1xTMT6plex [N-Term];1xPhospho [S5(100)]	*---*---------	1	1	1	1	F1M589	Pml	F1M589 [601-614]	F1M589 1xPhospho [S605(100)]	Promyelocytic leukemia OS=Rattus norvegicus OX=10116 GN=Pml PE=1 SV=3	0	1903.9	0.271	-3.69004	0.0302073	-1.88364	1.51989	0.239787	0.822	-1.21655	0.803831	3.8	3.9	3.1	4.2	2.7	2.4	21.9	4.5	12.3	10.4		High	0.0002264	9.288e-05	8.19
[K].ALDIDSDEEPEPK.[E]	1xTMT6plex [K13];1xTMT6plex [N-Term];1xPhospho [S6(100)]	*----*------*	1	1	1	3	D4A1D2	Arhgef26	D4A1D2 [385-397]	D4A1D2 1xPhospho [S390(100)]	Rho guanine nucleotide exchange factor 26 OS=Rattus norvegicus OX=10116 GN=Arhgef26 PE=1 SV=3	0	1995.96	1.072	1.072	0.476119	0.100305	0.322285	0.740491	#N/A	#N/A	#N/A	31.9	38	39.4	37.7	43.9	30.8	35	35.9	30.6	41		High	0.0002264	7.187e-05	8.84
[K].ALDISASDDEMARPK.[K]	1xTMT6plex [K15];1xTMT6plex [N-Term];1xPhospho [S7(100)]	*-----*-------*	1	1	2	2	G3V9E4	Apeh	G3V9E4 [181-195]; P13676 [181-195]	G3V9E4 1xPhospho [S187(100)]; P13676 1xPhospho [S187(100)]	Acylamino-acid-releasing enzyme OS=Rattus norvegicus OX=10116 GN=Apeh PE=1 SV=1	0	2157.07	1.067	1.067	0.150567	0.0935602	0.822271	0.449924	#N/A	#N/A	#N/A	113.4	130.5	109.2	117.5	115	120.2	118.9	100.4	107.8	112.5		High	0.0002264	5.766e-05	8.16
[K].ALDISASDDEMARPK.[K]	1xOxidation [M11];1xTMT6plex [K15];1xTMT6plex [N-Term];1xPhospho [S7(100)]	*-----*---*---*	1	1	2	1	G3V9E4	Apeh	G3V9E4 [181-195]; P13676 [181-195]	G3V9E4 1xPhospho [S187(100)]; P13676 1xPhospho [S187(100)]	Acylamino-acid-releasing enzyme OS=Rattus norvegicus OX=10116 GN=Apeh PE=1 SV=1	0	2173.06	1.031	1.031	0.388402	0.0440443	0.410719	0.679116	#N/A	#N/A	#N/A	62.9	73.6	62.1	66.2	72.6	67.1	71	59.2	62	68.3		High	0.0005428	0.002577	3.64
[K].ALDISLSSEEEGDEEESAAETK.[Q]	1xTMT6plex [K22];1xTMT6plex [N-Term];2xPhospho [S7(100); S8(100)]	*-----**-------------*	1	1	1	2	Q5RJT2	Ftsj3	Q5RJT2 [329-350]	Q5RJT2 2xPhospho [S335(100); S336(100)]	pre-rRNA 2'-O-ribose RNA methyltransferase FTSJ3 OS=Rattus norvegicus OX=10116 GN=Ftsj3 PE=1 SV=1	0	2957.28	1.306	1.306	0.277612	0.385155	0.556562	0.587574	#N/A	#N/A	#N/A	10.9	9.2	8.1	8.5	7.4	9.9	10.8	4.8	6.5	6.6		High	0.0002264	5.85e-05	9.71
[K].ALDSPKAHDK.[G]	2xTMT6plex [K6; K10];1xTMT6plex [N-Term];1xPhospho [S4(100)]	*--*-*---*	1	1	1	1	F1LVL5	Shroom4	F1LVL5 [366-375]	F1LVL5 1xPhospho [S369(100)]	Shroom family member 4 OS=Rattus norvegicus OX=10116 GN=Shroom4 PE=1 SV=2	1	1849.02	1.015	1.015	0.673325	0.0214797	0.171775	0.855392	1.407	1.407	0.857274	45.4	57.4	49.1	53	54.2	65.3	56.1	41.4	66.2	50.8		High	0.004315	0.03546	3.82
[K].ALEMMAGQTTDAVPSKESEGSPDTDAAPGPDTDVTLTK.[D]	2xTMT6plex [K16; K38];1xTMT6plex [N-Term];1xPhospho [S/T]	positions not distinguishable	1	1	2	2	A0A0G2JW88	Map4	Q5M7W5 [240-277]; A0A0G2JW88 [240-277]		Microtubule-associated protein OS=Rattus norvegicus OX=10116 GN=Map4 PE=1 SV=1	1	4601.21	1.096	1.096	0.324414	0.132248	0.4889	0.627558	0.993	-1.00705	0.898985	20.3	16.6	16.6	17.3	15	16.9	14.2	13.6	17.6	16.2		High	0.0002264	4.572e-05	16.96
[K].ALEMMAGQTTDAVPSKESEGSPDTDAAPGPDTDVTLTK.[D]	2xOxidation [M4; M5];2xTMT6plex [K16; K38];1xTMT6plex [N-Term];1xPhospho [T/S]	positions not distinguishable	1	1	2	1	A0A0G2JW88	Map4	Q5M7W5 [240-277]; A0A0G2JW88 [240-277]		Microtubule-associated protein OS=Rattus norvegicus OX=10116 GN=Map4 PE=1 SV=1	1	4633.2	0.936	-1.06838	0.589883	-0.0954196	0.229234	0.810837	0.993	-1.00705	0.898985	6.5	3.9	4.9	6.5	6.4	8.5	5.4	4.6	8.7	8.5		High	0.0002264	4.572e-05	13.06
[K].ALESPERPFLAILGGAK.[V]	1xTMT6plex [K17];1xTMT6plex [N-Term];1xPhospho [S4(100)]	*--*------------*	1	1	2	4	P16617	Pgk1	P16617 [200-216]; M0R6Y8 [188-204]	P16617 1xPhospho [S203(100)]; M0R6Y8 1xPhospho [S191(100)]	Phosphoglycerate kinase 1 OS=Rattus norvegicus OX=10116 GN=Pgk1 PE=1 SV=2	0	2307.29	1.128	1.128	0.0233395	0.173767	1.63191	0.22139	1.027	1.027	0.82261	469.4	421.8	396.5	403.6	418.7	434.5	406.8	365.7	373.7	369		High	0.0002264	5.449e-05	7.93
[K].ALEVDERSPESK.[D]	1xTMT6plex [K12];1xTMT6plex [N-Term];1xPhospho [S8(100)]	*------*---*	1	1	1	1	D4A4M4	Pirt	D4A4M4 [7-18]	D4A4M4 1xPhospho [S14(100)]	Phosphoinositide-interacting regulator of transient receptor potential channels OS=Rattus norvegicus OX=10116 GN=Pirt PE=4 SV=1	1	1897.97	0.817	-1.22399	0.277879	-0.291592	0.556144	0.587605	#N/A	#N/A	#N/A	14.1	12.2	12.8	17.4	15.4	14	17.3	18.7	12.6	17		High	0.0009646	0.004344	4.25
[K].ALFTLEDGDSPSQSFDAGK.[S]	1xTMT6plex [K19];1xTMT6plex [N-Term];1xPhospho [S/T]	positions not distinguishable	1	1	2	4	A0A0G2KB60	Rps6kc1	A0A0G2KB60 [626-644]; D3Z991 [585-603]		Ribosomal protein S6 kinase C1 OS=Rattus norvegicus OX=10116 GN=Rps6kc1 PE=1 SV=1	0	2523.21	1.277	1.277	0.423036	0.352759	0.373623	0.703821	#N/A	#N/A	#N/A	9.5	11.6	9.9	7.8	11.7	6.1	10.7	8.3	7.2	6.1		High	0.0002264	7.81e-05	8.62
[K].ALGSLGGSPSLPDQDK.[A]	1xTMT6plex [K16];1xTMT6plex [N-Term];1xPhospho [S8(99.7)]	*------*-------*	1	1	1	2	Q5QD51	Akap12	Q5QD51 [1345-1360]	Q5QD51 1xPhospho [S1352(100)]	A-kinase anchor protein 12 OS=Rattus norvegicus OX=10116 GN=Akap12 PE=1 SV=1	0	2080.07	0.961	-1.04058	0.561413	-0.0573917	0.250717	0.792641	0.971	-1.02987	0.99924	20.3	25.3	35.3	29.9	24.6	33.7	33.6	30.4	28.3	31.7		High	0.0002264	4.716e-05	9.32
[K].ALGSTSGTSQDGNTK.[D]	1xTMT6plex [K15];1xTMT6plex [N-Term];1xPhospho [S4(99.7)]	*--*----------*	1	1	2	1	A0A1P0PBZ6	Trio	A0A1P0PBZ6 [2374-2388]; F1M0Z1 [2425-2439]	A0A1P0PBZ6 1xPhospho [S2377(99.7)]; F1M0Z1 1xPhospho [S2428(99.7)]	Triple functional domain protein OS=Rattus norvegicus OX=10116 GN=Trio PE=1 SV=1	0	1961.96	0.692	-1.44509	0.0420322	-0.531156	1.37642	0.272716	1.15	1.15	0.78421	13.6	13.3	18.1	14.1	13.2	15.8	16	20.5	20.4	26.4		High	0.000471	0.001469	5.96
[K].ALGVISNFQSSPK.[Y]	1xTMT6plex [K13];1xTMT6plex [N-Term];1xPhospho [S11(100)]	*---------*-*	2	1	1	1	D3ZH14	Tmcc1	D3ZH14 [400-412]	D3ZH14 1xPhospho [S410(100)]	Transmembrane and coiled-coil domain family 1 OS=Rattus norvegicus OX=10116 GN=Tmcc1 PE=1 SV=1	0	1886.02	0.956	-1.04603	0.932099	-0.0649175	0.0305379	0.971739	#N/A	#N/A	#N/A	10.6	7.5	8.8	9.9	9	11.6	8.9	10	8	10.7		High	0.0002264	0.0001916	6.06
[K].ALIQTCLNSPDSPPRSDPSTDQR.[M]	1xCarbamidomethyl [C6];1xTMT6plex [N-Term];1xPhospho [S12(99.4)]	*----*-----*-----------	3	1	1	3	D3ZHH8	Srf	D3ZHH8 [209-231]	D3ZHH8 1xPhospho [S220(99.4)]	Serum response factor OS=Rattus norvegicus OX=10116 GN=Srf PE=1 SV=2	1	2864.34	1.099	1.099	0.661775	0.136191	0.179289	0.849058	#N/A	#N/A	#N/A	7.2	14.9	18.3	21.2	15.7	10.6	20	11.5	10.5	17.6		High	0.0002264	4.572e-05	9.51
[K].ALIQTCLNSPDSPPRSDPSTDQR.[M]	1xCarbamidomethyl [C6];1xTMT6plex [N-Term];2xPhospho [S9(99.3); S16(98)]	*----*--*------*-------	1	1	1	1	D3ZHH8	Srf	D3ZHH8 [209-231]	D3ZHH8 2xPhospho [S217(99.3); S224(98)]	Serum response factor OS=Rattus norvegicus OX=10116 GN=Srf PE=1 SV=2	1	2944.31	0.986	-1.0142	0.708202	-0.0203404	0.149843	0.873861	#N/A	#N/A	#N/A	12.2	9.3	18.5	12.4	15.8	12.2	10.7	14.8	10.2	14.9		High	0.000471	0.00141	5.21
[K].ALLSSPEGEEK.[AV]	1xTMT6plex [K11];1xTMT6plex [N-Term];1xPhospho [S]	positions not distinguishable	1	2	2	1	A0A1W2Q616; D4A2D3	#N/A	A0A1W2Q616 [1498-1508]; D4A2D3 [3788-3798]		MYC-binding protein 2 (Fragment) OS=Rattus norvegicus OX=10116 GN=Mycbp2 PE=1 SV=1 MYC-binding protein 2 OS=Rattus norvegicus OX=10116 GN=Mycbp2 PE=1 SV=3	0	1697.88	0.765	-1.30719	0.224858	-0.386468	0.648092	0.537876	#N/A	#N/A	#N/A	5.3	7.8	3.4	10.2	7.5	7.1	6.6	10.5	10.2	9.4	Shared	High	0.00254	0.01831	2.42
[K].ALNGAEPSYHSLPSAR.[T]	1xTMT6plex [N-Term];1xPhospho [S8(100)]	*------*--------	1	1	1	2	Q6P791	Lamtor1	Q6P791 [32-47]	Q6P791 1xPhospho [S39(100)]	Ragulator complex protein LAMTOR1 OS=Rattus norvegicus OX=10116 GN=Lamtor1 PE=1 SV=1	0	1978.96	0.761	-1.31406	0.095411	-0.394032	1.0204	0.366784	0.987	-1.01317	0.962369	38.5	16.8	29	32.9	27.8	20.8	42	58	26.2	31.8		High	0.0002264	8.743e-05	7.85
[K].ALPAGPSLEEASLSSPK.[G]	1xTMT6plex [K17];1xTMT6plex [N-Term];1xPhospho [S15(100)]	*-------------*-*	3	1	1	1	A1EC95	Heatr6	A1EC95 [700-716]	A1EC95 1xPhospho [S714(100)]	HEAT repeat-containing protein 6 OS=Rattus norvegicus OX=10116 GN=Heatr6 PE=1 SV=1	0	2192.16	1.178	1.178	0.376901	0.23634	0.423772	0.671267	#N/A	#N/A	#N/A	13	6.8	13.3	11.2	11.5	12.3	11.5	10.1	6.1	9.5		High	0.0002264	4.572e-05	11.53
[K].ALPSNSPMAALAASGK.[E]	1xTMT6plex [K16];1xTMT6plex [N-Term];1xPhospho [S6(100)]	*----*---------*	1	1	1	1	Q9Z269	Vapb	Q9Z269 [201-216]	Q9Z269 1xPhospho [S206(100)]	Vesicle-associated membrane protein-associated protein B OS=Rattus norvegicus OX=10116 GN=Vapb PE=1 SV=3	0	2024.07	0.835	-1.1976	0.240119	-0.260152	0.619574	0.553555	1.005	1.005	0.99924	8.1	8.8	5.1	4	7.7	7.9	7.8	12.2	5.5	10.8		High	0.0003017	0.0007422	7.2
[K].ALPSNSPMAALAASGK.[E]	1xOxidation [M8];1xTMT6plex [K16];1xTMT6plex [N-Term];1xPhospho [S6(99.7)]	*----*-*-------*	1	1	1	1	Q9Z269	Vapb	Q9Z269 [201-216]	Q9Z269 1xPhospho [S206(99.7)]	Vesicle-associated membrane protein-associated protein B OS=Rattus norvegicus OX=10116 GN=Vapb PE=1 SV=3	0	2040.06	0.709	-1.41044	0.0768303	-0.496142	1.11447	0.335674	1.005	1.005	0.99924	5.5	3.2	3.7	5.8	8.4	5.3	6	10.2	7.8	7.2		High	0.0002264	0.0002879	6.5
[K].ALQEGEGDLSISADRLSEK.[R]	1xTMT6plex [K19];1xTMT6plex [N-Term];1xPhospho [S12(100)]	*----------*------*	1	1	1	2	G3V9K0	Cars	G3V9K0 [296-314]	G3V9K0 1xPhospho [S307(100)]	Cysteinyl-tRNA synthetase OS=Rattus norvegicus OX=10116 GN=Cars PE=1 SV=1	1	2556.3	1.019	1.019	0.960503	0.0271541	0.0175011	0.985217	0.999	-1.001	0.984896	67.9	62	54.7	52.7	49.4	42.9	58.2	45.8	45.9	58.4		High	0.0002264	6.529e-05	6.25
[K].ALSFSDGGSK.[L]	1xTMT6plex [K10];1xTMT6plex [N-Term];1xPhospho [S5(100)]	*---*----*	1	1	1	1	Q8CFC9	Lzts1	Q8CFC9 [229-238]	Q8CFC9 1xPhospho [S233(100)]	Leucine zipper putative tumor suppressor 1 OS=Rattus norvegicus OX=10116 GN=Lzts1 PE=1 SV=3	0	1506.76	1.11	1.11	0.184891	0.15056	0.733085	0.491222	#N/A	#N/A	#N/A	7.4	8.1	9	8.2	11.4	12.6	9.8	5.9	7.7	8.6		High	0.000858	0.003621	2.85
[K].ALSNMMHFGGYIQK.[AT]	1xOxidation [M5];1xTMT6plex [K14];1xTMT6plex [N-Term];1xPhospho [S3(100)]	*-*-*--------*	1	1	2	1	P50753	Tnnt2	P50753 [189-202]; F1LQ95 [188-201]	P50753 1xPhospho [S191(100)]; F1LQ95 1xPhospho [S190(100)]	Troponin T, cardiac muscle OS=Rattus norvegicus OX=10116 GN=Tnnt2 PE=1 SV=2	0	2151.05	0.878	-1.13895	0.725415	-0.187707	0.139414	0.883357	1.033	1.033	0.935686	13.9	11.9	10.1	16.5	10.6	15.5	10	11.3	18.1	16.2		High	0.00207	0.01325	4.09
[K].ALSPDPLLR.[L]	1xTMT6plex [N-Term];1xPhospho [S3(100)]	*-*------	1	1	1	1	D4A4I9	Il16	D4A4I9 [929-937]	D4A4I9 1xPhospho [S931(100)]	Pro-interleukin-16 OS=Rattus norvegicus OX=10116 GN=Il16 PE=1 SV=1	0	1290.7	0.855	-1.16959	0.205216	-0.226004	0.687789	0.515222	#N/A	#N/A	#N/A	7.7	8.2	13.3	6.4	15.6	14.8	17.1	11.1	17.4	14.1		High	0.00207	0.01355	3.82
[K].ALSRSNEQIVSEK.[S]	1xTMT6plex [K13];1xTMT6plex [N-Term];1xPhospho [S5(100)]	*---*-------*	1	1	3	2	F1LPH1	Cast	P27321 [118-130]; F1LPH1 [118-130]; O55154 [59-71]	P27321 1xPhospho [S122(100)]; F1LPH1 1xPhospho [S122(100)]; O55154 1xPhospho [S63(100)]	Calpastatin OS=Rattus norvegicus OX=10116 GN=Cast PE=1 SV=1	1	1999.06	1.18	1.18	0.0417285	0.238787	1.37957	0.272198	1.003	1.003	0.934913	166	196.4	173.5	154.4	187.7	165.4	162.1	127.8	137.1	157.7		High	0.0002264	0.0001809	8.28
[K].ALTSELANARDESK.[K]	1xTMT6plex [K14];1xTMT6plex [N-Term];1xPhospho [S4(100)]	*--*---------*	1	1	3	1	A0A096MK30	Msn	A0A096MK30 [524-537]; A0A1W2Q6E9 [523-536]; O35763 [524-537]	A0A096MK30 1xPhospho [S527(100)]; A0A1W2Q6E9 1xPhospho [S526(100)]; O35763 1xPhospho [S527(100)]	Moesin OS=Rattus norvegicus OX=10116 GN=Msn PE=1 SV=1	1	2043.05	0.595	-1.68067	0.0450317	-0.749038	1.34648	0.277372	0.945	-1.0582	0.859339	47.7	32.4	20.7	53.5	29	35.5	38.4	59.1	67.1	50.2		High	0.001761	0.0104	1.52
[K].ALVVPEPEPDSDSNQER.[K]	1xTMT6plex [N-Term];1xPhospho [S13(100)]	*-----------*----	3	1	1	2	D3ZYQ9	Rnf20	D3ZYQ9 [126-142]	D3ZYQ9 1xPhospho [S138(100)]	E3 ubiquitin protein ligase OS=Rattus norvegicus OX=10116 GN=Rnf20 PE=1 SV=1	0	2191.01	0.998	-1.002	0.858361	-0.00288828	0.0663299	0.942376	#N/A	#N/A	#N/A	12.1	9.5	8.4	9.9	8.4	12.6	14.9	9.7	5.5	9.4		High	0.0002264	0.0001424	8.16
[K].ALVVPEPEPDSDSNQER.[K]	1xTMT6plex [N-Term];1xPhospho [S]	positions not distinguishable	3	1	1	1	D3ZYQ9	Rnf20	D3ZYQ9 [126-142]		E3 ubiquitin protein ligase OS=Rattus norvegicus OX=10116 GN=Rnf20 PE=1 SV=1	0	2191.01	0.881	-1.13507	0.155142	-0.182786	0.809271	0.455975	#N/A	#N/A	#N/A	9.6	6.5	4.8	6.8	6.4	7.4	6.5	9.3	6.7	8.1		High	0.001698	0.009321	3.21
[K].AMSQGEITK.[L]	1xOxidation [M2];1xTMT6plex [K9];1xTMT6plex [N-Term];1xPhospho [S3(100)]	***-----*	1	1	3	2	Q9Z1N3	Myo9a	Q9Z1N3 [1800-1808]; A0A0G2JXH4 [1800-1808]; F1LMQ1 [1800-1808]	Q9Z1N3 1xPhospho [S1802(100)]; A0A0G2JXH4 1xPhospho [S1802(100)]; F1LMQ1 1xPhospho [S1802(100)]	Unconventional myosin-IXa OS=Rattus norvegicus OX=10116 GN=Myo9a PE=1 SV=1	0	1518.76	1.141	1.141	0.570218	0.190299	0.243959	0.798314	#N/A	#N/A	#N/A	12.2	8.1	10.7	12.6	14	10.1	16	8	5.5	10.9		High	0.0005092	0.002064	6.58
[K].AMVSPFHSPPSTPSSPGIR.[S]	1xOxidation [M2];1xTMT6plex [N-Term];2xPhospho [S4(100); S8(100)]	**-*---*-----------	1	1	2	4	A0A0G2K7I4	Rcsd1	A0A0G2K7I4 [113-131]; F1M4V3 [83-101]	A0A0G2K7I4 2xPhospho [S116(100); S120(100)]; F1M4V3 2xPhospho [S86(100); S90(100)]	RCSD domain containing 1 (Predicted), isoform CRA_a OS=Rattus norvegicus OX=10116 GN=Rcsd1 PE=1 SV=1	0	2357.06	3.043	3.043	4.72205e-05	1.60549	4.32587	0.105012	1.018	1.018	0.874669	23.8	34.4	39.6	27.1	41.3	39.6	14.7	12.2	10.1	13.9		High	0.0002264	9.274e-05	10.16
[K].AMVSPFHSPPSTPSSPGIR.[S]	1xTMT6plex [N-Term];2xPhospho [S4(100); S8(100)]	*--*---*-----------	1	1	2	2	A0A0G2K7I4	Rcsd1	A0A0G2K7I4 [113-131]; F1M4V3 [83-101]	A0A0G2K7I4 2xPhospho [S116(100); S120(100)]; F1M4V3 2xPhospho [S86(100); S90(100)]	RCSD domain containing 1 (Predicted), isoform CRA_a OS=Rattus norvegicus OX=10116 GN=Rcsd1 PE=1 SV=1	0	2341.07	2.052	2.052	0.0034662	1.03703	2.46015	0.136812	1.018	1.018	0.874669	19.1	26.6	43	21.1	49.8	32.2	16.3	15.4	10.5	16		High	0.0002264	0.0001277	9.2
[K].AMVSPFHSPPSTPSSPGIR.[S]	1xOxidation [M2];1xTMT6plex [N-Term];1xPhospho [S8(99.7)]	**-----*-----------	2	1	2	2	A0A0G2K7I4	Rcsd1	A0A0G2K7I4 [113-131]; F1M4V3 [83-101]	A0A0G2K7I4 1xPhospho [S120(99.7)]; F1M4V3 1xPhospho [S90(99.7)]	RCSD domain containing 1 (Predicted), isoform CRA_a OS=Rattus norvegicus OX=10116 GN=Rcsd1 PE=1 SV=1	0	2277.09	1.797	1.797	0.0465022	0.84559	1.33253	0.279106	1.018	1.018	0.874669	8.4	7.6	6.1	4.8	11.6	7.4	6.3	3.1	4.8	3.6		High	0.0002264	4.572e-05	8.44
[K].ANDQDSLISGILR.[V]	1xTMT6plex [N-Term];1xPhospho [S6(100)]	*----*-------	1	1	1	2	F7EZ89	Tbc1d15	F7EZ89 [27-39]	F7EZ89 1xPhospho [S32(100)]	TBC1 domain family, member 15 OS=Rattus norvegicus OX=10116 GN=Tbc1d15 PE=1 SV=2	0	1710.86	1.039	1.039	0.9818	0.0551957	0.00797712	0.994063	1.068	1.068	0.818449	10.7	11.8	10.1	8.4	8.9	9.7	10.1	8.1	12.5	8.7		High	0.0005618	0.002735	3.69
[K].ANLSPDRGSR.[D]	1xTMT6plex [N-Term];1xPhospho [S4(100)]	*--*------	1	1	2	1	Q6TQE1	Zc3h18	Q6TQE1 [843-852]; A0A140TAG3 [903-912]	Q6TQE1 1xPhospho [S846(100)]; A0A140TAG3 1xPhospho [S906(100)]	Zinc finger CCCH domain-containing protein 18 OS=Rattus norvegicus OX=10116 GN=Zc3h18 PE=1 SV=1	1	1381.68	1.143	1.143	0.510265	0.192825	0.292205	0.761843	0.932	-1.07296	0.899534	41.3	66.4	45.2	70.3	49.4	46	84	27.2	42.9	43.5		High	0.002141	0.0142	4.14
[K].ANPGSLSTPQSK.[RG]	1xTMT6plex [K12];1xTMT6plex [N-Term];1xPhospho [S/T]	positions not distinguishable	2	1	2	1	F1LMP9	Dab2	F1LMP9 [322-333]; O88797 [322-333]		Disabled homolog 2 OS=Rattus norvegicus OX=10116 GN=Dab2 PE=1 SV=3	0	1724.9	0.73	-1.36986	0.0706955	-0.454032	1.15061	0.32383	0.96	-1.04167	0.954206	5.5	6.9	3.8	4.9	6.1	4.5	6.2	8.6	7.2	5.8		High	0.004659	0.03823	2.02
[K].ANPGSLSTPQSK.[RG]	1xTMT6plex [K12];1xTMT6plex [N-Term];1xPhospho [T8(100)]	*------*---*	2	1	2	1	F1LMP9	Dab2	F1LMP9 [322-333]; O88797 [322-333]	F1LMP9 1xPhospho [T329(100)]; O88797 1xPhospho [T329(100)]	Disabled homolog 2 OS=Rattus norvegicus OX=10116 GN=Dab2 PE=1 SV=3	0	1724.9	0.689	-1.45138	0.00512028	-0.537424	2.29071	0.145802	0.96	-1.04167	0.954206	20.9	17.2	14.9	15	11.8	18.2	22.7	20.1	25.5	20.8		High	0.0002264	0.0001117	6.67
[K].ANSEVAQWR.[T]	1xTMT6plex [N-Term];1xPhospho [S3(100)]	*-*------	1	7	14	4	G3V8B0; G3V6D8; F1LRV9; F1LMU0; G3V6E1; G3V885; F1M8F6	#N/A	G3V8B0 [1364-1372]; G3V6D8 [1365-1373]; F1LRV9 [1372-1380]; F1LMU0 [1368-1376]; G3V6E1 [1346-1354]; A0A0G2K0F5 [1370-1378]; Q29RW1 [1368-1376]; P12847 [1365-1373]; A0A0G2K1V4 [1371-1379]; G3V885 [1366-1374]; P02564 [1364-1372]; F1M8F6 [1367-1375]; P02563 [1365-1373]; A0A0G2K484 [1368-1376]	G3V8B0 1xPhospho [S1366(100)]; G3V6D8 1xPhospho [S1367(100)]; F1LRV9 1xPhospho [S1374(100)]; F1LMU0 1xPhospho [S1370(100)]; G3V6E1 1xPhospho [S1348(100)]; A0A0G2K0F5 1xPhospho [S1372(100)]; Q29RW1 1xPhospho [S1370(100)]; P12847 1xPhospho [S1367(100)]; A0A0G2K1V4 1xPhospho [S1373(100)]; G3V885 1xPhospho [S1368(100)]; P02564 1xPhospho [S1366(100)]; F1M8F6 1xPhospho [S1369(100)]; P02563 1xPhospho [S…	Myosin-7 OS=Rattus norvegicus OX=10116 GN=Myh7 PE=1 SV=1 Myosin-3 OS=Rattus norvegicus OX=10116 GN=Myh3 PE=1 SV=1 Myosin heavy chain 1 OS=Rattus norvegicus OX=10116 GN=Myh1 PE=1 SV=2 Myosin heavy chain 2 OS=Rattus norvegicus OX=10116 GN=Myh4 PE=1 SV=1 Myosin heavy chain 2 OS=Rattus norvegicus OX=10116 GN=Myh2 PE=1 SV=3 Myosin-6 OS=Rattus norvegicus OX=10116 GN=Myh6 PE=1 SV=2 Myosin-8 OS=Rattus no…	0	1369.65	1.096	1.096	0.207074	0.132248	0.683874	0.517217	0.728	-1.37363	0.969202	177.3	170.6	164.7	195.1	185.5	186.8	180.6	159.7	176.7	162.3	Shared	High	0.000471	0.001368	5.53
[K].ANSLDGFAQNCPQDSINVQPVSR.[A]	1xCarbamidomethyl [C11];1xTMT6plex [N-Term];1xPhospho [S3(100)]	*-*-------*------------	1	1	3	2	P0C6C0	Sphkap	P0C6C0 [1238-1260]; F1LNS0 [1263-1285]; A0A0G2K3J4 [1278-1300]	P0C6C0 1xPhospho [S1240(100)]; F1LNS0 1xPhospho [S1265(100)]; A0A0G2K3J4 1xPhospho [S1280(100)]	A-kinase anchor protein SPHKAP OS=Rattus norvegicus OX=10116 GN=Sphkap PE=1 SV=1	0	2826.31	0.632	-1.58228	0.930964	-0.662004	0.0310673	0.971232	1.232	1.232	0.862932	9	12.5	25.5	31.8	9.8	13	22.9	30.6	6.9	18.5		High	0.0002264	4.572e-05	16.63
[K].ANSQDKIEFHNEVDGAK.[Q]	2xTMT6plex [K6; K17];1xTMT6plex [N-Term];1xPhospho [S3(100)]	*-*--*----------*	1	1	1	1	P04157	Ptprc	P04157 [1207-1223]	P04157 1xPhospho [S1209(100)]	Receptor-type tyrosine-protein phosphatase C OS=Rattus norvegicus OX=10116 GN=Ptprc PE=1 SV=2	1	2669.35	0.671	-1.49031	0.163365	-0.575615	0.78684	0.46634	0.794	-1.25945	0.822378	12.7	21.3	21.6	23.6	20.1	23.6	102.5	24	36.1	28.7		High	0.0002264	0.0002905	9.88
[K].ANSSPALEDRDEFSSSEGTGEK.[I]	1xTMT6plex [K22];1xTMT6plex [N-Term];1xPhospho [S/T]	positions not distinguishable	1	1	1	1	M0RC54	Bod1l1	M0RC54 [2772-2793]		Biorientation of chromosomes in cell division 1-like 1 OS=Rattus norvegicus OX=10116 GN=Bod1l1 PE=1 SV=2	1	2851.3	0.83	-1.20482	0.0355273	-0.268817	1.44944	0.255156	1.269	1.269	0.784141	7.1	7.7	6.9	7	5.7	5.5	8.5	8.2	8.8	7		High	0.009311	0.08852	1.6
[K].ANVTPQSSSELRPTTTAALGSGQEAK.[K]	1xTMT6plex [K26];1xTMT6plex [N-Term];2xPhospho [T4(100); S9(99)]	*--*----*----------------*	2	1	4	1	D4A8C5	Plcb4	D4A8C5 [895-920]; Q9QW07 [883-908]; F1LNK2 [884-909]; D3ZCI6 [883-908]	D4A8C5 2xPhospho [T898(100); S903(99)]; Q9QW07 2xPhospho [T886(100); S891(99)]; F1LNK2 2xPhospho [T887(100); S892(99)]; D3ZCI6 2xPhospho [T886(100); S891(99)]	1-phosphatidylinositol 4,5-bisphosphate phosphodiesterase OS=Rattus norvegicus OX=10116 GN=Plcb4 PE=1 SV=2	0	3219.57	1.048	1.048	0.734587	0.0676387	0.133957	0.887278	1.063	1.063	0.822378	43.6	40	36	27	37.2	39.3	35.1	36	35.1	40.5		High	0.0002264	4.572e-05	13.81
[K].ANVTPQSSSELRPTTTAALGSGQEAK.[K]	1xTMT6plex [K26];1xTMT6plex [N-Term];1xPhospho [T4(100)]	*--*---------------------*	1	1	4	3	D4A8C5	Plcb4	D4A8C5 [895-920]; Q9QW07 [883-908]; F1LNK2 [884-909]; D3ZCI6 [883-908]	D4A8C5 1xPhospho [T898(100)]; Q9QW07 1xPhospho [T886(100)]; F1LNK2 1xPhospho [T887(100)]; D3ZCI6 1xPhospho [T886(100)]	1-phosphatidylinositol 4,5-bisphosphate phosphodiesterase OS=Rattus norvegicus OX=10116 GN=Plcb4 PE=1 SV=2	0	3139.6	1.034	1.034	0.872084	0.0482362	0.0594419	0.947661	1.063	1.063	0.822378	62.5	48.8	62.7	47.8	58	63	57.5	51.7	54.7	61.9		High	0.0002264	4.572e-05	11.86
[K].ANVTPQSSSELRPTTTAALGSGQEAK.[K]	1xTMT6plex [K26];1xTMT6plex [N-Term];2xPhospho [T4(100); S/T]	positions not distinguishable	2	1	4	2	D4A8C5	Plcb4	D4A8C5 [895-920]; Q9QW07 [883-908]; F1LNK2 [884-909]; D3ZCI6 [883-908]	D4A8C5 2xPhospho [T898(100); S/T]; Q9QW07 2xPhospho [T886(100); S/T]; F1LNK2 2xPhospho [T887(100); S/T]; D3ZCI6 2xPhospho [T886(100); S/T]	1-phosphatidylinositol 4,5-bisphosphate phosphodiesterase OS=Rattus norvegicus OX=10116 GN=Plcb4 PE=1 SV=2	0	3219.57	0.987	-1.01317	0.992574	-0.018878	0.00323709	0.996323	1.063	1.063	0.822378	70.9	63.4	64.7	58.8	62	73.7	71.3	58.1	63.1	65.3		High	0.0002264	0.0001389	9.05
[K].APDTVSVVKPSSPAR.[A]	1xTMT6plex [K9];1xTMT6plex [N-Term];1xPhospho [S12(99.6)]	*-------*--*---	2	1	1	1	D3ZCX6	Rexo1	D3ZCX6 [328-342]	D3ZCX6 1xPhospho [S339(99.6)]	RNA exonuclease 1 homolog OS=Rattus norvegicus OX=10116 GN=Rexo1 PE=1 SV=1	0	2049.11	0.916	-1.0917	0.192861	-0.12658	0.714756	0.50096	#N/A	#N/A	#N/A	25.7	26.5	31.7	27.8	27.1	21.6	33.3	27.6	27.5	31.7		High	0.00288	0.0213	2.59
[K].APEAAVSDDGKSDDELLSSK.[A]	2xTMT6plex [K11; K20];1xTMT6plex [N-Term];2xPhospho [S7(100); S12(100)]	*-----*---**-------*	1	1	3	1	D4A5I4	Nav1	D4A5I4 [468-487]; F1M031 [191-210]; F1LYK3 [191-210]	D4A5I4 2xPhospho [S474(100); S479(100)]; F1M031 2xPhospho [S197(100); S202(100)]; F1LYK3 2xPhospho [S197(100); S202(100)]	Neuron navigator 1 OS=Rattus norvegicus OX=10116 GN=Nav1 PE=1 SV=3	1	2881.37	1.519	1.519	0.125584	0.603122	0.901066	0.414488	#N/A	#N/A	#N/A	7.9	8.1	9.6	6.2	6.8	7.9	7.9	3.2	5.8	4.7		High	0.0003017	0.0007624	6.79
[K].APEAAVSDDGKSDDELLSSK.[A]	2xTMT6plex [K11; K20];1xTMT6plex [N-Term];1xPhospho [S12(100)]	*---------**-------*	1	1	3	2	D4A5I4	Nav1	D4A5I4 [468-487]; F1M031 [191-210]; F1LYK3 [191-210]	D4A5I4 1xPhospho [S479(100)]; F1M031 1xPhospho [S202(100)]; F1LYK3 1xPhospho [S202(100)]	Neuron navigator 1 OS=Rattus norvegicus OX=10116 GN=Nav1 PE=1 SV=3	1	2801.41	1.11	1.11	0.139952	0.15056	0.85402	0.435863	#N/A	#N/A	#N/A	42.4	43.3	58.3	36.9	49.2	41.9	38.9	39.1	36.5	42.6		High	0.0002264	4.702e-05	9.91
[K].APEASEAAATQASPTTQLSETQVLAAENK.[S]	1xTMT6plex [K29];1xTMT6plex [N-Term];1xPhospho [S13(98.8)]	*-----------*---------------*	1	1	1	2	Q3B7U1	Maged2	Q3B7U1 [72-100]	Q3B7U1 1xPhospho [S84(98.8)]	MAGE family member D2 OS=Rattus norvegicus OX=10116 GN=Maged2 PE=1 SV=1	0	3452.72	0.727	-1.37552	0.251026	-0.459973	0.600281	0.563869	#N/A	#N/A	#N/A	6.3	3.4	5.5	6.6	5	6.1	4.1	9.7	6.6	8.7		High	0.0002264	4.572e-05	14.73
[K].APELAATQRSPLR.[S]	1xTMT6plex [N-Term];1xPhospho [S10(100)]	*--------*---	1	1	3	1	A0A0G2K5D3	#N/A	A0A0G2K5D3 [456-468]; A0A096MKC9 [23-35]; A0A096MK99 [88-100]	A0A0G2K5D3 1xPhospho [S465(100)]; A0A096MKC9 1xPhospho [S32(100)]; A0A096MK99 1xPhospho [S97(100)]	Uncharacterized protein OS=Rattus norvegicus OX=10116 PE=4 SV=1	1	1718.92	0.723	-1.38313	0.0568051	-0.467932	1.24561	0.301268	0.889	-1.12486	0.784141	17.2	17.9	17.8	22.3	9	17.9	24.7	23.5	25.3	24.8		High	0.000471	0.001372	4.44
[K].APELLGPEDQLVLGPEQPEDEVGESSDEEPVESR.[A]	1xTMT6plex [N-Term];2xPhospho [S25(100); S26(100)]	*-----------------------**--------	2	1	1	64	Q9Z1H9	Cavin3	Q9Z1H9 [141-174]	Q9Z1H9 2xPhospho [S165(100); S166(100)]	Caveolae-associated protein 3 OS=Rattus norvegicus OX=10116 GN=Cavin3 PE=1 SV=1	0	4064.8	0.948	-1.05485	0.461682	-0.077041	0.335657	0.730458	0.969	-1.03199	0.958838	63.3	64.1	65.2	45.8	58.6	56.5	55.3	67	57.1	67.3		High	0.0002264	4.572e-05	16.96
[K].APELLGPEDQLVLGPEQPEDEVGESSDEEPVESR.[A]	1xTMT6plex [N-Term];1xPhospho [S26(99.5)]	*------------------------*--------	3	1	1	3	Q9Z1H9	Cavin3	Q9Z1H9 [141-174]	Q9Z1H9 1xPhospho [S166(99.6)]	Caveolae-associated protein 3 OS=Rattus norvegicus OX=10116 GN=Cavin3 PE=1 SV=1	0	3984.83	0.744	-1.34409	0.0655438	-0.426625	1.18347	0.317948	0.969	-1.03199	0.958838	6.3	8.1	5	7.3	5.8	9.6	10.3	7.9	10.2	9.4		High	0.0002264	4.572e-05	16.96
[K].APELLQGPDEEERPDASQTHVYSLGMTAMCEDQPRR.[R]	1xCarbamidomethyl [C30];1xTMT6plex [N-Term];2xPhospho [S17(91.8); T19(91.8)]	*---------------*-*----------*------	1	1	1	1	F1LVM9	#N/A	F1LVM9 [86-121]	F1LVM9 2xPhospho [S102(91.8); T104(91.8)]	Uncharacterized protein OS=Rattus norvegicus OX=10116 PE=4 SV=3	1	4502.97	0.866	-1.15473	0.875005	-0.207561	0.0579893	0.949008	#N/A	#N/A	#N/A	4.9	8.2	6.2	5.9	3.7	8.2	7.1	7.4	4.4	7.2		High	0.002729	0.02037	3.68
[K].APGHGASVDDSPFGTR.[K]	1xTMT6plex [N-Term];1xPhospho [S11(100)]	*---------*-----	2	2	2	2	A0A0G2K781; D3ZJW3	#N/A	A0A0G2K781 [516-531]; D3ZJW3 [424-439]	A0A0G2K781 1xPhospho [S526(100)]; D3ZJW3 1xPhospho [S434(100)]	PPFIA-binding protein 1 OS=Rattus norvegicus OX=10116 GN=Ppfibp1 PE=1 SV=1 PPFIA-binding protein 1 OS=Rattus norvegicus OX=10116 GN=Ppfibp1 PE=1 SV=1	0	1879.85	1.563	1.563	0.0191989	0.644318	1.71672	0.207951	0.968	-1.03306	0.954908	26.8	22.5	31.5	30.1	34.6	32.6	17.4	22.3	18.3	25.8	Shared	High	0.0002264	5.987e-05	10.6
[K].APGSPGAGNPPGTPK.[G]	1xTMT6plex [K15];1xTMT6plex [N-Term];1xPhospho [S4(100)]	*--*----------*	1	1	1	1	D3ZNA1	Zfp608	D3ZNA1 [623-637]	D3ZNA1 1xPhospho [S626(100)]	Zinc finger protein 608 OS=Rattus norvegicus OX=10116 GN=Zfp608 PE=1 SV=2	0	1842.95	0.916	-1.0917	0.287493	-0.12658	0.541372	0.596321	#N/A	#N/A	#N/A	35.3	41.6	35	33.9	31.8	34.2	35.3	38.9	39.8	35.8		High	0.0002264	8.528e-05	7.2
[K].APSASPLVLHASR.[L]	1xTMT6plex [N-Term];1xPhospho [S5(100)]	*---*--------	2	1	1	3	D3ZQL6	Micall1	D3ZQL6 [476-488]	D3ZQL6 1xPhospho [S480(100)]	MICAL-like protein 1 OS=Rattus norvegicus OX=10116 GN=Micall1 PE=1 SV=1	0	1614.86	1.631	1.631	4.21617e-05	0.705757	4.37508	0.105012	1.013	1.013	0.994777	24.9	24.8	23.7	26.3	27.3	21.6	16.4	14.7	14	15.7		High	0.0002264	8.903e-05	6.34
[K].APSQSESESEK.[A]	1xTMT6plex [K11];1xTMT6plex [N-Term];1xPhospho [S3(100)]	*-*-------*	1	1	2	2	O55164	Mpdz	O55164 [1268-1278]; A0A0G2K2Y8 [1282-1292]	O55164 1xPhospho [S1270(100)]; A0A0G2K2Y8 1xPhospho [S1284(100)]	Multiple PDZ domain protein OS=Rattus norvegicus OX=10116 GN=Mpdz PE=1 SV=1	0	1716.81	0.804	-1.24378	0.117902	-0.314733	0.928479	0.402663	1.054	1.054	0.95174	41.2	44.1	43.8	50.6	48.3	40.1	51.6	62.8	43.8	58.4		High	0.00254	0.01846	4.09
[K].APSSSSAGISEWLDQK.[L]	1xTMT6plex [K16];1xTMT6plex [N-Term];1xPhospho [S]	positions not distinguishable	1	1	1	2	P13803	Etfa	P13803 [188-203]		Electron transfer flavoprotein subunit alpha, mitochondrial OS=Rattus norvegicus OX=10116 GN=Etfa PE=1 SV=4	0	2201.09	1.033	1.033	0.974357	0.0468403	0.0112819	0.990983	0.984	-1.01626	0.998603	8.5	9.6	8.6	9.1	10.1	7.2	10.6	12	7.3	6.6		High	0.0002264	6.399e-05	11.13
[K].APSTPPPK.[V]	1xTMT6plex [K8];1xTMT6plex [N-Term];1xPhospho [T4(100)]	*--*---*	2	1	1	2	Q63624	Scaf1	Q63624 [922-929]	Q63624 1xPhospho [T925(100)]	Splicing factor, arginine/serine-rich 19 OS=Rattus norvegicus OX=10116 GN=Scaf1 PE=1 SV=2	0	1332.73	1.007	1.007	0.790589	0.0100637	0.102049	0.911941	#N/A	#N/A	#N/A	32.2	36.8	40.2	32.2	31.1	35.6	43.6	30.4	34.2	36.6		High	0.005141	0.04197	2.81
[K].APSTPPPK.[V]	1xTMT6plex [K8];1xTMT6plex [N-Term];1xPhospho [S3(100)]	*-*----*	2	1	1	3	Q63624	Scaf1	Q63624 [922-929]	Q63624 1xPhospho [S924(100)]	Splicing factor, arginine/serine-rich 19 OS=Rattus norvegicus OX=10116 GN=Scaf1 PE=1 SV=2	0	1332.73	0.954	-1.04822	0.305086	-0.0679388	0.515578	0.612164	#N/A	#N/A	#N/A	65.3	66.5	55.8	61.4	60.1	62.4	69.7	60.6	68.4	60.1		High	0.001678	0.008991	1.57
[K].AQATGSPHTSPTHGGGR.[S]	1xTMT6plex [N-Term];2xPhospho [S6(99.4); T/S]	positions not distinguishable	2	1	1	1	P84060	Dtnb	P84060 [519-535]	P84060 2xPhospho [S524(99.4); T/S]	Dystrobrevin beta OS=Rattus norvegicus OX=10116 GN=Dtnb PE=1 SV=2	0	2007.86	0.885	-1.12994	0.34141	-0.176251	0.466724	0.641875	#N/A	#N/A	#N/A	5.8	10.2	6.9	10	7	7.8	8.1	13.7	8.1	9.6		High	0.0002264	4.934e-05	10.36
[K].AQATGSPHTSPTHGGGR.[S]	1xTMT6plex [N-Term];2xPhospho [S6(100); T9(99.4)]	*----*--*--------	2	1	1	1	P84060	Dtnb	P84060 [519-535]	P84060 2xPhospho [S524(100); T527(99.4)]	Dystrobrevin beta OS=Rattus norvegicus OX=10116 GN=Dtnb PE=1 SV=2	0	2007.86	0.873	-1.14548	0.15577	-0.195946	0.807516	0.456388	#N/A	#N/A	#N/A	3.4	8.1	9.6	6.9	8.1	8	10.2	8	9.6	8.9		High	0.0002264	4.572e-05	15.45
[K].AQAVSEEEEEEEGESSSPK.[K]	1xTMT6plex [K19];1xTMT6plex [N-Term];1xPhospho [S5(100)]	*---*-------------*	1	1	1	2	Q6VEU8	Ddx24	Q6VEU8 [76-94]	Q6VEU8 1xPhospho [S80(100)]	DEAD (Asp-Glu-Ala-Asp) box polypeptide 24 OS=Rattus norvegicus OX=10116 GN=Ddx24 PE=1 SV=1	0	2589.15	1.184	1.184	0.51399	0.243669	0.289045	0.764052	#N/A	#N/A	#N/A	10.9	12.4	15.7	13.2	15.5	14.7	18.4	9.3	13.6	11.4		High	0.0002264	7.043e-05	8.34
[K].AQDSSPQQSVSLK.[H]	1xTMT6plex [K13];1xTMT6plex [N-Term];1xPhospho [S5(99.6)]	*---*-------*	1	1	1	1	D3ZHM7	Dnttip2	D3ZHM7 [332-344]	D3ZHM7 1xPhospho [S336(99.6)]	Deoxynucleotidyltransferase, terminal,-interacting protein 2 OS=Rattus norvegicus OX=10116 GN=Dnttip2 PE=1 SV=2	0	1912.98	1.001	1.001	0.582329	0.00144197	0.234831	0.806991	0.993	-1.00705	0.963571	21.7	23.9	23.5	22.4	19.6	27.1	35.1	20.5	21	26.3		High	0.0003829	0.001006	5.87
[K].AQEDASDETPKQDR.[L]	1xTMT6plex [K11];1xTMT6plex [N-Term];1xPhospho [S6(100)]	*----*----*---	1	1	1	2	D3ZSC1	Susd5	D3ZSC1 [232-245]	D3ZSC1 1xPhospho [S237(100)]	Sushi domain containing 5 (Predicted) OS=Rattus norvegicus OX=10116 GN=Susd5 PE=4 SV=1	1	2128	1.166	1.166	0.93016	0.221568	0.0314423	0.971071	#N/A	#N/A	#N/A	43	112.7	353.4	42.8	137	160.6	150.2	78	91.9	229.6		High	0.0002264	0.0002348	6.93
[K].AQFRQSWPTK.[I]	1xTMT6plex [K10];1xTMT6plex [N-Term];1xPhospho [S6(100)]	*----*---*	1	1	1	1	Q63553	Snrk	Q63553 [357-366]	Q63553 1xPhospho [S362(100)]	SNF-related serine/threonine-protein kinase OS=Rattus norvegicus OX=10116 GN=Snrk PE=1 SV=1	1	1786.94	0.884	-1.13122	0.639657	-0.177882	0.194053	0.837471	#N/A	#N/A	#N/A	38.4	28.3	26.9	30.4	33.9	25.5	30.7	22.7	38	33.5		High	0.001527	0.007905	3.31
[K].AQIITEKTSPK.[T]	2xTMT6plex [K7; K11];1xTMT6plex [N-Term];1xPhospho [S9(100)]	*-----*-*-*	1	1	2	2	Q9JK11	Rtn4	Q9JK11 [480-490]; F1LQN3 [480-490]	Q9JK11 1xPhospho [S488(99.8)]; F1LQN3 1xPhospho [S488(99.8)]	Reticulon-4 OS=Rattus norvegicus OX=10116 GN=Rtn4 PE=1 SV=1	1	1983.15	0.813	-1.23001	0.0239034	-0.298673	1.62154	0.222885	0.966	-1.0352	0.839643	42.2	49.8	58.9	58.3	47.4	42.6	60.8	61.6	70.9	60.2		High	0.0005618	0.003048	3.83
[K].AQLEPVASPAK.[K]	1xTMT6plex [K11];1xTMT6plex [N-Term];1xPhospho [S8(100)]	*------*--*	1	1	10	5	Q6S395	Plec	A0A0G2K1J5 [1131-1141]; Q6S3A5 [1318-1328]; F7F9U6 [1288-1298]; P30427 [1431-1441]; Q6S3A3 [1267-1277]; Q6S395 [1289-1299]; Q6S3A4 [1280-1290]; Q6S399 [1257-1267]; Q6S3A0 [1432-1442]; Q6S396 [1296-1306]	A0A0G2K1J5 1xPhospho [S1138(100)]; Q6S3A5 1xPhospho [S1325(100)]; F7F9U6 1xPhospho [S1295(100)]; P30427 1xPhospho [S1438(100)]; Q6S3A3 1xPhospho [S1274(100)]; Q6S395 1xPhospho [S1296(100)]; Q6S3A4 1xPhospho [S1287(100)]; Q6S399 1xPhospho [S1264(100)]; Q6S3A0 1xPhospho [S1439(100)]; Q6S396 1xPhospho [S1303(100)]	Plectin OS=Rattus norvegicus OX=10116 GN=Plec PE=1 SV=1	0	1648.91	0.566	-1.76678	0.0976107	-0.821126	1.0105	0.370105	#N/A	#N/A	#N/A	85.3	98.7	75.9	126.3	87.3	93.6	88.2	196.3	195.8	139.7		High	0.0003017	0.0007081	5.92
[K].AQLSPGIYDDSSAR.[R]	1xTMT6plex [N-Term];1xPhospho [S4(100)]	*--*----------	1	1	1	4	A0A0G2K2B4	Ncor1	A0A0G2K2B4 [1427-1440]	A0A0G2K2B4 1xPhospho [S1430(100)]	Nuclear receptor corepressor 1 OS=Rattus norvegicus OX=10116 GN=Ncor1 PE=1 SV=1	0	1788.84	0.838	-1.19332	0.00405329	-0.254978	2.39219	0.141215	#N/A	#N/A	#N/A	30.2	30	28.5	31.3	31.8	27.2	38.9	34.5	33.7	37.3		High	0.0002264	0.0001018	7.3
[K].AQLSPGIYDDSSARRTPVSYQNTISR.[G]	1xTMT6plex [N-Term];2xPhospho [S4(100); S/T/Y]	positions not distinguishable	1	1	1	1	A0A0G2K2B4	Ncor1	A0A0G2K2B4 [1427-1452]	A0A0G2K2B4 2xPhospho [S1430(100); S/T/Y]	Nuclear receptor corepressor 1 OS=Rattus norvegicus OX=10116 GN=Ncor1 PE=1 SV=1	2	3271.53	0.831	-1.20337	0.784986	-0.26708	0.105138	0.908396	#N/A	#N/A	#N/A	6	6.7	5	4.1	3.3	7.8	6.1	3.5	7	6		High	0.004659	0.03818	1.47
[K].AQPAHRSPADSLSGTTGASELSAESAGK.[G]	1xTMT6plex [K28];1xTMT6plex [N-Term];1xPhospho [S7(100)]	*-----*--------------------*	1	1	1	1	M0R9Z5	Irf2bp2	M0R9Z5 [244-271]	M0R9Z5 1xPhospho [S250(100)]	Interferon regulatory factor 2-binding protein 2 OS=Rattus norvegicus OX=10116 GN=Irf2bp2 PE=1 SV=1	1	3221.58	1.157	1.157	0.635023	0.210389	0.197211	0.835743	1.045	1.045	0.917633	15.9	20.6	21	22	15.9	19.3	19.4	23.7	15.9	16.4		High	0.0002264	4.572e-05	12.59
[K].AQPGSPQALGGPHGPATAK.[V]	1xTMT6plex [K19];1xTMT6plex [N-Term];1xPhospho [S5(100)]	*---*-------------*	1	1	2	1	D3ZE17	Caskin1	D3ZE17 [786-804]; Q8VHK2 [786-804]	D3ZE17 1xPhospho [S790(100)]; Q8VHK2 1xPhospho [S790(100)]	Caskin-1 OS=Rattus norvegicus OX=10116 GN=Caskin1 PE=1 SV=2	0	2280.19	0.879	-1.13766	0.758751	-0.186065	0.119901	0.897518	#N/A	#N/A	#N/A	7.4	7.8	8.2	10.6	9.3	6.9	8.9	9.9	6.9	9.9		High	0.0002264	0.000235	5.37
[K].AQPSAQISPVLTPDPK.[M]	1xTMT6plex [K16];1xTMT6plex [N-Term];1xPhospho [S8(100)]	*------*-------*	1	1	1	1	Q62910	Synj1	Q62910 [1343-1358]	Q62910 1xPhospho [S1350(100)]	Synaptojanin-1 OS=Rattus norvegicus OX=10116 GN=Synj1 PE=1 SV=3	0	2187.18	0.665	-1.50376	0.0116663	-0.588574	1.93307	0.180354	#N/A	#N/A	#N/A	24	28.7	26.7	36.5	28	28.8	32.8	42.9	43.5	43.4		High	0.0002264	4.572e-05	8.39
[K].AQPSSSEDELDSVFFK.[K]	1xTMT6plex [K16];1xTMT6plex [N-Term];1xPhospho [S6(99.7)]	*----*---------*	2	1	1	1	F1LXQ7	Arhgap21	F1LXQ7 [1434-1449]	F1LXQ7 1xPhospho [S1439(99.7)]	Rho GTPase-activating protein 21 OS=Rattus norvegicus OX=10116 GN=Arhgap21 PE=1 SV=3	0	2324.11	1.321	1.321	0.0309692	0.40163	1.50907	0.242064	0.983	-1.01729	0.922061	23.6	19.1	22.7	15.5	20	26.1	14.7	14.2	15.6	17.5		High	0.0002264	0.0002411	8.38
[K].AQPSSSEDELDSVFFK.[K]	1xTMT6plex [K16];1xTMT6plex [N-Term];1xPhospho [S]	positions not distinguishable	2	1	1	1	F1LXQ7	Arhgap21	F1LXQ7 [1434-1449]		Rho GTPase-activating protein 21 OS=Rattus norvegicus OX=10116 GN=Arhgap21 PE=1 SV=3	0	2324.11	1.048	1.048	0.337617	0.0676387	0.471576	0.637968	0.983	-1.01729	0.922061	6.6	4.7	9.1	5.4	4.9	5.9	2.8	5.7	4.6	6.2		High	0.002091	0.01362	3.21
[K].AQPSTSPK.[K]	1xTMT6plex [K8];1xTMT6plex [N-Term];1xPhospho [S6(99.7)]	*----*-*	1	1	3	1	Q7TM96	Znf622	Q7TM96 [138-145]; A0A0G2K4L3 [503-510]; Q5M855 [138-145]	Q7TM96 1xPhospho [S143(99.7)]; A0A0G2K4L3 1xPhospho [S508(99.7)]; Q5M855 1xPhospho [S143(99.7)]	Zinc finger protein 622 OS=Rattus norvegicus OX=10116 GN=Znf622 PE=1 SV=2	0	1353.72	1.125	1.125	0.952433	0.169925	0.0211655	0.981721	#N/A	#N/A	#N/A	5.8	6	9.2	10.9	10.8	11.4	9.2	11.1	10	8		High	0.007085	0.06525	1.68
[K].AQQNPTLLAELR.[L]	1xTMT6plex [N-Term];1xPhospho [T6(100)]	*----*------	1	3	3	2	D4A772; P84060; A0A0G2JVM6	#N/A	D4A772 [499-510]; P84060 [472-483]; A0A0G2JVM6 [472-483]	D4A772 1xPhospho [T504(100)]; P84060 1xPhospho [T477(100)]; A0A0G2JVM6 1xPhospho [T477(100)]	Dystrobrevin OS=Rattus norvegicus OX=10116 GN=Dtna PE=1 SV=3 Dystrobrevin beta OS=Rattus norvegicus OX=10116 GN=Dtnb PE=1 SV=2 Dystrobrevin OS=Rattus norvegicus OX=10116 GN=Dtnb PE=1 SV=1	0	1662.88	1.318	1.318	0.0254381	0.39835	1.59451	0.229113	1.072	1.072	0.822378	25.7	45.2	27.7	28.2	41.6	32.7	24.3	25.3	22.9	25.7	Shared	High	0.0002264	0.0003865	5.45
[K].AQSELSGAADEAAR.[A]	1xTMT6plex [N-Term];1xPhospho [S3(100)]	*-*-----------	2	1	2	2	G3V7Y3	Atp5f1d	G3V7Y3 [137-150]; P35434 [137-150]	G3V7Y3 1xPhospho [S139(100)]; P35434 1xPhospho [S139(100)]	ATP synthase subunit delta, mitochondrial OS=Rattus norvegicus OX=10116 GN=Atp5f1d PE=1 SV=1	0	1684.77	1.047	1.047	0.911128	0.0662614	0.0404205	0.964514	1.061	1.061	0.967842	12.4	13.6	10.2	13.2	15.7	12.9	15.1	12	11.3	13.3		High	0.0002264	0.0001655	9.38
[K].AQSELSGAADEAAR.[A]	1xTMT6plex [N-Term];1xPhospho [S6(100)]	*----*--------	2	1	2	1	G3V7Y3	Atp5f1d	G3V7Y3 [137-150]; P35434 [137-150]	G3V7Y3 1xPhospho [S142(100)]; P35434 1xPhospho [S142(100)]	ATP synthase subunit delta, mitochondrial OS=Rattus norvegicus OX=10116 GN=Atp5f1d PE=1 SV=1	0	1684.77	1.037	1.037	0.918344	0.0524159	0.0369945	0.967244	1.061	1.061	0.967842	8.2	6.7	3.7	8.5	7.3	6.3	5	6.5	6.4	6.9		High	0.00122	0.005722	2.77
[K].AQSVSPVQATPSGGSAQLLPGK.[V]	1xTMT6plex [K22];1xTMT6plex [N-Term];1xPhospho [S5(100)]	*---*----------------*	1	1	1	6	D4A853	Cic	D4A853 [897-918]	D4A853 1xPhospho [S901(100)]	Capicua transcriptional repressor OS=Rattus norvegicus OX=10116 GN=Cic PE=1 SV=2	0	2618.4	0.854	-1.17096	0.0226508	-0.227692	1.64492	0.219789	#N/A	#N/A	#N/A	53.1	51.9	57.8	54.1	54.7	42.6	57.1	61.8	64.9	66.9		High	0.0002264	5.48e-05	8.09
[K].AQTNDSDSDTESKR.[Q]	1xTMT6plex [K13];1xTMT6plex [N-Term];2xPhospho [S6(100); S8(100)]	*----*-*----*-	1	1	3	2	A0A0G2KA92	Chd2	A0A0G2KA92 [1093-1106]; A0A096MJY0 [1080-1093]; D4AD08 [1087-1100]	A0A0G2KA92 2xPhospho [S1098(100); S1100(100)]; A0A096MJY0 2xPhospho [S1085(100); S1087(100)]; D4AD08 2xPhospho [S1092(100); S1094(100)]	Chromodomain helicase DNA-binding protein 2 OS=Rattus norvegicus OX=10116 GN=Chd2 PE=1 SV=1	1	2171.93	1.077	1.077	0.591215	0.107018	0.228254	0.811436	1.027	1.027	0.976133	12.8	17.6	18.8	19.2	18.6	18.8	22.2	13.9	16.6	18.3		High	0.001236	0.006061	3.18
[K].AQVASEAGAGVPRPSGASSPEEPEEDR.[R]	1xTMT6plex [N-Term];1xPhospho [S]	positions not distinguishable	1	1	1	3	A0A0G2K6R8	Ehbp1l1	A0A0G2K6R8 [1153-1179]		EH domain-binding protein 1-like 1 OS=Rattus norvegicus OX=10116 GN=Ehbp1l1 PE=1 SV=1	0	2989.37	0.369	-2.71003	0.025985	-1.43831	1.58528	0.230231	1.039	1.039	0.896015	31.5	18	17.1	38.4	16.6	24.4	25.3	49.8	50.8	47.8		High	0.0002264	4.572e-05	16.08
[K].AQVASEAGAGVPRPSGASSPEEPEEDRR.[L]	1xTMT6plex [N-Term];1xPhospho [S]	positions not distinguishable	1	1	1	2	A0A0G2K6R8	Ehbp1l1	A0A0G2K6R8 [1153-1180]		EH domain-binding protein 1-like 1 OS=Rattus norvegicus OX=10116 GN=Ehbp1l1 PE=1 SV=1	1	3145.47	0.564	-1.77305	0.096606	-0.826233	1.015	0.368275	1.039	1.039	0.896015	24.1	15.8	22.9	26.3	13.8	21.6	17.3	43.3	41.5	35.3		High	0.0002264	4.572e-05	12.34
[K].ARDSPPASSNIVQGQIK.[Q]	1xTMT6plex [K17];1xTMT6plex [N-Term];1xPhospho [S4(100)]	*--*------------*	1	1	1	1	Q9ERH3	Wdr7	Q9ERH3 [932-948]	Q9ERH3 1xPhospho [S935(100)]	WD repeat-containing protein 7 OS=Rattus norvegicus OX=10116 GN=Wdr7 PE=1 SV=1	1	2306.23	1.795	1.795	0.0778408	0.843984	1.10879	0.337485	0.979	-1.02145	0.921931	11.7	19.4	18.2	12.5	18.6	14.5	17.1	7.9	10	10.2		High	0.0003017	0.0007119	6.78
[K].ARESGLPEEHSSLTQSPSANSENSVSK.[G]	1xTMT6plex [K27];1xTMT6plex [N-Term];1xPhospho [S4(100)]	*--*----------------------*	1	1	1	1	F1M392	Limch1	F1M392 [888-914]	F1M392 1xPhospho [S891(100)]	LIM and calponin homology domains 1 OS=Rattus norvegicus OX=10116 GN=Limch1 PE=1 SV=2	1	3366.62	0.439	-2.2779	0.0408827	-1.18771	1.38846	0.269925	1.008	1.008	0.935885	36.9	27.9	21	48.4	14.7	27.6	28.7	66.4	72.5	59.7		High	0.007911	0.07497	4.86
[K].ARGSPEDGPHEVSPLEEK.[A]	1xTMT6plex [K18];1xTMT6plex [N-Term];1xPhospho [S4(100)]	*--*-------------*	1	1	1	2	E9PT37	Rbm20	E9PT37 [1054-1071]	E9PT37 1xPhospho [S1057(100)]	RNA-binding protein 20 OS=Rattus norvegicus OX=10116 GN=Rbm20 PE=1 SV=1	1	2472.22	1.134	1.134	0.0602	0.181421	1.2204	0.30724	0.959	-1.04275	0.963562	106.2	105.6	116	120.1	135	120.9	93.8	111.4	100.7	112.6		High	0.0002264	4.572e-05	12.34
[K].ARSLEQPK.[S]	1xTMT6plex [K8];1xTMT6plex [N-Term];1xPhospho [S3(100)]	*-*----*	1	1	1	2	Q63638	Speg	Q63638 [437-444]	Q63638 1xPhospho [S439(100)]	Striated muscle-specific serine/threonine-protein kinase OS=Rattus norvegicus OX=10116 GN=Speg PE=1 SV=2	1	1466.81	0.94	-1.06383	0.304963	-0.0892673	0.515753	0.612164	1.114	1.114	0.8262	137.7	172.7	122.1	161.6	150	144.6	150.3	167.9	177.9	151.6		High	0.001332	0.006944	5.47
[K].ARSPADEK.[I]	1xTMT6plex [K8];1xTMT6plex [N-Term];1xPhospho [S3(100)]	*-*----*	1	1	2	2	A0A0G2K249	Prpf4b	A0A0G2K249 [256-263]; Q5RKH1 [256-263]	A0A0G2K249 1xPhospho [S258(100)]; Q5RKH1 1xPhospho [S258(100)]	Serine/threonine-protein kinase PRP4 homolog OS=Rattus norvegicus OX=10116 GN=Prpf4b PE=1 SV=1	1	1411.73	0.904	-1.10619	0.40966	-0.145605	0.387577	0.696456	0.922	-1.0846	0.834703	243.2	265.8	236.5	202.4	215.2	218.8	341.3	203.9	248.3	236		High	0.001552	0.007979	4.82
[K].ARTPVSELTK.[Q]	1xTMT6plex [K10];1xTMT6plex [N-Term];1xPhospho [T3(100)]	*-*------*	1	1	1	1	D3ZT79	N4bp1	D3ZT79 [154-163]	D3ZT79 1xPhospho [T156(100)]	Nedd4-binding protein 1 OS=Rattus norvegicus OX=10116 GN=N4bp1 PE=1 SV=2	1	1639.92	1.202	1.202	0.564268	0.265437	0.248515	0.795378	#N/A	#N/A	#N/A	9.6	13.7	8.9	11.6	13	12.8	11.5	9.9	9.6	13.8		High	0.002091	0.01377	3.9
[K].ASAEGEATAVVSPGVTQAVVEEHCASPEEK.[T]	1xCarbamidomethyl [C24];1xTMT6plex [K30];1xTMT6plex [N-Term];2xPhospho [S12(100); S26(100)]	*----------*-----------*-*---*	2	1	1	1	P15205	Map1b	P15205 [1280-1309]	P15205 2xPhospho [S1291(100); S1305(100)]	Microtubule-associated protein 1B OS=Rattus norvegicus OX=10116 GN=Map1b PE=1 SV=3	0	3657.68	0.852	-1.17371	0.956932	-0.231075	0.0191189	0.983628	0.96	-1.04167	0.99924	8.5	10.4	16.2	11.3	12.1	12.7	17.5	11.5	7.1	17.4		High	0.0002264	4.572e-05	13.63
[K].ASALFSSDEEDQWSVADSQTK.[L]	1xTMT6plex [K21];1xTMT6plex [N-Term];1xPhospho [S7(99.6)]	*-----*-------------*	1	1	2	2	F1LPG9	Washc2c	F1LPG9 [605-625]; Q80X08 [605-625]	F1LPG9 1xPhospho [S611(99.7)]; Q80X08 1xPhospho [S611(99.7)]	WASH complex subunit 2C OS=Rattus norvegicus OX=10116 GN=Washc2c PE=1 SV=2	0	2839.31	1.011	1.011	0.7347	0.015783	0.13389	0.887278	0.956	-1.04603	0.839565	46.1	60.1	57.5	55.4	47.8	51.4	66.4	48.6	58.4	51.5		High	0.0002264	4.572e-05	14.39
[K].ASAPEKLSDGEYISDGEEGEDAITGDTDK.[Y]	2xTMT6plex [K6; K29];1xTMT6plex [N-Term];2xPhospho [S8(100); S14(100)]	*----*-*-----*--------------*	1	1	5	2	A0A0G2K2B9	Ank3	A0A0G2K4D0 [817-845]; A0A0G2K1R9 [824-852]; A0A0G2K0J3 [862-890]; O70511 [862-890]; A0A0G2K2B9 [835-863]	A0A0G2K4D0 2xPhospho [S824(100); S830(100)]; A0A0G2K1R9 2xPhospho [S831(100); S837(100)]; A0A0G2K0J3 2xPhospho [S869(100); S875(100)]; O70511 2xPhospho [S869(100); S875(100)]; A0A0G2K2B9 2xPhospho [S842(100); S848(100)]	Ankyrin-3 OS=Rattus norvegicus OX=10116 GN=Ank3 PE=1 SV=1	1	3846.73	1.176	1.176	0.407559	0.233888	0.38981	0.694535	#N/A	#N/A	#N/A	27.7	28.6	30.7	26.3	30.9	35.1	25.7	35.9	22.9	26.5		High	0.0002264	4.572e-05	13.82
[K].ASETAPSGSPSATPLDFDSR.[R]	1xTMT6plex [N-Term];1xPhospho [S9(99.7)]	*-------*-----------	1	1	1	1	A0A0G2JY73	Eif4g3	A0A0G2JY73 [1134-1153]	A0A0G2JY73 1xPhospho [S1142(99.7)]	Eukaryotic translation initiation factor 4 gamma, 3 OS=Rattus norvegicus OX=10116 GN=Eif4g3 PE=1 SV=1	0	2302.04	0.863	-1.15875	0.423872	-0.212568	0.372765	0.704083	0.942	-1.06157	0.803831	2.9	5.6	5.3	8.6	4.7	5.5	5.9	7.9	6.8	5.5		High	0.0002264	4.572e-05	15.34
[K].ASGAGLLGGSLPVK.[D]	1xTMT6plex [K14];1xTMT6plex [N-Term];1xPhospho [S10(100)]	*--------*---*	2	1	1	1	A0A096MJ01	Ldb3	A0A096MJ01 [222-235]	A0A096MJ01 1xPhospho [S231(100)]	LIM domain-binding 3 OS=Rattus norvegicus OX=10116 GN=Ldb3 PE=1 SV=1	0	1765	0.995	-1.00503	0.473607	-0.00723157	0.324582	0.738753	1.026	1.026	0.911009	8	5.5	8.7	10.1	12.5	9.3	8	10.2	19	8.5		High	0.0002264	9.26e-05	7
[K].ASGAGLLGGSLPVK.[D]	1xTMT6plex [K14];1xTMT6plex [N-Term];1xPhospho [S2(100)]	**-----------*	2	1	1	1	A0A096MJ01	Ldb3	A0A096MJ01 [222-235]	A0A096MJ01 1xPhospho [S223(100)]	LIM domain-binding 3 OS=Rattus norvegicus OX=10116 GN=Ldb3 PE=1 SV=1	0	1765	0.595	-1.68067	0.0732691	-0.749038	1.13508	0.329258	1.026	1.026	0.911009	7.3	4.5	2.7	9.5	4	4.7	8.7	6.4	12.7	6.1		High	0.001018	0.00494	3.23
[K].ASGDPGAGGASPR.[A]	1xTMT6plex [N-Term];1xPhospho [S11(100)]	*---------*--	1	1	1	2	D3ZHD6	Rbm15b	D3ZHD6 [97-109]	D3ZHD6 1xPhospho [S107(100)]	RNA-binding motif protein 15B OS=Rattus norvegicus OX=10116 GN=Rbm15b PE=1 SV=2	0	1408.64	0.967	-1.03413	0.366184	-0.0484122	0.436301	0.663324	#N/A	#N/A	#N/A	77.3	96.5	89.8	84.6	89.5	79.2	115.5	84.1	84.4	101.4		High	0.0002264	0.0002236	5.33
[K].ASGGGLSSPPGSAEASK.[A]	1xTMT6plex [K17];1xTMT6plex [N-Term];1xPhospho [S]	positions not distinguishable	1	1	1	1	Q68FR2	Bin2	Q68FR2 [438-454]		Bridging integrator 2 OS=Rattus norvegicus OX=10116 GN=Bin2 PE=1 SV=1	0	1997.99	0.749	-1.33511	0.222905	-0.416962	0.651881	0.536178	0.607	-1.64745	0.784141	10.2	14.1	12.8	10	16.4	20.7	33.5	15.7	13.4	22.4		High	0.0002264	4.572e-05	11.49
[K].ASGPPSSETQEEFVDDFR.[V]	1xTMT6plex [N-Term];1xPhospho [S/T]	positions not distinguishable	1	1	4	1	Q9JK25	Clip1	Q9JK25 [42-59]; A0A0G2JTX8 [42-59]; A0A0G2K681 [21-38]; F1MAH8 [42-59]		CAP-Gly domain-containing linker protein 1 OS=Rattus norvegicus OX=10116 GN=Clip1 PE=1 SV=2	0	2307	0.84	-1.19048	0.212865	-0.251539	0.671896	0.524357	0.981	-1.01937	0.871995	6	3.1	5.7	4	7.2	5	5.8	6.2	6.5	5.5		High	0.0004515	0.001258	4.43
[K].ASGPPVSELITK.[A]	1xTMT6plex [K12];1xTMT6plex [N-Term];1xPhospho [S2(100)]	**---------*	1	3	3	1	A0A0G2K654; M0R7B4; P15865	#N/A	A0A0G2K654 [35-46]; M0R7B4 [36-47]; P15865 [35-46]	A0A0G2K654 1xPhospho [S36(100)]; M0R7B4 1xPhospho [S37(100)]; P15865 1xPhospho [S36(100)]	Histone cluster 1 H1 family member c OS=Rattus norvegicus OX=10116 GN=Hist1h1c PE=1 SV=1 Histone cluster 1 H1 family member d OS=Rattus norvegicus OX=10116 GN=Hist1h1d PE=1 SV=2 Histone H1.4 OS=Rattus norvegicus OX=10116 GN=H1-4 PE=1 SV=3	0	1736.96	0.632	-1.58228	0.102358	-0.662004	0.989876	0.378061	0.867	-1.1534	0.822378	5.4	2.6	6.7	3.1	6.6	4	6.4	5.2	11.7	6.1	Shared	High	0.0009646	0.004391	5.33
[K].ASGQVPLSPAQGSLAVVEAK.[C]	1xTMT6plex [K20];1xTMT6plex [N-Term];1xPhospho [S8(100)]	*------*-----------*	2	1	1	9	A0A0G2K2T1	Txlnb	A0A0G2K2T1 [614-633]	A0A0G2K2T1 1xPhospho [S621(100)]	Taxilin beta OS=Rattus norvegicus OX=10116 GN=Txlnb PE=1 SV=1	0	2447.33	0.335	-2.98507	0.0225677	-1.57777	1.64651	0.219623	1.05	1.05	0.784141	43.8	34	23.7	56.9	17.5	30	38.6	105.5	106.9	75.8		High	0.0002264	4.572e-05	9.69
[K].ASIANSDGPPAGSQTPPFK.[R]	1xTMT6plex [K19];1xTMT6plex [N-Term];2xPhospho [S6(100); T15(99.5)]	*----*--------*---*	1	1	3	1	A0A0G2K8Q4	Phactr2	P62025 [22-40]; A0A0G2K8Q4 [8-26]; G3V9F4 [22-40]	P62025 2xPhospho [S27(100); T36(99.5)]; A0A0G2K8Q4 2xPhospho [S13(100); T22(99.5)]; G3V9F4 2xPhospho [S27(100); T36(99.5)]	Phosphatase and actin regulator OS=Rattus norvegicus OX=10116 GN=Phactr2 PE=1 SV=1	0	2460.16	1.418	1.418	0.238138	0.503858	0.623171	0.551423	#N/A	#N/A	#N/A	8.6	6	10.6	10.2	9.8	10.4	7.9	6.5	5.8	10.2		High	0.0002264	0.0001256	5.75
[K].ASIANSDGPPAGSQTPPFK.[R]	1xTMT6plex [K19];1xTMT6plex [N-Term];1xPhospho [T15(99.7)]	*-------------*---*	1	1	3	2	A0A0G2K8Q4	Phactr2	P62025 [22-40]; A0A0G2K8Q4 [8-26]; G3V9F4 [22-40]	P62025 1xPhospho [T36(100)]; A0A0G2K8Q4 1xPhospho [T22(100)]; G3V9F4 1xPhospho [T36(100)]	Phosphatase and actin regulator OS=Rattus norvegicus OX=10116 GN=Phactr2 PE=1 SV=1	0	2380.2	1.218	1.218	0.410556	0.284514	0.386627	0.696519	#N/A	#N/A	#N/A	10	10.4	12.5	9.3	9.9	11.7	9	8.1	7.7	13.8		High	0.0002264	4.572e-05	7.11
[K].ASIANSDGPPAGSQTPPFKR.[K]	1xTMT6plex [K19];1xTMT6plex [N-Term];1xPhospho [T15(99.6)]	*-------------*---*-	1	1	3	3	A0A0G2K8Q4	Phactr2	P62025 [22-41]; A0A0G2K8Q4 [8-27]; G3V9F4 [22-41]	P62025 1xPhospho [T36(99.6)]; A0A0G2K8Q4 1xPhospho [T22(99.6)]; G3V9F4 1xPhospho [T36(99.6)]	Phosphatase and actin regulator OS=Rattus norvegicus OX=10116 GN=Phactr2 PE=1 SV=1	1	2536.3	0.998	-1.002	0.378826	-0.00288828	0.42156	0.67243	#N/A	#N/A	#N/A	6.6	7.7	9.2	7.5	6.6	11.5	7.9	7.6	6.5	8.1		High	0.0002264	0.0001273	7.03
[K].ASIQENVLPDSPLYHNK.[V]	1xTMT6plex [K17];1xTMT6plex [N-Term];1xPhospho [S11(100)]	*---------*-----*	1	1	1	2	F1MAK9	Smpd4	F1MAK9 [122-138]	F1MAK9 1xPhospho [S132(100)]	Sphingomyelin phosphodiesterase 4 OS=Rattus norvegicus OX=10116 GN=Smpd4 PE=1 SV=3	0	2463.27	0.542	-1.84502	0.058214	-0.883635	1.23497	0.304048	0.985	-1.01523	0.937219	5.7	5.6	4	9.3	4.9	6.2	8.5	17.1	12.7	6.7		High	0.0002264	4.572e-05	8.15
[K].ASKSMDLVPDESK.[V]	2xTMT6plex [K3; K13];1xTMT6plex [N-Term];1xPhospho [S4(99.8)]	*-**--------*	1	1	1	2	F1LW22	Pard3b	F1LW22 [707-719]	F1LW22 1xPhospho [S710(100)]	Par-3 family cell polarity regulator beta OS=Rattus norvegicus OX=10116 GN=Pard3b PE=1 SV=2	1	2174.14	1.629	1.629	0.0265507	0.703987	1.57592	0.230923	0.957	-1.04493	0.944208	54.2	75.6	71.2	56.8	68.2	48.7	43.8	40	38.5	58.1		High	0.0003017	0.0007681	5.06
[K].ASLDSPTTAYFDNPMK.[A]	1xOxidation [M15];1xTMT6plex [K16];1xTMT6plex [N-Term];1xPhospho [S5(100)]	*---*---------**	1	1	1	3	M0RDY6	#N/A	M0RDY6 [1046-1061]	M0RDY6 1xPhospho [S1050(100)]	Uncharacterized protein OS=Rattus norvegicus OX=10116 PE=1 SV=2	0	2312.09	1.308	1.308	0.204765	0.387363	0.688744	0.514544	0.982	-1.01833	0.979263	29.7	14.6	24.1	26.2	24.5	24.8	20.7	16	16.9	21.5		High	0.0003829	0.0009588	5.36
[K].ASLDSPTTAYFDNPMK.[A]	1xTMT6plex [K16];1xTMT6plex [N-Term];1xPhospho [S5(99)]	*---*----------*	1	1	1	2	M0RDY6	#N/A	M0RDY6 [1046-1061]	M0RDY6 1xPhospho [S1050(98.6)]	Uncharacterized protein OS=Rattus norvegicus OX=10116 PE=1 SV=2	0	2296.1	1.197	1.197	0.148888	0.259423	0.827139	0.447991	0.982	-1.01833	0.979263	11	11	9.6	12.7	13.8	11	8.7	8.4	9.7	12.2		High	0.000858	0.003698	2.51
[K].ASLGSLEGEAEAETSSPK.[G]	1xTMT6plex [K18];1xTMT6plex [N-Term];2xPhospho [S2(100); S5(100)]	**--*------------*	2	1	2	5	A0A0G2JU96	Ahnak	A0A0G2JU96 [5229-5246]; A0A0G2JUA5 [5315-5332]	A0A0G2JU96 2xPhospho [S5230(100); S5233(100)]; A0A0G2JUA5 2xPhospho [S5316(100); S5319(100)]	AHNAK nucleoprotein OS=Rattus norvegicus OX=10116 GN=Ahnak PE=1 SV=1	0	2381.09	1.263	1.263	0.0138061	0.336855	1.85993	0.189949	#N/A	#N/A	#N/A	127.9	141.5	173.4	136.6	153.1	161.3	123	119.5	104.1	135.9		High	0.0002264	5.207e-05	8.43
[K].ASLGSLEGEAEAETSSPK.[G]	1xTMT6plex [K18];1xTMT6plex [N-Term];2xPhospho [S5(100); S16(100)]	*---*----------*-*	2	1	2	1	A0A0G2JU96	Ahnak	A0A0G2JU96 [5229-5246]; A0A0G2JUA5 [5315-5332]	A0A0G2JU96 2xPhospho [S5233(100); S5244(100)]; A0A0G2JUA5 2xPhospho [S5319(100); S5330(100)]	AHNAK nucleoprotein OS=Rattus norvegicus OX=10116 GN=Ahnak PE=1 SV=1	0	2381.09	1.239	1.239	0.710856	0.309176	0.148218	0.87536	#N/A	#N/A	#N/A	10.2	9.9	7.2	6.6	10.7	11.3	8.4	11	7.6	7.4		High	0.0002264	0.0004952	3.98
[K].ASLGSLEGEAEAETSSPK.[G]	1xTMT6plex [K18];1xTMT6plex [N-Term];1xPhospho [S5(100)]	*---*------------*	4	1	2	3	A0A0G2JU96	Ahnak	A0A0G2JU96 [5229-5246]; A0A0G2JUA5 [5315-5332]	A0A0G2JU96 1xPhospho [S5233(100)]; A0A0G2JUA5 1xPhospho [S5319(100)]	AHNAK nucleoprotein OS=Rattus norvegicus OX=10116 GN=Ahnak PE=1 SV=1	0	2301.13	0.934	-1.07066	0.419743	-0.0985055	0.377017	0.702318	#N/A	#N/A	#N/A	62.9	72.8	68.8	63.2	61.3	59.1	65.3	72.2	70.2	63.3		High	0.0002264	4.572e-05	15.06
[K].ASLGSLEGEAEAETSSPK.[G]	1xTMT6plex [K18];1xTMT6plex [N-Term];1xPhospho [S2(100)]	**---------------*	4	1	2	2	A0A0G2JU96	Ahnak	A0A0G2JU96 [5229-5246]; A0A0G2JUA5 [5315-5332]	A0A0G2JU96 1xPhospho [S5230(100)]; A0A0G2JUA5 1xPhospho [S5316(100)]	AHNAK nucleoprotein OS=Rattus norvegicus OX=10116 GN=Ahnak PE=1 SV=1	0	2301.13	0.697	-1.43472	0.0138513	-0.520769	1.85851	0.189949	#N/A	#N/A	#N/A	18.5	15.2	12.6	20	16.5	14	26.5	18.5	21.4	22.3		High	0.0002264	4.572e-05	13.96
[K].ASLGSLEGEAEAETSSPKGK.[F]	2xTMT6plex [K18; K20];1xTMT6plex [N-Term];2xPhospho [S5(100); S16(99.6)]	*---*----------*-*-*	1	1	2	3	A0A0G2JU96	Ahnak	A0A0G2JU96 [5229-5248]; A0A0G2JUA5 [5315-5334]	A0A0G2JU96 2xPhospho [S5233(100); S5244(99.6)]; A0A0G2JUA5 2xPhospho [S5319(100); S5330(99.6)]	AHNAK nucleoprotein OS=Rattus norvegicus OX=10116 GN=Ahnak PE=1 SV=1	1	2795.37	1.169	1.169	0.0861903	0.225275	1.06454	0.352996	#N/A	#N/A	#N/A	150.4	176.9	137.8	139.4	129.8	155.4	114.7	123.5	148.4	115.2		High	0.0002264	4.572e-05	12.44
[K].ASLGSLEGEAEAETSSPKGK.[F]	2xTMT6plex [K18; K20];1xTMT6plex [N-Term];1xPhospho [S16(100)]	*--------------*-*-*	1	1	2	3	A0A0G2JU96	Ahnak	A0A0G2JU96 [5229-5248]; A0A0G2JUA5 [5315-5334]	A0A0G2JU96 1xPhospho [S5244(100)]; A0A0G2JUA5 1xPhospho [S5330(100)]	AHNAK nucleoprotein OS=Rattus norvegicus OX=10116 GN=Ahnak PE=1 SV=1	1	2715.41	1.108	1.108	0.101686	0.147958	0.992737	0.376956	#N/A	#N/A	#N/A	33	34.4	28	40.5	29.3	27.1	27.8	25.1	29.9	21.6		High	0.0002264	4.572e-05	11.7
[K].ASLQSGQEGPGDSPGSQFSK.[W]	1xTMT6plex [K20];1xTMT6plex [N-Term];1xPhospho [S13(100)]	*-----------*------*	1	1	1	1	G3V7R4	Foxo1	G3V7R4 [269-288]	G3V7R4 1xPhospho [S281(100)]	Forkhead box protein O1 OS=Rattus norvegicus OX=10116 GN=Foxo1 PE=1 SV=1	0	2502.19	0.933	-1.07181	0.27662	-0.100051	0.558117	0.586507	#N/A	#N/A	#N/A	15.8	21.5	15.9	14.3	19.9	22.2	29.8	17.2	20.5	22.2		High	0.0002264	4.572e-05	12.44
[K].ASPALVAK.[D]	1xTMT6plex [K8];1xTMT6plex [N-Term];1xPhospho [S2(100)]	**-----*	1	1	1	1	B5DF55	Stam	B5DF55 [155-162]	B5DF55 1xPhospho [S156(100)]	RCG55706 OS=Rattus norvegicus OX=10116 GN=Stam PE=1 SV=1	0	1294.75	0.923	-1.08342	0.455138	-0.115597	0.341857	0.725323	0.985	-1.01523	0.884946	13.7	16.2	13.2	11.2	13.2	12.4	12.9	16	15.9	12.2		High	0.001859	0.01116	2.54
[K].ASPESPSEDSSAQPPAAIQDGK.[T]	1xTMT6plex [K22];1xTMT6plex [N-Term];1xPhospho [S5(100)]	*---*----------------*	1	1	1	4	F1M124	Cobll1	F1M124 [1096-1117]	F1M124 1xPhospho [S1100(100)]	Cordon-bleu WH2 repeat protein-like 1 OS=Rattus norvegicus OX=10116 GN=Cobll1 PE=1 SV=2	0	2707.29	0.792	-1.26263	0.069884	-0.336428	1.15562	0.32321	1.044	1.044	0.963571	113.2	95.5	103.2	123	99.7	106.6	108.5	139	158.4	122.1		High	0.0002264	7.315e-05	9.95
[K].ASPSPTDIPSSR.[E]	1xTMT6plex [N-Term];1xPhospho [S4(99.6)]	*--*--------	1	1	2	1	D3ZI11	Rreb1	D3ZI11 [1116-1127]; A0A0G2K4K0 [1116-1127]	D3ZI11 1xPhospho [S1119(99.6)]; A0A0G2K4K0 1xPhospho [S1119(99.6)]	Ras responsive element binding protein 1 (Predicted) OS=Rattus norvegicus OX=10116 GN=Rreb1 PE=1 SV=1	0	1523.73	0.773	-1.29366	0.130771	-0.37146	0.883488	0.421396	#N/A	#N/A	#N/A	14.7	10.5	10.7	12	12.1	11	10.5	13.5	15.1	16		High	0.00793	0.07521	2.05
[K].ASPTLDFTER.[-]	1xTMT6plex [N-Term];1xPhospho [S2(100)]	**--------	1	1	1	2	Q62910	Synj1	Q62910 [1565-1574]	Q62910 1xPhospho [S1566(99.6)]	Synaptojanin-1 OS=Rattus norvegicus OX=10116 GN=Synj1 PE=1 SV=3	0	1445.69	0.963	-1.03842	0.439221	-0.0543923	0.357317	0.715883	#N/A	#N/A	#N/A	48	55.2	56.4	55.3	53.1	50.9	54.3	49.2	69.4	60.4		High	0.0005618	0.003034	4.72
[K].ASPTSTEEEQVMLR.[N]	1xTMT6plex [N-Term];1xPhospho [S2(100)]	**------------	1	1	2	1	D3ZBL5	Inpp4a	D3ZBL5 [487-500]; Q62784 [487-500]	D3ZBL5 1xPhospho [S488(100)]; Q62784 1xPhospho [S488(100)]	Inositol polyphosphate-4-phosphatase type I A OS=Rattus norvegicus OX=10116 GN=Inpp4a PE=1 SV=3	0	1886.88	0.901	-1.10988	0.722349	-0.150401	0.141253	0.881212	1.075	1.075	0.803831	6.6	4.2	5.3	7.5	5.4	8.2	5	6.6	9.1	5.5		High	0.0003829	0.000974	7.04
[K].ASPVARSPEPASAAPVGEGFPDSTEAER.[H]	1xTMT6plex [N-Term];1xPhospho [S7(100)]	*-----*---------------------	1	1	1	2	D3ZBV9	Yeats2	D3ZBV9 [365-392]	D3ZBV9 1xPhospho [S371(100)]	Similar to YEATS domain containing 2 (Predicted) OS=Rattus norvegicus OX=10116 GN=Yeats2 PE=1 SV=1	1	3091.46	0.87	-1.14943	0.052233	-0.200913	1.28205	0.292539	#N/A	#N/A	#N/A	13.2	12.8	11.7	10.7	11.8	12.8	13.3	12.3	13.9	15.3		High	0.0002264	4.572e-05	16.96
[K].ASPVGEGPQVPSK.[M]	1xTMT6plex [K13];1xTMT6plex [N-Term];1xPhospho [S2(100)]	**----------*	1	1	1	2	A1A5P0	Cdc42ep1	A1A5P0 [297-309]	A1A5P0 1xPhospho [S298(100)]	Cdc42 effector protein 1 OS=Rattus norvegicus OX=10116 GN=Cdc42ep1 PE=1 SV=1	0	1790.95	0.661	-1.51286	0.0186371	-0.597278	1.72962	0.207327	0.914	-1.09409	0.856035	34.5	36.3	36.5	48.8	37.5	39.8	43.8	52.7	61.1	61		High	0.0002264	0.0001972	8.36
[K].ASQGTQGSKPAQSSR.[S]	1xTMT6plex [K9];1xTMT6plex [N-Term];1xPhospho [S14(99.5)]	*-------*----*-	1	1	1	1	D3ZY47	RGD1559896	D3ZY47 [159-173]	D3ZY47 1xPhospho [S172(99.5)]	Similar to RIKEN cDNA 2310022B05 OS=Rattus norvegicus OX=10116 GN=RGD1559896 PE=1 SV=1	0	2028.03	1.226	1.226	0.102109	0.293959	0.990934	0.377485	1.095	1.095	0.82261	79.9	105.7	125.3	71.9	93.4	96.3	81.5	75.8	73.5	89.1		High	0.0002264	0.0003874	7.69
[K].ASQPGPTAESQSSPHR.[R]	1xTMT6plex [N-Term];1xPhospho [S/T]	positions not distinguishable	2	1	5	6	D3ZM69	Epb41l2	D3ZDT1 [46-61]; A0A0G2K162 [46-61]; D3ZM69 [46-61]; D3ZAY7 [46-61]; D3ZAY2 [46-61]		Erythrocyte membrane protein band 4.1-like 2 OS=Rattus norvegicus OX=10116 GN=Epb41l2 PE=1 SV=2	0	1945.9	1.221	1.221	0.635542	0.288063	0.196856	0.835957	0.994	-1.00604	0.94449	5.7	7	9.4	3.5	10.2	6.2	9.1	5.2	4.4	6.3		High	0.0002264	7.107e-05	6.55
[K].ASQPGPTAESQSSPHR.[R]	1xTMT6plex [N-Term];1xPhospho [S13(99.7)]	*-----------*---	2	1	5	3	D3ZM69	Epb41l2	D3ZDT1 [46-61]; A0A0G2K162 [46-61]; D3ZM69 [46-61]; D3ZAY7 [46-61]; D3ZAY2 [46-61]	D3ZDT1 1xPhospho [S58(99.7)]; A0A0G2K162 1xPhospho [S58(99.7)]; D3ZM69 1xPhospho [S58(99.7)]; D3ZAY7 1xPhospho [S58(99.7)]; D3ZAY2 1xPhospho [S58(99.7)]	Erythrocyte membrane protein band 4.1-like 2 OS=Rattus norvegicus OX=10116 GN=Epb41l2 PE=1 SV=2	0	1945.9	0.812	-1.23153	0.891741	-0.300448	0.0497612	0.956398	0.994	-1.00604	0.94449	11.4	10.3	15.5	8.8	16	8.1	13.6	7.5	11.8	15.1		High	0.0002264	4.572e-05	10.67
[K].ASQPGPTAESQSSPHRR.[K]	1xTMT6plex [N-Term];1xPhospho [S13(100)]	*-----------*----	2	1	5	1	D3ZM69	Epb41l2	D3ZDT1 [46-62]; A0A0G2K162 [46-62]; D3ZM69 [46-62]; D3ZAY7 [46-62]; D3ZAY2 [46-62]	D3ZDT1 1xPhospho [S58(100)]; A0A0G2K162 1xPhospho [S58(100)]; D3ZM69 1xPhospho [S58(100)]; D3ZAY7 1xPhospho [S58(100)]; D3ZAY2 1xPhospho [S58(100)]	Erythrocyte membrane protein band 4.1-like 2 OS=Rattus norvegicus OX=10116 GN=Epb41l2 PE=1 SV=2	1	2102	1.209	1.209	0.172355	0.273814	0.763577	0.478352	0.994	-1.00604	0.94449	29.2	38.6	53.3	33.2	43.5	34.6	32.3	31.6	31	41.6		High	0.0002264	4.572e-05	8.21
[K].ASQPGPTAESQSSPHRR.[K]	1xTMT6plex [N-Term];1xPhospho [T/S]	positions not distinguishable	2	1	5	2	D3ZM69	Epb41l2	D3ZDT1 [46-62]; A0A0G2K162 [46-62]; D3ZM69 [46-62]; D3ZAY7 [46-62]; D3ZAY2 [46-62]		Erythrocyte membrane protein band 4.1-like 2 OS=Rattus norvegicus OX=10116 GN=Epb41l2 PE=1 SV=2	1	2102	1.047	1.047	0.996164	0.0662614	0.00166912	0.997888	0.994	-1.00604	0.94449	8	11.7	16.3	5.8	10	11.2	10.2	11.3	8.3	12.7		High	0.001198	0.005477	3.46
[K].ASQPMLNTTGSLQEGEMGK.[M]	1xOxidation [M5];1xTMT6plex [K19];1xTMT6plex [N-Term];1xPhospho [T/S]	positions not distinguishable	2	1	1	1	Q0H8B9	Clec2d11	Q0H8B9 [6-24]		C-type lectin domain family 2 member D11 OS=Rattus norvegicus OX=10116 GN=Clec2d11 PE=1 SV=1	0	2533.21	0.902	-1.10865	0.190243	-0.148801	0.720691	0.497669	#N/A	#N/A	#N/A	8.2	4.6	5.7	5.9	5.3	6.9	6.6	6.8	6	5.8		High	0.0002264	5.274e-05	8.27
[K].ASQYQSR.[L]	1xTMT6plex [N-Term];1xPhospho [S2(100)]	**-----	1	1	2	1	A0A0G2JWS2	Nebl	A0A0G2JWS2 [811-817]; D4A164 [874-880]	A0A0G2JWS2 1xPhospho [S812(100)]; D4A164 1xPhospho [S875(100)]	Nebulette OS=Rattus norvegicus OX=10116 GN=Nebl PE=1 SV=1	0	1148.53	0.813	-1.23001	0.211817	-0.298673	0.67404	0.523163	1.029	1.029	0.898985	46.1	35.6	32.7	36.4	27.7	33	40.3	53.8	29.3	40.9		High	0.002116	0.01399	4.68
[K].ASSASKQSPPEKDATPESSTLR.[T]	2xTMT6plex [K6; K12];1xTMT6plex [N-Term];1xPhospho [S8(100)]	*----*-*---*----------	1	1	3	1	F1LRX2	Fhod3	A0A1W2Q6D5 [402-423]; F1LRX2 [358-379]; F1LQJ2 [433-454]	A0A1W2Q6D5 1xPhospho [S409(100)]; F1LRX2 1xPhospho [S365(100)]; F1LQJ2 1xPhospho [S440(100)]	Formin homology 2 domain-containing 3 OS=Rattus norvegicus OX=10116 GN=Fhod3 PE=4 SV=2	2	3041.58	1.12	1.12	0.206253	0.163499	0.685599	0.516277	#N/A	#N/A	#N/A	12.6	18.7	20.2	20.1	15.8	16.5	17.4	17.8	12	16.1		High	0.0005075	0.001679	6.15
[K].ASSEGTQGSVSPK.[V]	1xTMT6plex [K13];1xTMT6plex [N-Term];1xPhospho [S3(99.6)]	*-*---------*	3	1	1	1	A0A096MJ01	Ldb3	A0A096MJ01 [172-184]	A0A096MJ01 1xPhospho [S174(99.6)]	LIM domain-binding 3 OS=Rattus norvegicus OX=10116 GN=Ldb3 PE=1 SV=1	0	1772.88	1.416	1.416	0.18897	0.501821	0.723608	0.496505	1.026	1.026	0.911009	27.6	30.1	25	33.4	17	28.6	20.5	19.8	27.1	17.8		High	0.0003017	0.0006941	5.76
[K].ASSEGTQGSVSPK.[V]	1xTMT6plex [K13];1xTMT6plex [N-Term];2xPhospho [S9(100); S11(100)]	*-------*-*-*	1	1	1	2	A0A096MJ01	Ldb3	A0A096MJ01 [172-184]	A0A096MJ01 2xPhospho [S180(100); S182(100)]	LIM domain-binding 3 OS=Rattus norvegicus OX=10116 GN=Ldb3 PE=1 SV=1	0	1852.85	1.385	1.385	0.47301	0.469886	0.325129	0.738107	1.026	1.026	0.911009	30.7	37.3	32.3	36.4	20.8	36.1	23.8	28	39.3	24.3		High	0.0005092	0.001789	4.66
[K].ASSEGTQGSVSPK.[V]	1xTMT6plex [K13];1xTMT6plex [N-Term];1xPhospho [S11(99.6)]	*---------*-*	3	1	1	66	A0A096MJ01	Ldb3	A0A096MJ01 [172-184]	A0A096MJ01 1xPhospho [S182(100)]	LIM domain-binding 3 OS=Rattus norvegicus OX=10116 GN=Ldb3 PE=1 SV=1	0	1772.88	0.779	-1.2837	0.0926858	-0.360305	1.03299	0.363421	1.026	1.026	0.911009	1421.2	1271.1	880.9	1726.7	820.8	1335.8	1270.8	1741.7	2078.7	1529		High	0.0002264	4.703e-05	7.42
[K].ASSEGTQGSVSPK.[V]	1xTMT6plex [K13];1xTMT6plex [N-Term];1xPhospho [S/T]	positions not distinguishable	3	1	1	5	A0A096MJ01	Ldb3	A0A096MJ01 [172-184]		LIM domain-binding 3 OS=Rattus norvegicus OX=10116 GN=Ldb3 PE=1 SV=1	0	1772.88	0.458	-2.18341	0.0030433	-1.12658	2.51666	0.13401	1.026	1.026	0.911009	17.5	10.1	9.8	15.7	9.4	15.5	21.1	22.9	25.7	20.2		High	0.0009096	0.003984	3.44
[K].ASSFADMMGILK.[D]	1xOxidation [M8];1xTMT6plex [K12];1xTMT6plex [N-Term];1xPhospho [S3(99.7)]	*-*----*---*	3	1	1	2	Q5XII9	Mtfr1l	Q5XII9 [233-244]	Q5XII9 1xPhospho [S235(99.8)]	Mitochondrial fission regulator 1-like OS=Rattus norvegicus OX=10116 GN=Mtfr1l PE=1 SV=1	0	1824.9	0.85	-1.17647	0.0200731	-0.234465	1.69738	0.212222	1.093	1.093	0.849131	108.7	80	84.2	71	88	82	110	91.8	101.4	89.1		High	0.0002264	0.000302	7.77
[K].ASSFADMMGILK.[D]	2xOxidation [M7; M8];1xTMT6plex [K12];1xTMT6plex [N-Term];1xPhospho [S3(99.7)]	*-*---**---*	1	1	1	3	Q5XII9	Mtfr1l	Q5XII9 [233-244]	Q5XII9 1xPhospho [S235(99.7)]	Mitochondrial fission regulator 1-like OS=Rattus norvegicus OX=10116 GN=Mtfr1l PE=1 SV=1	0	1840.9	0.828	-1.20773	0.0362353	-0.272297	1.44087	0.256402	1.093	1.093	0.849131	174.1	114.5	129.4	105.6	137.4	120.2	173.7	133.8	155.1	135.8		High	0.000471	0.001486	6.33
[K].ASSFADMMGILK.[D]	1xOxidation [M7];1xTMT6plex [K12];1xTMT6plex [N-Term];1xPhospho [S3(99.7)]	*-*---*----*	3	1	1	2	Q5XII9	Mtfr1l	Q5XII9 [233-244]	Q5XII9 1xPhospho [S235(99.7)]	Mitochondrial fission regulator 1-like OS=Rattus norvegicus OX=10116 GN=Mtfr1l PE=1 SV=1	0	1824.9	0.753	-1.32802	0.11061	-0.409278	0.956204	0.392789	1.093	1.093	0.849131	69.8	42.5	54.3	47.2	61.8	49.6	71.2	48.8	73.9	60.9		High	0.0009096	0.003951	4.47
[K].ASSFADMMGILK.[D]	1xTMT6plex [K12];1xTMT6plex [N-Term];1xPhospho [S3(99.7)]	*-*--------*	2	1	1	1	Q5XII9	Mtfr1l	Q5XII9 [233-244]	Q5XII9 1xPhospho [S235(99.7)]	Mitochondrial fission regulator 1-like OS=Rattus norvegicus OX=10116 GN=Mtfr1l PE=1 SV=1	0	1808.91	0.614	-1.62866	0.0546586	-0.703689	1.26234	0.296826	1.093	1.093	0.849131	23.4	14.2	13.6	13	20	14.5	27.3	15.9	27.6	19.5		High	0.005182	0.04248	1.53
[K].ASSFSGISILTR.[G]	1xTMT6plex [N-Term];1xPhospho [S3(99.7)]	*-*---------	2	1	2	2	G3V9G7	R3hdm2	G3V9G7 [361-372]; A0A0G2K4E8 [379-390]	G3V9G7 1xPhospho [S363(99.7)]; A0A0G2K4E8 1xPhospho [S381(99.7)]	R3H domain-containing 2 OS=Rattus norvegicus OX=10116 GN=R3hdm2 PE=1 SV=1	0	1547.8	1.355	1.355	0.0227066	0.438293	1.64385	0.219789	#N/A	#N/A	#N/A	68.5	71.3	74.9	43.9	58.9	58.7	49.7	37.3	46.3	40.9		High	0.0004136	0.001031	5.92
[K].ASSFSGISVLTR.[G]	1xTMT6plex [N-Term];1xPhospho [S3(99.7)]	*-*---------	1	1	1	2	F1LNT3	R3hdm1	F1LNT3 [379-390]	F1LNT3 1xPhospho [S381(100)]	R3H domain-containing 1 OS=Rattus norvegicus OX=10116 GN=R3hdm1 PE=1 SV=1	0	1533.79	0.917	-1.09051	0.650021	-0.125006	0.187073	0.843428	#N/A	#N/A	#N/A	20.4	21.2	15.2	16.9	14.6	14.6	17.6	15.3	20.2	15.6		High	0.0004136	0.001118	5.67
[K].ASSGDISPYDNNSPVLSER.[S]	1xTMT6plex [N-Term];1xPhospho [S13(99.4)]	*-----------*------	2	1	1	1	D4A5T6	Arhgap6	D4A5T6 [412-430]	D4A5T6 1xPhospho [S424(99.4)]	Rho GTPase-activating protein 6 OS=Rattus norvegicus OX=10116 GN=Arhgap6 PE=1 SV=2	0	2317.05	1.162	1.162	0.25707	0.21661	0.589948	0.569894	#N/A	#N/A	#N/A	5.2	5.7	8	7.1	8.4	7	6.2	7.9	6.1	5.3		High	0.0005428	0.002569	3.82
[K].ASSGDISPYDNNSPVLSER.[S]	1xTMT6plex [N-Term];1xPhospho [S7(100)]	*-----*------------	2	1	1	1	D4A5T6	Arhgap6	D4A5T6 [412-430]	D4A5T6 1xPhospho [S418(100)]	Rho GTPase-activating protein 6 OS=Rattus norvegicus OX=10116 GN=Arhgap6 PE=1 SV=2	0	2317.05	1.065	1.065	0.905627	0.0908534	0.0430508	0.962209	#N/A	#N/A	#N/A	6.8	8.5	5.3	11	7.1	9.8	5.7	8.2	7.6	10.7		High	0.0002264	4.573e-05	10.24
[K].ASSGDQGSPPCFLR.[F]	1xCarbamidomethyl [C11];1xTMT6plex [N-Term];1xPhospho [S8(100)]	*------*--*---	1	1	1	1	D3ZZ80	Obsl1	D3ZZ80 [3-16]	D3ZZ80 1xPhospho [S10(100)]	Obscurin-like protein 1 OS=Rattus norvegicus OX=10116 GN=Obsl1 PE=2 SV=3	0	1787.8	1.19	1.19	0.507117	0.250962	0.294892	0.760349	0.987	-1.01317	0.964109	7.3	8.9	5.7	12.1	8.5	8.6	8.5	10.2	5.9	6.1		High	0.0002264	6.498e-05	7.6
[K].ASSGKSSPFK.[V]	2xTMT6plex [K5; K10];1xTMT6plex [N-Term];1xPhospho [S]	positions not distinguishable	1	1	1	1	Q66H98	Cavin2	Q66H98 [281-290]		Caveolae-associated protein 2 OS=Rattus norvegicus OX=10116 GN=Cavin2 PE=1 SV=3	1	1762.97	1.378	1.378	0.23043	0.462576	0.637461	0.543907	0.98	-1.02041	0.824442	24.6	23.9	19.5	24.7	23.2	14.6	22.7	12	18	15.8		High	0.00887	0.08415	3
[K].ASSIDSASNIELQTPGYEK.[K]	1xTMT6plex [K19];1xTMT6plex [N-Term];2xPhospho [S6(98.9); S/T/Y]	positions not distinguishable	1	1	3	2	A0A0G2JYI0	Lrba	A0A0G2JYI0 [924-942]; A0A0G2JYR4 [924-942]; F1LZG6 [850-868]	A0A0G2JYI0 2xPhospho [S929(100); S/T/Y]; A0A0G2JYR4 2xPhospho [S929(100); S/T/Y]; F1LZG6 2xPhospho [S855(100); S/T/Y]	LPS-responsive beige-like anchor protein OS=Rattus norvegicus OX=10116 GN=Lrba PE=1 SV=1	0	2628.22	0.824	-1.21359	0.797947	-0.279284	0.0980261	0.915391	1.066	1.066	0.963571	4.7	6.6	4.6	4.1	8.3	4.9	7.7	7.2	4.2	4.9		High	0.001859	0.01121	3.33
[K].ASSPSETFSNK.[D]	1xTMT6plex [K11];1xTMT6plex [N-Term];1xPhospho [S3(99.7)]	*-*-------*	1	1	1	1	D3ZNA1	Zfp608	D3ZNA1 [961-971]	D3ZNA1 1xPhospho [S963(99.7)]	Zinc finger protein 608 OS=Rattus norvegicus OX=10116 GN=Zfp608 PE=1 SV=2	0	1692.82	0.975	-1.02564	0.206234	-0.0365259	0.685639	0.516277	#N/A	#N/A	#N/A	21.8	25.1	24.7	17.8	23.3	20.2	23.4	24.4	27.1	23.1		High	0.001236	0.005801	4.57
[K].ASSSATSPLLSPTTSEPTAK.[K]	1xTMT6plex [K20];1xTMT6plex [N-Term];1xPhospho [T/S]	positions not distinguishable	1	1	1	1	Q3T1H9	Ubox5	Q3T1H9 [381-400]		Similar to Rnf37-pending protein OS=Rattus norvegicus OX=10116 GN=Ubox5 PE=2 SV=1	0	2471.27	0.651	-1.5361	0.0337486	-0.619271	1.47174	0.250366	#N/A	#N/A	#N/A	8	5.3	3.8	8	5.1	6.3	7.4	10.3	6.9	8.9		High	0.0002264	5.396e-05	10.16
[K].ASSSDDEGGPR.[T]	1xTMT6plex [N-Term];1xPhospho [S]	positions not distinguishable	1	1	1	1	Q5QD51	Akap12	Q5QD51 [682-692]		A-kinase anchor protein 12 OS=Rattus norvegicus OX=10116 GN=Akap12 PE=1 SV=1	0	1386.57	1.365	1.365	0.294364	0.448901	0.531116	0.601833	0.971	-1.02987	0.99924	8.5	8.9	14.3	11.6	10.6	9.6	13.5	6	6	10		High	0.002495	0.01796	3.55
[K].ASSVTTFTGEPNMCPR.[C]	1xCarbamidomethyl [C14];1xTMT6plex [N-Term];1xPhospho [S3(99.6)]	*-*----------*--	1	1	1	1	P36201	Crip2	P36201 [113-128]	P36201 1xPhospho [S115(99.6)]	Cysteine-rich protein 2 OS=Rattus norvegicus OX=10116 GN=Crip2 PE=2 SV=1	0	2063.91	0.795	-1.25786	0.514027	-0.330973	0.289014	0.764052	1.044	1.044	0.805021	13.4	12.2	12.3	21.9	12.6	14.3	14.4	27.7	17.4	11.1		High	0.0002264	9.696e-05	11.02
[K].ASSVYSVPAYTSQPNFFAEATSPVSASPVPVSVPTSPK.[Q]	1xTMT6plex [K38];1xTMT6plex [N-Term];2xPhospho [Y/T/S]	positions not distinguishable	2	1	1	6	D4A702	Synpo2	D4A702 [1020-1057]	D4A702 2xPhospho [S1031(99.2); T/S/Y]	Synaptopodin-2 OS=Rattus norvegicus OX=10116 GN=Synpo2 PE=1 SV=2	0	4472.18	3.368	3.368	0.0260532	1.75189	1.58414	0.230315	1.066	1.066	0.759115	14	22.8	27.4	10.6	23.5	18.9	13.3	4.3	4.7	9.9		High	0.0002264	4.572e-05	10.72
[K].ASSVYSVPAYTSQPNFFAEATSPVSASPVPVSVPTSPK.[Q]	1xTMT6plex [K38];1xTMT6plex [N-Term];1xPhospho [T/S/Y]	positions not distinguishable	3	1	1	9	D4A702	Synpo2	D4A702 [1020-1057]		Synaptopodin-2 OS=Rattus norvegicus OX=10116 GN=Synpo2 PE=1 SV=2	0	4392.21	1.674	1.674	0.0949756	0.7433	1.02239	0.366257	1.066	1.066	0.759115	45.4	39.1	38.2	27.3	32.7	29.1	34.3	16.6	14.1	23		High	0.0002264	4.572e-05	16.96
[K].ASVDSETESSPGVNETAAASGQR.[L]	1xTMT6plex [N-Term];1xPhospho [S5(100)]	*---*------------------	2	1	1	1	Q5U2U7	Rnmt	Q5U2U7 [7-29]	Q5U2U7 1xPhospho [S11(100)]	mRNA cap guanine-N7 methyltransferase OS=Rattus norvegicus OX=10116 GN=Rnmt PE=1 SV=1	0	2559.14	1.066	1.066	0.488877	0.0922074	0.3108	0.749119	0.905	-1.10497	0.824609	5.6	9.3	6.9	4.8	7.4	7.1	6.4	7	4.3	7.5		High	0.0002264	4.572e-05	15.24
[K].ASVGQSPVLPSTTFK.[L]	1xTMT6plex [K15];1xTMT6plex [N-Term];1xPhospho [S6(100)]	*----*--------*	1	1	1	2	A0A0G2JTD1	Rprd2	A0A0G2JTD1 [610-624]	A0A0G2JTD1 1xPhospho [S615(100)]	Regulation of nuclear pre-mRNA domain-containing 2 OS=Rattus norvegicus OX=10116 GN=Rprd2 PE=1 SV=1	0	2057.11	0.899	-1.11235	0.00572958	-0.153607	2.24188	0.149498	#N/A	#N/A	#N/A	47.5	46.4	46.5	40.2	42.4	44.5	49.3	52.5	49.4	49.7		High	0.0002264	6.636e-05	7.46
[K].ASVNEKETSTL.[-]	1xTMT6plex [K6];1xTMT6plex [N-Term];1xPhospho [T10(99.7)]	*----*---*-	1	1	2	1	O35786	Cmklr1	O35786 [361-371]; G3V625 [362-372]	O35786 1xPhospho [T370(99.7)]; G3V625 1xPhospho [T371(99.7)]	Chemokine-like receptor 1 OS=Rattus norvegicus OX=10116 GN=Cmklr1 PE=1 SV=1	1	1716.88	1.31	1.31	0.400941	0.389567	0.39692	0.690307	#N/A	#N/A	#N/A	20.2	20.6	26.3	16	14.7	20.4	16	12.3	15.2	24.1		High	0.000471	0.001371	5.32
[K].ASVSDLPVEHSSDSPSRPSQTMLGSETIK.[T]	1xOxidation [M22];1xTMT6plex [K29];1xTMT6plex [N-Term];1xPhospho [S/T]	positions not distinguishable	1	1	3	2	A0A096MJS3	Mlip	A0A096MJS3 [673-701]; A0A096MK47 [706-734]; A0A5H1ZRU6 [145-173]		Muscular LMNA-interacting protein (Fragment) OS=Rattus norvegicus OX=10116 GN=Mlip PE=1 SV=1	0	3596.76	0.543	-1.84162	0.0576179	-0.880976	1.23944	0.302494	#N/A	#N/A	#N/A	13	8.3	7	5.2	9.7	9.6	13.7	20.1	17.1	7.9		High	0.0002264	7.535e-05	8.36
[K].ASVSGPNSPSETRR.[E]	1xTMT6plex [N-Term];1xPhospho [S8(99.7)]	*------*------	1	1	1	1	P82458	Mid1	P82458 [89-102]	P82458 1xPhospho [S96(99.7)]	E3 ubiquitin-protein ligase Midline-1 OS=Rattus norvegicus OX=10116 GN=Mid1 PE=2 SV=1	1	1753.84	1.18	1.18	0.518283	0.238787	0.285433	0.766125	#N/A	#N/A	#N/A	10.9	17.5	16.2	10.6	12	15.7	12.5	14.4	11.5	14.3		High	0.0002264	0.0002337	5.69
[K].ASVSSPVK.[A]	1xTMT6plex [K8];1xTMT6plex [N-Term];1xPhospho [S5(99.7)]	*---*--*	1	1	3	1	M0R9N8	Anlnl1	M0R9N8 [132-139]; M0RDG0 [278-285]; D4A0V6 [278-285]	M0R9N8 1xPhospho [S136(99.7)]; M0RDG0 1xPhospho [S282(99.7)]; D4A0V6 1xPhospho [S282(99.7)]	PH domain-containing protein OS=Rattus norvegicus OX=10116 GN=Anlnl1 PE=4 SV=1	0	1312.73	1.087	1.087	0.378624	0.120352	0.421792	0.672361	#N/A	#N/A	#N/A	8.3	15.3	11.9	9.8	9.2	18.1	11.6	9.8	10.4	11.9		High	0.00522	0.04344	1.89
[K].ATDAEADVASLNR.[R]	1xTMT6plex [N-Term];1xPhospho [S10(100)]	*--------*---	1	2	6	2	P58775; P04692	#N/A	Q91XN6 [78-90]; A0A0G2K7F7 [87-99]; P58775 [78-90]; Q63607 [78-90]; A0A0G2JX64 [78-90]; P04692 [78-90]	Q91XN6 1xPhospho [S87(100)]; A0A0G2K7F7 1xPhospho [S96(100)]; P58775 1xPhospho [S87(100)]; Q63607 1xPhospho [S87(100)]; A0A0G2JX64 1xPhospho [S87(100)]; P04692 1xPhospho [S87(100)]	Tropomyosin beta chain OS=Rattus norvegicus OX=10116 GN=Tpm2 PE=1 SV=1 Tropomyosin alpha-1 chain OS=Rattus norvegicus OX=10116 GN=Tpm1 PE=1 SV=3	0	1641.77	0.988	-1.01215	0.731547	-0.0174171	0.135758	0.886651	1.019	1.019	0.958377	80.3	67.4	63.8	62.8	65.5	64.1	70.2	67.9	54.4	62	Shared	High	0.0002264	8.717e-05	7.1
[K].ATDAEADVASLNRR.[I]	1xTMT6plex [N-Term];1xPhospho [S10(100)]	*--------*----	1	2	6	3	P58775; P04692	#N/A	Q91XN6 [78-91]; A0A0G2K7F7 [87-100]; P58775 [78-91]; Q63607 [78-91]; A0A0G2JX64 [78-91]; P04692 [78-91]	Q91XN6 1xPhospho [S87(100)]; A0A0G2K7F7 1xPhospho [S96(100)]; P58775 1xPhospho [S87(100)]; Q63607 1xPhospho [S87(100)]; A0A0G2JX64 1xPhospho [S87(100)]; P04692 1xPhospho [S87(100)]	Tropomyosin beta chain OS=Rattus norvegicus OX=10116 GN=Tpm2 PE=1 SV=1 Tropomyosin alpha-1 chain OS=Rattus norvegicus OX=10116 GN=Tpm1 PE=1 SV=3	1	1797.87	1.097	1.097	0.553673	0.133564	0.256746	0.787566	1.019	1.019	0.958377	33.6	34.8	29.5	24.1	34.5	23.8	31.4	23.3	24	30.2	Shared	High	0.0002264	0.0001773	6.45
[K].ATEGSGSVR.[G]	1xTMT6plex [N-Term];1xPhospho [S7(99.7)]	*-----*--	1	1	2	1	A0A0G2K266	Ufl1	A0A0G2K266 [425-433]; B2GV24 [425-433]	A0A0G2K266 1xPhospho [S431(99.7)]; B2GV24 1xPhospho [S431(99.7)]	E3 UFM1-protein ligase 1 OS=Rattus norvegicus OX=10116 GN=Ufl1 PE=1 SV=1	0	1172.55	0.949	-1.05374	0.375484	-0.07552	0.425408	0.669905	#N/A	#N/A	#N/A	10.3	12.1	12.5	7.3	12.2	6.5	16.4	11.8	13.6	7.7		High	0.00254	0.0185	3.07
[K].ATEPVISFYDKR.[G]	1xTMT6plex [K11];1xTMT6plex [N-Term];1xPhospho [S7(100)]	*-----*---*-	1	1	3	1	P39069	Ak1	A0A0G2K7Q6 [158-169]; P39069 [156-167]; M0RC66 [49-60]	A0A0G2K7Q6 1xPhospho [S164(100)]; P39069 1xPhospho [S162(100)]; M0RC66 1xPhospho [S55(100)]	Adenylate kinase isoenzyme 1 OS=Rattus norvegicus OX=10116 GN=Ak1 PE=1 SV=3	1	1964.03	1.027	1.027	0.602399	0.0384362	0.220115	0.817475	1.08	1.08	0.784141	15.8	16.5	16.2	16	14.3	16.1	15.5	15.9	19.7	14.9		High	0.001498	0.007775	4.1
[K].ATFKPGFSPQPSR.[R]	1xTMT6plex [K4];1xTMT6plex [N-Term];1xPhospho [S8(100)]	*--*---*-----	1	1	1	1	D3ZM60	Ppp1r3a	D3ZM60 [33-45]	D3ZM60 1xPhospho [S40(100)]	Protein phosphatase 1, regulatory subunit 3A OS=Rattus norvegicus OX=10116 GN=Ppp1r3a PE=1 SV=1	0	1958.03	0.842	-1.18765	0.276597	-0.248108	0.558152	0.586507	1.005	1.005	0.924815	85.5	94	92	61.2	79.6	112.3	78.3	163.9	85	140.3		High	0.0005428	0.002483	5.55
[K].ATFSSTSGLDSVSDSGEGR.[S]	1xTMT6plex [N-Term];1xPhospho [S13(99.6)]	*-----------*------	3	1	2	2	A0A0G2K8R3	Lmo7	A0A0G2K174 [699-717]; A0A0G2K8R3 [1033-1051]	A0A0G2K174 1xPhospho [S711(100)]; A0A0G2K8R3 1xPhospho [S1045(100)]	LIM domain 7 OS=Rattus norvegicus OX=10116 GN=Lmo7 PE=1 SV=1	0	2168.95	1.287	1.287	0.246919	0.364012	0.607445	0.560444	1.065	1.065	0.914782	16.6	15.5	15.6	13.6	12.2	17.2	10.9	10.7	13.2	16.5		High	0.0002264	4.572e-05	12.01
[K].ATFSSTSGLDSVSDSGEGR.[S]	1xTMT6plex [N-Term];1xPhospho [S5(99.3)]	*---*--------------	3	1	2	3	A0A0G2K8R3	Lmo7	A0A0G2K174 [699-717]; A0A0G2K8R3 [1033-1051]	A0A0G2K174 1xPhospho [S703(99.3)]; A0A0G2K8R3 1xPhospho [S1037(99.3)]	LIM domain 7 OS=Rattus norvegicus OX=10116 GN=Lmo7 PE=1 SV=1	0	2168.95	1.274	1.274	0.0867008	0.349365	1.06198	0.354113	1.065	1.065	0.914782	12.8	9.8	14.5	11.4	11.9	9.8	8.7	10.9	9.1	6.5		High	0.0002264	4.572e-05	16.8
[K].ATFSSTSGLDSVSDSGEGR.[S]	1xTMT6plex [N-Term];1xPhospho [S/T]	positions not distinguishable	3	1	2	3	A0A0G2K8R3	Lmo7	A0A0G2K174 [699-717]; A0A0G2K8R3 [1033-1051]		LIM domain 7 OS=Rattus norvegicus OX=10116 GN=Lmo7 PE=1 SV=1	0	2168.95	1.07	1.07	0.0655672	0.0976108	1.18331	0.317948	1.065	1.065	0.914782	21.2	20.2	20	20.1	23.3	20.4	16.9	18.1	19.6	20		High	0.0002264	4.577e-05	8.67
[K].ATFSSTSGLDSVSDSGEGRSSSLR.[E]	1xTMT6plex [N-Term];1xPhospho [S21(99.1)]	*-------------------*---	1	1	2	1	A0A0G2K8R3	Lmo7	A0A0G2K174 [699-722]; A0A0G2K8R3 [1033-1056]	A0A0G2K174 1xPhospho [S719(99.1)]; A0A0G2K8R3 1xPhospho [S1053(99.1)]	LIM domain 7 OS=Rattus norvegicus OX=10116 GN=Lmo7 PE=1 SV=1	1	2699.24	1.389	1.389	0.0438927	0.474047	1.35761	0.276989	1.065	1.065	0.914782	12	19.1	16.7	15	11.4	16.7	10.3	11.2	12.9	13.6		High	0.0002264	5.288e-05	9.66
[K].ATGAATPK.[K]	1xTMT6plex [K8];1xTMT6plex [N-Term];1xPhospho [T6(100)]	*----*-*	1	1	1	1	A0A0G2K654	Hist1h1c	A0A0G2K654 [141-148]	A0A0G2K654 1xPhospho [T146(100)]	Histone cluster 1 H1 family member c OS=Rattus norvegicus OX=10116 GN=Hist1h1c PE=1 SV=1	0	1254.69	1.106	1.106	0.747861	0.145351	0.126179	0.89307	0.867	-1.1534	0.822378	21.1	27.5	19.6	30.1	27.6	23.6	38.4	21.3	23.6	26.3		High	0.001734	0.009966	3.13
[K].ATGGLHSPEVEQSLK.[K]	1xTMT6plex [K15];1xTMT6plex [N-Term];1xPhospho [S7(100)]	*-----*-------*	1	1	2	2	F1M155	Svil	F1M155 [1107-1121]; D3ZEZ9 [823-837]	F1M155 1xPhospho [S1113(100)]; D3ZEZ9 1xPhospho [S829(100)]	Supervillin OS=Rattus norvegicus OX=10116 GN=Svil PE=1 SV=3	0	2091.09	0.708	-1.41243	0.170154	-0.498179	0.769158	0.475767	1.044	1.044	0.874012	94.6	98.3	86.5	114.5	63.9	89.1	86	176	165.2	95.9		High	0.0002264	5e-05	8.08
[K].ATGSATPRK.[T]	1xTMT6plex [K9];1xTMT6plex [N-Term];1xPhospho [T6(100)]	*----*--*	1	1	1	1	M0R7B4	Hist1h1d	M0R7B4 [142-150]	M0R7B4 1xPhospho [T147(100)]	Histone cluster 1 H1 family member d OS=Rattus norvegicus OX=10116 GN=Hist1h1d PE=1 SV=2	1	1426.78	0.844	-1.18483	0.577822	-0.244685	0.238206	0.804303	0.825	-1.21212	0.803831	13.2	11.6	12.6	8.8	10.6	11.9	16.4	7.5	15.1	12.5		High	0.003802	0.02946	3.08
[K].ATIRSINVEPER.[E]	1xTMT6plex [N-Term];1xPhospho [S5(100)]	*---*-------	1	1	1	1	F1M155	Svil	F1M155 [446-457]	F1M155 1xPhospho [S450(100)]	Supervillin OS=Rattus norvegicus OX=10116 GN=Svil PE=1 SV=3	1	1693.88	1.122	1.122	0.174973	0.166073	0.757029	0.48166	1.044	1.044	0.874012	10.6	9.8	8.5	7.9	10.6	8.9	9.2	8.7	7	7.3		High	0.001073	0.005115	3.53
[K].ATISDEEIER.[Q]	1xTMT6plex [N-Term];1xPhospho [S4(100)]	*--*------	1	1	1	2	F1M8B7	Chmp2b	F1M8B7 [196-205]	F1M8B7 1xPhospho [S199(100)]	Charged multivesicular body protein 2B OS=Rattus norvegicus OX=10116 GN=Chmp2b PE=1 SV=2	0	1471.69	1.029	1.029	0.825753	0.041243	0.0831498	0.927211	1.011	1.011	0.977622	49.8	49.9	44.7	39.8	44.3	45.5	51.4	38.5	41.5	45.4		High	0.001654	0.008813	4.47
[K].ATLPEADGERQSILAIQNEVEK.[V]	1xTMT6plex [K22];1xTMT6plex [N-Term];1xPhospho [S12(100)]	*----------*---------*	1	1	1	8	D3ZCV0	Actn2	D3ZCV0 [563-584]	D3ZCV0 1xPhospho [S574(100)]	Actinin alpha 2 OS=Rattus norvegicus OX=10116 GN=Actn2 PE=1 SV=1	1	2949.53	0.924	-1.08225	0.940139	-0.114035	0.026808	0.975353	1.047	1.047	0.841556	208.9	193.9	199.6	217.6	199.4	203.6	150.1	223.4	232.8	209		High	0.0002264	4.572e-05	11.4
[K].ATLPSPDKLPGFK.[M]	2xTMT6plex [K8; K13];1xTMT6plex [N-Term];1xPhospho [S5(100)]	*---*--*----*	1	1	1	2	Q5U300	Uba1	Q5U300 [831-843]	Q5U300 1xPhospho [S835(100)]	Ubiquitin-like modifier-activating enzyme 1 OS=Rattus norvegicus OX=10116 GN=Uba1 PE=1 SV=1	1	2138.22	0.924	-1.08225	0.0264426	-0.114035	1.5777	0.230802	0.982	-1.01833	0.924292	62	61.4	61.8	67.1	63.2	65.4	66.8	65.7	69.9	70		High	0.0005092	0.001961	5.96
[K].ATPVTMTPEIER.[V]	1xOxidation [M6];1xTMT6plex [N-Term];1xPhospho [T7(99.7)]	*----**-----	2	1	2	1	A0A0G2JWS2	Nebl	A0A0G2JWS2 [633-644]; D4A164 [665-676]	A0A0G2JWS2 1xPhospho [T639(99.7)]; D4A164 1xPhospho [T671(99.7)]	Nebulette OS=Rattus norvegicus OX=10116 GN=Nebl PE=1 SV=1	0	1669.81	0.848	-1.17925	0.194194	-0.237864	0.711764	0.501957	1.029	1.029	0.898985	8.8	7.3	7.6	5.2	8.5	10.2	9.3	9.7	8.5	8.5		High	0.0004515	0.001236	4.1
[K].ATPVTMTPEIER.[V]	1xTMT6plex [N-Term];1xPhospho [T7(100)]	*-----*-----	1	1	2	2	A0A0G2JWS2	Nebl	A0A0G2JWS2 [633-644]; D4A164 [665-676]	A0A0G2JWS2 1xPhospho [T639(100)]; D4A164 1xPhospho [T671(100)]	Nebulette OS=Rattus norvegicus OX=10116 GN=Nebl PE=1 SV=1	0	1653.81	0.838	-1.19332	0.389022	-0.254978	0.410026	0.679614	1.029	1.029	0.898985	7.8	6.1	9.1	10.7	3.4	14	5.7	10.4	19.6	11.3		High	0.0002264	0.0004247	5.06
[K].ATPVTMTPEIER.[V]	1xOxidation [M6];1xTMT6plex [N-Term];1xPhospho [T]	positions not distinguishable	2	1	2	1	A0A0G2JWS2	Nebl	A0A0G2JWS2 [633-644]; D4A164 [665-676]		Nebulette OS=Rattus norvegicus OX=10116 GN=Nebl PE=1 SV=1	0	1669.81	0.574	-1.74216	0.0525053	-0.800877	1.2798	0.293163	1.029	1.029	0.898985	8	3.6	6	8.7		5.8	8.4	7.4	14	12.7		High	0.002444	0.01759	3.09
[K].ATRPEESDADDFEDEK.[Q]	1xTMT6plex [K16];1xTMT6plex [N-Term];1xPhospho [S7(99.7)]	*-----*--------*	1	1	1	1	D4A3D8	Xpc	D4A3D8 [23-38]	D4A3D8 1xPhospho [S29(99.7)]	XPC complex subunit, DNA damage recognition and repair factor OS=Rattus norvegicus OX=10116 GN=Xpc PE=1 SV=1	0	2392.06	0.935	-1.06952	0.218832	-0.0969617	0.65989	0.531517	#N/A	#N/A	#N/A	14.6	12.8	17.9	10.9	14.8	15.2	17.8	16.7	15	14.9		High	0.000471	0.001391	5.01
[K].ATSPLPCKK.[E]	1xCarbamidomethyl [C7];2xTMT6plex [K8; K9];1xTMT6plex [N-Term];1xPhospho [S3(99.7)]	*-*---***	1	1	1	1	Q6AYK3	Isyna1	Q6AYK3 [522-530]	Q6AYK3 1xPhospho [S524(99.7)]	Inositol-3-phosphate synthase 1 OS=Rattus norvegicus OX=10116 GN=Isyna1 PE=3 SV=2	1	1769	0.793	-1.26103	0.686472	-0.334607	0.163377	0.862767	1.011	1.011	0.948861	40.9	99.9	128.9	252.4	93	73.3	153.9	304.2	73.6	103.2		High	0.001859	0.01116	4.6
[K].ATSPSTLVSTGSSSR.[S]	1xTMT6plex [N-Term];1xPhospho [S/T]	positions not distinguishable	2	1	2	8	A0A0G2JW88	Map4	Q5M7W5 [784-798]; A0A0G2JW88 [1860-1874]		Microtubule-associated protein OS=Rattus norvegicus OX=10116 GN=Map4 PE=1 SV=1	0	1746.85	0.975	-1.02564	0.420103	-0.0365259	0.376645	0.702377	0.993	-1.00705	0.898985	14.4	12.7	9.7	14.6	12.9	12.4	11.9	12.4	13.6	15.6		High	0.0002264	0.0003368	6.17
[K].ATSPSTLVSTGSSSR.[S]	1xTMT6plex [N-Term];1xPhospho [S3(99)]	*-*------------	2	1	2	3	A0A0G2JW88	Map4	Q5M7W5 [784-798]; A0A0G2JW88 [1860-1874]	Q5M7W5 1xPhospho [S786(99.6)]; A0A0G2JW88 1xPhospho [S1862(99.6)]	Microtubule-associated protein OS=Rattus norvegicus OX=10116 GN=Map4 PE=1 SV=1	0	1746.85	0.768	-1.30208	0.138194	-0.380822	0.859511	0.43329	0.993	-1.00705	0.898985	191.6	204.5	182.5	231.4	170.4	190	181	248.9	296.7	246		High	0.0002264	0.0001618	9.03
[K].ATSPSTLVSTGSSSRSPSTTLPK.[R]	1xTMT6plex [K23];1xTMT6plex [N-Term];1xPhospho [S/T]	positions not distinguishable	2	1	2	1	A0A0G2JW88	Map4	Q5M7W5 [784-806]; A0A0G2JW88 [1860-1882]		Microtubule-associated protein OS=Rattus norvegicus OX=10116 GN=Map4 PE=1 SV=1	1	2787.45	1.098	1.098	0.460261	0.134878	0.336996	0.72971	0.993	-1.00705	0.898985	16.4	17.1	8.4	16.1	17.1	11.2	12.5	14.2	21.8	15.1		High	0.0002264	0.0002375	5.48
[K].ATSPSTLVSTGSSSRSPSTTLPK.[R]	1xTMT6plex [K23];1xTMT6plex [N-Term];1xPhospho [S16(100)]	*--------------*------*	2	1	2	2	A0A0G2JW88	Map4	Q5M7W5 [784-806]; A0A0G2JW88 [1860-1882]	Q5M7W5 1xPhospho [S799(99.1)]; A0A0G2JW88 1xPhospho [S1875(99.1)]	Microtubule-associated protein OS=Rattus norvegicus OX=10116 GN=Map4 PE=1 SV=1	1	2787.45	0.88	-1.13636	0.762082	-0.184425	0.117999	0.899447	0.993	-1.00705	0.898985	65	88.2	74.3	103.7	80.5	77	68.3	100.1	96.6	86.5		High	0.0002264	4.572e-05	10.32
[K].ATSPSTLVSTGSSSRSPSTTLPK.[R]	1xTMT6plex [K23];1xTMT6plex [N-Term];2xPhospho [S3(99.5); S5(100)]	*-*-*-----------------*	1	1	2	1	A0A0G2JW88	Map4	Q5M7W5 [784-806]; A0A0G2JW88 [1860-1882]	Q5M7W5 2xPhospho [S786(99.5); S788(100)]; A0A0G2JW88 2xPhospho [S1862(99.5); S1864(100)]	Microtubule-associated protein OS=Rattus norvegicus OX=10116 GN=Map4 PE=1 SV=1	1	2867.42	0.729	-1.37174	0.888098	-0.456009	0.0515389	0.954607	0.993	-1.00705	0.898985	9.9	6.8	6.4	13.9	8.5	8.4	3.5	10.5	12.8	13.7		High	0.001073	0.005304	1.99
[K].ATTDNSPSSK.[A]	1xTMT6plex [K10];1xTMT6plex [N-Term];1xPhospho [S6(100)]	*----*---*	1	1	1	2	P07936	Gap43	P07936 [137-146]	P07936 1xPhospho [S142(100)]	Neuromodulin OS=Rattus norvegicus OX=10116 GN=Gap43 PE=1 SV=1	0	1545.76	0.968	-1.03306	0.369705	-0.046921	0.432144	0.665076	1.068	1.068	0.963571	97.7	99.7	149.9	139.3	133.9	117	155.9	132.3	121.9	144.7		High	0.002027	0.01242	4.27
[K].ATTDNSPSSKAEDGPAKEEPK.[Q]	3xTMT6plex [K10; K17; K21];1xTMT6plex [N-Term];1xPhospho [S6(100)]	*----*---*------*---*	1	1	1	2	P07936	Gap43	P07936 [137-157]	P07936 1xPhospho [S142(100)]	Neuromodulin OS=Rattus norvegicus OX=10116 GN=Gap43 PE=1 SV=1	2	3155.63	1.234	1.234	0.0745058	0.303342	1.12781	0.331357	1.068	1.068	0.963571	47.4	63.9	74.2	69.5	70.4	52.1	56.3	49.3	56.3	61.6		High	0.0002264	4.572e-05	13.38
[K].ATTPASTANSDVSAIPPDTPSKEDNEGLVK.[G]	2xTMT6plex [K22; K30];1xTMT6plex [N-Term];1xPhospho [T19(100)]	*-----------------*--*-------*	1	1	2	3	A0A0G2K6E8	Spag9	E9PSJ4 [260-289]; A0A0G2K6E8 [274-303]	E9PSJ4 1xPhospho [T278(100)]; A0A0G2K6E8 1xPhospho [T292(100)]	Sperm-associated antigen 9 OS=Rattus norvegicus OX=10116 GN=Spag9 PE=1 SV=1	1	3779.92	0.502	-1.99203	0.0072753	-0.994241	2.13815	0.162594	1.014	1.014	0.976133	21.2	19.5	11.5	22.3	16.1	15.3	23.5	35.1	42.9	29.2		High	0.0002264	4.572e-05	16.62
[K].ATVNLLGDEKKST.[-]	2xTMT6plex [K10; K11];1xTMT6plex [N-Term];1xPhospho [S/T]	positions not distinguishable	1	1	1	1	B2RZ37	Reep5	B2RZ37 [177-189]		Receptor expression-enhancing protein 5 OS=Rattus norvegicus OX=10116 GN=Reep5 PE=1 SV=1	2	2143.2	0.862	-1.16009	0.0574791	-0.21424	1.24049	0.302308	0.998	-1.002	0.994777	40	48.9	36.2	56.4	51.5	39.3	61	52.5	67.2	52.7		High	0.000471	0.001385	7.51
[K].ATVTPSPVK.[G]	1xTMT6plex [K9];1xTMT6plex [N-Term];1xPhospho [S6(100)]	*----*--*	1	1	2	2	A0A0G2K7X3	Nucks1	A0A0G2K7X3 [176-184]; Q9EPJ0 [176-184]	A0A0G2K7X3 1xPhospho [S181(100)]; Q9EPJ0 1xPhospho [S181(100)]	Nuclear ubiquitous casein and cyclin-dependent kinase substrate 1 OS=Rattus norvegicus OX=10116 GN=Nucks1 PE=1 SV=1	0	1437.81	0.969	-1.03199	0.76735	-0.0454314	0.115006	0.901905	0.916	-1.0917	0.82261	67.6	72.8	69.5	59.5	95.7	100.3	85.1	67	79.3	71.3		High	0.002246	0.01611	3.34
[K].ATVTPSPVKGK.[G]	2xTMT6plex [K9; K11];1xTMT6plex [N-Term];1xPhospho [S6(100)]	*----*--*-*	1	1	2	3	A0A0G2K7X3	Nucks1	A0A0G2K7X3 [176-186]; Q9EPJ0 [176-186]	A0A0G2K7X3 1xPhospho [S181(100)]; Q9EPJ0 1xPhospho [S181(100)]	Nuclear ubiquitous casein and cyclin-dependent kinase substrate 1 OS=Rattus norvegicus OX=10116 GN=Nucks1 PE=1 SV=1	1	1852.09	0.987	-1.01317	0.949313	-0.018878	0.0225907	0.980188	0.916	-1.0917	0.82261	55.5	63.5	52.2	57.1	50.9	56.3	70.3	41.1	55.4	58.7		High	0.0005618	0.002883	5
[K].ATVTPSPVKGK.[G]	2xTMT6plex [K9; K11];1xTMT6plex [N-Term];2xPhospho [T4(100); S6(100)]	*--*-*--*-*	1	1	2	1	A0A0G2K7X3	Nucks1	A0A0G2K7X3 [176-186]; Q9EPJ0 [176-186]	A0A0G2K7X3 2xPhospho [T179(100); S181(100)]; Q9EPJ0 2xPhospho [T179(100); S181(100)]	Nuclear ubiquitous casein and cyclin-dependent kinase substrate 1 OS=Rattus norvegicus OX=10116 GN=Nucks1 PE=1 SV=1	1	1932.06	0.828	-1.20773	0.955453	-0.272297	0.0197905	0.983188	0.916	-1.0917	0.82261	8	7.5	6.6	6.3	5.7	6.7	7.8	3.4	8.8	8.3		High	0.002444	0.01765	3.05
[K].ATVVSSPK.[A]	1xTMT6plex [K8];1xTMT6plex [N-Term];1xPhospho [S6(100)]	*----*-*	1	1	1	1	D4A0U3	Zfp638	D4A0U3 [1344-1351]	D4A0U3 1xPhospho [S1349(99.8)]	Zinc finger protein 638 OS=Rattus norvegicus OX=10116 GN=Zfp638 PE=1 SV=1	0	1326.74	0.696	-1.43678	0.00257485	-0.522841	2.58925	0.133793	#N/A	#N/A	#N/A	8.4	10.8	10.7	9.1	9	9.5	14.1	15.5	12	13.2		High	0.001986	0.01196	3.08
[K].ATWGDGGDSSPSNVVSK.[Q]	1xTMT6plex [K17];1xTMT6plex [N-Term];1xPhospho [S9(99.6)]	*-------*-------*	2	1	2	2	O70377	Snap23	O70377 [101-117]; M0R4V3 [101-117]	O70377 1xPhospho [S109(99.6)]; M0R4V3 1xPhospho [S109(99.6)]	Synaptosomal-associated protein 23 OS=Rattus norvegicus OX=10116 GN=Snap23 PE=1 SV=1	0	2202.05	1.187	1.187	0.0289716	0.24732	1.53803	0.238017	0.955	-1.04712	0.963571	184.3	185.2	219.9	167.3	195.9	201.2	168.5	161.8	160.3	177		High	0.0002264	4.701e-05	12.37
[K].AVAGNISDPGLQK.[S]	1xTMT6plex [K13];1xTMT6plex [N-Term];1xPhospho [S7(100)]	*-----*-----*	1	1	3	1	A0A0G2K8V2	Vcl	A0A0G2K8V2 [803-815]; P85972 [803-815]; R9PXU6 [803-815]	A0A0G2K8V2 1xPhospho [S809(100)]; P85972 1xPhospho [S809(100)]; R9PXU6 1xPhospho [S809(100)]	Vinculin OS=Rattus norvegicus OX=10116 GN=Vcl PE=1 SV=1	0	1807.97	0.911	-1.09769	0.465728	-0.134477	0.331868	0.733632	1.017	1.017	0.863162	13.1	17	18.4	15.7	12.6	19.6	14.5	18.6	20.2	18.7		High	0.0002264	0.000266	7.3
[K].AVAQGNLSSADVQAAK.[N]	1xTMT6plex [K16];1xTMT6plex [N-Term];1xPhospho [S9(100)]	*-------*------*	2	1	1	1	P32551	Uqcrc2	P32551 [359-374]	P32551 1xPhospho [S367(100)]	Cytochrome b-c1 complex subunit 2, mitochondrial OS=Rattus norvegicus OX=10116 GN=Uqcrc2 PE=1 SV=2	0	2068.08	1.126	1.126	0.160529	0.171207	0.794446	0.463959	1.016	1.016	0.994777	65.2	61.8	51.7	59.3	57.7	70.8	55	50.4	61.1	47.4		High	0.0002264	4.572e-05	10.18
[K].AVAQGNLSSADVQAAK.[N]	1xTMT6plex [K16];1xTMT6plex [N-Term];1xPhospho [S]	positions not distinguishable	2	1	1	5	P32551	Uqcrc2	P32551 [359-374]		Cytochrome b-c1 complex subunit 2, mitochondrial OS=Rattus norvegicus OX=10116 GN=Uqcrc2 PE=1 SV=2	0	2068.08	0.907	-1.10254	0.872061	-0.140826	0.0594532	0.947661	1.016	1.016	0.994777	20.8	13	14.8	16.6	12.6	19.1	10.3	16.4	20.7	16.2		High	0.0002264	4.579e-05	7.27
[K].AVAVATPAPAAPAAVSAAATPSAQEEPAAAPEPR.[K]	1xTMT6plex [N-Term];1xPhospho [T20(100)]	*------------------*--------------	1	1	2	1	B2RYB3	Srrm1	A0A0G2K4F6 [853-886]; B2RYB3 [839-872]	A0A0G2K4F6 1xPhospho [T872(100)]; B2RYB3 1xPhospho [T858(100)]	Serine and arginine repetitive matrix 1 OS=Rattus norvegicus OX=10116 GN=Srrm1 PE=1 SV=1	0	3417.73	1.078	1.078	0.755055	0.108357	0.122022	0.895799	#N/A	#N/A	#N/A	5.5	7.2	3.4	6.9	3.9	5.9	4.4	4.6	6.6	7.3		High	0.0002264	4.572e-05	16.96
[K].AVDGYVKPQIK.[Q]	2xTMT6plex [K7; K11];1xTMT6plex [N-Term];1xPhospho [Y5(100)]	*---*-*---*	1	1	2	1	Q62771	Stat5a	Q62771 [690-700]; G3V8K7 [690-700]	Q62771 1xPhospho [Y694(100)]; G3V8K7 1xPhospho [Y694(100)]	Signal transducer and activator of transcription 5A OS=Rattus norvegicus OX=10116 GN=Stat5a PE=1 SV=1	0	1985.14	0.982	-1.01833	0.964745	-0.0262051	0.0155876	0.987235	1.086	1.086	0.994777	23.7	18.2	24.2	28.6	17.5	34.3	23.5	25.8	17.2	31.5		High	0.005761	0.05234	3.38
[K].AVEEQGDDQDSEK.[S]	1xTMT6plex [K13];1xTMT6plex [N-Term];1xPhospho [S11(100)]	*---------*-*	1	1	1	3	D4ABT8	Hnrnpul2	D4ABT8 [173-185]	D4ABT8 1xPhospho [S183(100)]	Heterogeneous nuclear ribonucleoprotein U-like 2 OS=Rattus norvegicus OX=10116 GN=Hnrnpul2 PE=1 SV=1	0	1987.89	0.853	-1.17233	0.0562972	-0.229382	1.24951	0.300227	0.941	-1.0627	0.796465	30.5	35.6	37.9	27	40.7	36.2	42.6	42.4	38.4	48.3		High	0.0002264	0.0004474	5.17
[K].AVEEQGDDQDSEKSKPAGSDGER.[R]	2xTMT6plex [K13; K15];1xTMT6plex [N-Term];2xPhospho [S11(100); S14(100)]	*---------*-***--------	1	1	1	2	D4ABT8	Hnrnpul2	D4ABT8 [173-195]	D4ABT8 2xPhospho [S183(100); S186(100)]	Heterogeneous nuclear ribonucleoprotein U-like 2 OS=Rattus norvegicus OX=10116 GN=Hnrnpul2 PE=1 SV=1	1	3281.48	0.98	-1.02041	0.885361	-0.0291463	0.0528794	0.953339	0.941	-1.0627	0.796465	107.7	104.2	124.7	96	108.7	108.3	120.7	113.8	96	107.2		High	0.0002264	5.544e-05	12.91
[K].AVEEQGDDQDSEKSKPAGSDGER.[R]	2xTMT6plex [K13; K15];1xTMT6plex [N-Term];3xPhospho [S11(100); S14(100); S19(100)]	*---------*-***---*----	1	1	1	1	D4ABT8	Hnrnpul2	D4ABT8 [173-195]	D4ABT8 3xPhospho [S183(100); S186(100); S191(100)]	Heterogeneous nuclear ribonucleoprotein U-like 2 OS=Rattus norvegicus OX=10116 GN=Hnrnpul2 PE=1 SV=1	1	3361.45	0.932	-1.07296	0.954913	-0.101598	0.0200362	0.983007	0.941	-1.0627	0.796465	5	5.3	6.9	6.4	7.2	5.8	8.4	7.1	6.6	3.7		High	0.0006331	0.003101	4.63
[K].AVEEQGDDQDSEKSKPAGSDGER.[R]	2xTMT6plex [K13; K15];1xTMT6plex [N-Term];1xPhospho [S]	positions not distinguishable	2	1	1	2	D4ABT8	Hnrnpul2	D4ABT8 [173-195]		Heterogeneous nuclear ribonucleoprotein U-like 2 OS=Rattus norvegicus OX=10116 GN=Hnrnpul2 PE=1 SV=1	1	3201.52	0.909	-1.10011	0.341412	-0.137648	0.466721	0.641875	0.941	-1.0627	0.796465	20.4	27.8	20.8	23.1	22.5	21.3	34	21.9	22.2	27.6		High	0.0002264	4.91e-05	9.25
[K].AVEEQGDDQDSEKSKPAGSDGER.[R]	2xTMT6plex [K13; K15];1xTMT6plex [N-Term];1xPhospho [S11(100)]	*---------*-*-*--------	2	1	1	1	D4ABT8	Hnrnpul2	D4ABT8 [173-195]	D4ABT8 1xPhospho [S183(100)]	Heterogeneous nuclear ribonucleoprotein U-like 2 OS=Rattus norvegicus OX=10116 GN=Hnrnpul2 PE=1 SV=1	1	3201.52	0.896	-1.11607	0.221942	-0.158429	0.653761	0.534964	0.941	-1.0627	0.796465	226.3	252.2	251.3	228.9	222.4	227.1	328.5	232.3	266.8	244.7		High	0.0002264	4.572e-05	14.71
[K].AVESTDEEQQTDLVAK.[M]	1xTMT6plex [K16];1xTMT6plex [N-Term];2xPhospho [S4(100); T5(100)]	*--**----------*	1	1	1	2	E9PSX7	Hirip3	E9PSX7 [78-93]	E9PSX7 2xPhospho [S81(100); T82(100)]	HIRA-interacting protein 3 OS=Rattus norvegicus OX=10116 GN=Hirip3 PE=1 SV=1	0	2381.09	1.122	1.122	0.0961339	0.166073	1.01712	0.367923	#N/A	#N/A	#N/A	30.3	30.5	30.4	33.8	29.7	28.5	30.3	28.5	24.1	25.6		High	0.0002264	0.0001005	8.82
[K].AVGPPPATPPR.[K]	1xTMT6plex [N-Term];1xPhospho [T8(100)]	*------*---	1	1	1	6	Q63638	Speg	Q63638 [2837-2847]	Q63638 1xPhospho [T2844(100)]	Striated muscle-specific serine/threonine-protein kinase OS=Rattus norvegicus OX=10116 GN=Speg PE=1 SV=2	0	1368.72	1.405	1.405	0.0540327	0.49057	1.26734	0.295784	1.114	1.114	0.8262	31	28.4	28	29.5	37.6	28.7	22	29.2	16.4	19		High	0.0003017	0.0007202	3.74
[K].AVGPPPATPPRK.[H]	1xTMT6plex [K12];1xTMT6plex [N-Term];1xPhospho [T8(100)]	*------*---*	1	1	1	2	Q63638	Speg	Q63638 [2837-2848]	Q63638 1xPhospho [T2844(100)]	Striated muscle-specific serine/threonine-protein kinase OS=Rattus norvegicus OX=10116 GN=Speg PE=1 SV=2	1	1725.98	1.857	1.857	0.00170561	0.892974	2.76812	0.129616	1.114	1.114	0.8262	98.8	90.8	96	113.1	122.1	150.8	66.4	75.6	53.8	55.9		High	0.0002264	0.0004434	5.01
[K].AVGSMPTAGSAGSVPENLNLFPEPGSK.[S]	1xTMT6plex [K27];1xTMT6plex [N-Term];1xPhospho [S13(100)]	*-----------*-------------*	2	1	2	1	A0A0G2K9N0	Smap2	A0A0G2K9N0 [196-222]; B1WBX6 [227-253]	A0A0G2K9N0 1xPhospho [S208(100)]; B1WBX6 1xPhospho [S239(100)]	Small ArfGAP2 OS=Rattus norvegicus OX=10116 GN=Smap2 PE=1 SV=1	0	3152.57	1.067	1.067	0.836178	0.0935602	0.0777013	0.932138	#N/A	#N/A	#N/A	10.1	6.4	9.5	6.9	11.8	11.7	9.6	8.3	10.7	6.8		High	0.0002264	4.572e-05	14.83
[K].AVLDSSPFLSEANAER.[I]	1xTMT6plex [N-Term];1xPhospho [S5(99.6)]	*---*-----------	1	1	1	1	Q5BJQ0	Coq8a	Q5BJQ0 [248-263]	Q5BJQ0 1xPhospho [S252(99.6)]	Atypical kinase COQ8A, mitochondrial OS=Rattus norvegicus OX=10116 GN=Coq8a PE=2 SV=1	0	2014.97	0.834	-1.19904	0.262425	-0.261881	0.580994	0.574127	0.989	-1.01112	0.996643	8.6	3.9	4.5	6.6	5.5	5	5.6	4.7	6.4	6.4		High	0.0002264	0.0001567	7.12
[K].AVLPASPEPR.[K]	1xTMT6plex [N-Term];1xPhospho [S6(100)]	*----*----	1	1	1	1	B5DEG7	Champ1	B5DEG7 [527-536]	B5DEG7 1xPhospho [S532(100)]	Chromosome alignment maintaining phosphoprotein 1 OS=Rattus norvegicus OX=10116 GN=Champ1 PE=1 SV=1	0	1345.71	0.752	-1.32979	0.0535971	-0.411195	1.27086	0.295148	0.947	-1.05597	0.976133	19.2	16.9	12.1	19.1	12	13.8	17.7	20.1	18.6	18.1		High	0.0009646	0.004508	4.8
[K].AVNVSLADVR.[G]	1xTMT6plex [N-Term];1xPhospho [S5(100)]	*---*-----	1	1	2	2	E9PTG5	Plekha5	E9PTG5 [385-394]; D3ZSV9 [319-328]	E9PTG5 1xPhospho [S389(100)]; D3ZSV9 1xPhospho [S323(100)]	Pleckstrin homology domain-containing A5 OS=Rattus norvegicus OX=10116 GN=Plekha5 PE=1 SV=2	0	1352.71	1.123	1.123	0.263958	0.167358	0.578465	0.574453	0.984	-1.01626	0.976133	31	32	33.3	28.9	33.9	29.6	31.6	26.6	15.6	30.4		High	0.000471	0.001638	4.82
[K].AVPIAVADEGESESEDDDLKPR.[G]	1xTMT6plex [K20];1xTMT6plex [N-Term];1xPhospho [S12(99.2)]	*----------*-------*--	1	1	1	3	D3ZLQ8	Usp20	D3ZLQ8 [121-142]	D3ZLQ8 1xPhospho [S132(99.7)]	Ubiquitin carboxyl-terminal hydrolase OS=Rattus norvegicus OX=10116 GN=Usp20 PE=1 SV=1	0	2880.39	1.208	1.208	0.232156	0.27262	0.634221	0.545359	#N/A	#N/A	#N/A	15.5	19.7	13.9	18.6	13.6	19.8	15.2	16.1	15.6	12.2		High	0.0002264	4.572e-05	7.95
[K].AVPVSPSAVEEDEDEDGHTVVATAR.[G]	1xTMT6plex [N-Term];1xPhospho [S5(100)]	*---*--------------------	3	1	2	16	A0A0G2K2P5	Tjp1	A0A0G2K2P5 [1610-1634]; F1M4A0 [1598-1622]	A0A0G2K2P5 1xPhospho [S1614(100)]; F1M4A0 1xPhospho [S1602(100)]	Tight junction protein ZO-1 OS=Rattus norvegicus OX=10116 GN=Tjp1 PE=1 SV=1	0	2889.34	0.747	-1.33869	0.0534474	-0.42082	1.27207	0.294801	0.969	-1.03199	0.917428	49	42.8	34.1	49	30.8	47.2	41.7	62.2	58.4	56.1		High	0.0002264	4.572e-05	12.98
[K].AVSDAAYK.[I]	1xTMT6plex [K8];1xTMT6plex [N-Term];1xPhospho [S3(100)]	*-*----*	1	1	1	1	A0A0G2K5P5	Myom1	A0A0G2K5P5 [993-1000]	A0A0G2K5P5 1xPhospho [S995(100)]	Myomesin 1 OS=Rattus norvegicus OX=10116 GN=Myom1 PE=1 SV=1	0	1362.71	1.096	1.096	0.242924	0.132248	0.614529	0.556078	0.995	-1.00503	0.958838	39.8	36	37.4	28.2	35.4	37.7	28.1	33.9	31.7	33.9		High	0.003939	0.03124	5.25
[K].AVSETEDLQGPR.[A]	1xTMT6plex [N-Term];1xPhospho [S3(100)]	*-*---------	1	1	1	2	Q6DGF4	Zfand6	Q6DGF4 [113-124]	Q6DGF4 1xPhospho [S115(100)]	AN1-type zinc finger protein 6 OS=Rattus norvegicus OX=10116 GN=Zfand6 PE=1 SV=1	0	1610.76	1.228	1.228	0.0645942	0.296311	1.18981	0.315295	0.791	-1.26422	0.962369	21.2	23.7	18.9	22.4	23.2	21.1	17.2	17.4	21.6	19.2		High	0.0004136	0.001045	6.44
[K].AVSMHEVNMDVVENDPVSK.[V]	1xTMT6plex [K19];1xTMT6plex [N-Term];1xPhospho [S3(100)]	*-*---------------*	1	1	2	5	Q01728	Slc8a1	Q01728 [387-405]; M0R3V7 [387-405]	Q01728 1xPhospho [S389(100)]; M0R3V7 1xPhospho [S389(100)]	Sodium/calcium exchanger 1 OS=Rattus norvegicus OX=10116 GN=Slc8a1 PE=1 SV=3	0	2638.27	1.521	1.521	0.129131	0.60502	0.888968	0.419829	0.99	-1.0101	0.902504	83.4	125.7	212.4	194.9	151.8	114	85.4	136.5	35.1	116.5		High	0.0002264	4.572e-05	14.59
[K].AVSMHEVNMDVVENDPVSK.[V]	1xOxidation [M9];1xTMT6plex [K19];1xTMT6plex [N-Term];1xPhospho [S3(100)]	*-*-----*---------*	1	1	2	5	Q01728	Slc8a1	Q01728 [387-405]; M0R3V7 [387-405]	Q01728 1xPhospho [S389(100)]; M0R3V7 1xPhospho [S389(100)]	Sodium/calcium exchanger 1 OS=Rattus norvegicus OX=10116 GN=Slc8a1 PE=1 SV=3	0	2654.26	1.399	1.399	0.0833131	0.484396	1.07929	0.347872	0.99	-1.0101	0.902504	30.9	40.5	61.1	63.8	54.6	42.6	36	44.5	22.8	42.3		High	0.0002264	4.572e-05	9.32
[K].AVSQESLTPGK.[L]	1xTMT6plex [K11];1xTMT6plex [N-Term];1xPhospho [S3(100)]	*-*-------*	2	1	2	5	A0A0G2K6I3	Nexn	A0A0G2K6I3 [357-367]; Q9Z2J4 [343-353]	A0A0G2K6I3 1xPhospho [S359(100)]; Q9Z2J4 1xPhospho [S345(100)]	Nexilin OS=Rattus norvegicus OX=10116 GN=Nexn PE=1 SV=1	0	1654.88	1.312	1.312	0.144304	0.391768	0.840723	0.441592	#N/A	#N/A	#N/A	545.5	959.1	1053.8	559.1	450	339.5	499.1	177.1	363.7	500.1		High	0.000471	0.001612	5.52
[K].AVSQESLTPGK.[L]	1xTMT6plex [K11];1xTMT6plex [N-Term];2xPhospho [S3(100); S6(100)]	*-*--*----*	1	1	2	2	A0A0G2K6I3	Nexn	A0A0G2K6I3 [357-367]; Q9Z2J4 [343-353]	A0A0G2K6I3 2xPhospho [S359(100); S362(100)]; Q9Z2J4 2xPhospho [S345(100); S348(100)]	Nexilin OS=Rattus norvegicus OX=10116 GN=Nexn PE=1 SV=1	0	1734.85	1.039	1.039	0.159807	0.0551957	0.796404	0.462806	#N/A	#N/A	#N/A	12.1	16.6	23.1	9.3	8.7	8.6	9.8	3.3	10	8.2		High	0.004174	0.03288	1.63
[K].AVSQESLTPGK.[L]	1xTMT6plex [K11];1xTMT6plex [N-Term];1xPhospho [T8(100)]	*------*--*	2	1	2	2	A0A0G2K6I3	Nexn	A0A0G2K6I3 [357-367]; Q9Z2J4 [343-353]	A0A0G2K6I3 1xPhospho [T364(100)]; Q9Z2J4 1xPhospho [T350(100)]	Nexilin OS=Rattus norvegicus OX=10116 GN=Nexn PE=1 SV=1	0	1654.88	0.55	-1.81818	0.0230163	-0.862496	1.63796	0.220523	#N/A	#N/A	#N/A	24.5	18.9	9	28	10.1	16	29.9	25.9	40.3	28.5		High	0.0002264	0.0005182	5.77
[K].AVSSPTVSR.[L]	1xTMT6plex [N-Term];1xPhospho [S3(99.6)]	*-*------	1	1	2	1	A0A5H1ZRV3	Tppp	A0A5H1ZRV3 [173-181]; D3ZQL7 [156-164]	A0A5H1ZRV3 1xPhospho [S175(99.5)]; D3ZQL7 1xPhospho [S158(99.5)]	Tubulin polymerization-promoting protein OS=Rattus norvegicus OX=10116 GN=Tppp PE=1 SV=1	0	1212.62	0.922	-1.0846	0.353423	-0.117161	0.451706	0.652485	1.054	1.054	0.78421	25.9	25.9	23	26.4	25.9	32.3	27.5	35.5	28.8	25.4		High	0.006656	0.06134	2.71
[K].AVSTVVVTTAPSPK.[Q]	1xTMT6plex [K14];1xTMT6plex [N-Term];1xPhospho [S12(100)]	*----------*-*	1	1	2	2	D4A421	Nfrkb	D4A421 [1277-1290]; A0A0G2K0N5 [1278-1291]	D4A421 1xPhospho [S1288(100)]; A0A0G2K0N5 1xPhospho [S1289(100)]	Nuclear factor related to kappa B binding protein (Predicted) OS=Rattus norvegicus OX=10116 GN=Nfrkb PE=1 SV=1	0	1895.07	1.38	1.38	0.264036	0.464668	0.578338	0.574518	#N/A	#N/A	#N/A	5.2	7.3	6.5	4.4	7.4	8.4	7	1.6	5	5.6		High	0.0002264	5.468e-05	6.17
[K].AWAPPASSMADRSPQPQR.[H]	1xOxidation [M9];1xTMT6plex [N-Term];1xPhospho [S7(99.5)]	*-----*-*---------	3	1	2	1	A0A0H2UHQ9	Synpo	A0A0H2UHQ9 [502-519]; Q9Z327 [502-519]	A0A0H2UHQ9 1xPhospho [S508(99.5)]; Q9Z327 1xPhospho [S508(99.5)]	Synaptopodin OS=Rattus norvegicus OX=10116 GN=Synpo PE=1 SV=1	1	2278.06	2.089	2.089	0.0771715	1.06281	1.11254	0.336198	#N/A	#N/A	#N/A	5	6.7	9.8	7.3	8.3	3.1	3.1	3.9	2.6	6.2		High	0.0006331	0.003143	4.72
[K].AWAPPASSMADRSPQPQR.[H]	1xOxidation [M9];1xTMT6plex [N-Term];1xPhospho [S]	positions not distinguishable	3	1	2	10	A0A0H2UHQ9	Synpo	A0A0H2UHQ9 [502-519]; Q9Z327 [502-519]		Synaptopodin OS=Rattus norvegicus OX=10116 GN=Synpo PE=1 SV=1	1	2278.06	1.736	1.736	0.0117746	0.795767	1.92905	0.180354	#N/A	#N/A	#N/A	20.3	22.6	31.6	17	22.8	19.2	16.3	14.7	9.6	11.5		High	0.0006986	0.003313	3.57
[K].AWAPPASSMADRSPQPQR.[H]	1xOxidation [M9];1xTMT6plex [N-Term];1xPhospho [S13(98.3)]	*-------*---*-----	3	1	2	5	A0A0H2UHQ9	Synpo	A0A0H2UHQ9 [502-519]; Q9Z327 [502-519]	A0A0H2UHQ9 1xPhospho [S514(98.3)]; Q9Z327 1xPhospho [S514(98.3)]	Synaptopodin OS=Rattus norvegicus OX=10116 GN=Synpo PE=1 SV=1	1	2278.06	1.595	1.595	0.0157139	0.673556	1.80372	0.195764	#N/A	#N/A	#N/A	261.9	307.5	387.8	219.6	299	254.1	196.7	222.7	133	178.5		High	0.0002264	0.00022	6.5
[K].AWAPPASSMADRSPQPQR.[H]	1xTMT6plex [N-Term];1xPhospho [S13(100)]	*-----------*-----	2	1	2	1	A0A0H2UHQ9	Synpo	A0A0H2UHQ9 [502-519]; Q9Z327 [502-519]	A0A0H2UHQ9 1xPhospho [S514(100)]; Q9Z327 1xPhospho [S514(100)]	Synaptopodin OS=Rattus norvegicus OX=10116 GN=Synpo PE=1 SV=1	1	2262.07	1.502	1.502	0.0118576	0.586885	1.926	0.180726	#N/A	#N/A	#N/A	76.6	87.4	113.3	63.6	88.2	77	60.8	59.8	41	56.5		High	0.0002264	6.914e-05	8.32
[K].AWAPPASSMADRSPQPQR.[H]	1xTMT6plex [N-Term];1xPhospho [S]	positions not distinguishable	2	1	2	4	A0A0H2UHQ9	Synpo	A0A0H2UHQ9 [502-519]; Q9Z327 [502-519]		Synaptopodin OS=Rattus norvegicus OX=10116 GN=Synpo PE=1 SV=1	1	2262.07	1.265	1.265	0.129969	0.339137	0.886159	0.420396	#N/A	#N/A	#N/A	34.8	41	38.5	29.6	35	32.7	27.9	31.2	13.7	27.4		High	0.001236	0.005858	3.72
[K].AYGNKSPPTPAALLSPTK.[E]	2xTMT6plex [K5; K18];1xTMT6plex [N-Term];1xPhospho [S6(100)]	*---**-----------*	1	1	2	2	F1M265	#N/A	F1M265 [245-262]; P0C5E3 [128-145]	F1M265 1xPhospho [S250(100)]; P0C5E3 1xPhospho [S133(100)]	Uncharacterized protein OS=Rattus norvegicus OX=10116 PE=1 SV=3	1	2580.44	1.86	1.86	0.000949991	0.895303	3.02228	0.117906	1.009	1.009	0.958838	22.7	29.5	33.9	26	30	24.4	19.8	16.3	13.8	15.4		High	0.0003017	0.0007553	7.94
[K].AYSSPSTTPEVR.[R]	1xTMT6plex [N-Term];2xPhospho [S6(99.6); T8(99.6)]	*----*-*----	1	1	4	1	A0A0G2JUK8	Samd4a	A0A0G2JUK8 [417-428]; B5DF21 [316-327]; A0A0G2JVW7 [316-327]; F1M7M7 [316-327]	A0A0G2JUK8 2xPhospho [S422(99.6); T424(99.6)]; B5DF21 2xPhospho [S321(99.6); T323(99.6)]; A0A0G2JVW7 2xPhospho [S321(99.6); T323(99.6)]; F1M7M7 2xPhospho [S321(99.6); T323(99.6)]	Protein Smaug homolog 1 OS=Rattus norvegicus OX=10116 GN=Samd4a PE=1 SV=1	0	1683.72	1.261	1.261	0.294175	0.334568	0.531395	0.601833	0.896	-1.11607	0.922605	11.8	14.5	16.5	15.2	12.6	9.5	13.6	11.9	10.9	11.1		High	0.001268	0.006248	3.83
[K].AYSSPSTTPEVR.[R]	1xTMT6plex [N-Term];1xPhospho [S/T/Y]	positions not distinguishable	2	1	4	2	A0A0G2JUK8	Samd4a	A0A0G2JUK8 [417-428]; B5DF21 [316-327]; A0A0G2JVW7 [316-327]; F1M7M7 [316-327]		Protein Smaug homolog 1 OS=Rattus norvegicus OX=10116 GN=Samd4a PE=1 SV=1	0	1603.76	1.099	1.099	0.613482	0.136191	0.212198	0.823697	0.896	-1.11607	0.922605	8.6	5.2	5.4	5	5.9	5.2	4.4	4.4	6.6	5.1		High	0.004551	0.03707	1.59
[K].AYSSPSTTPEVR.[R]	1xTMT6plex [N-Term];1xPhospho [S3(99.5)]	*-*---------	2	1	4	1	A0A0G2JUK8	Samd4a	A0A0G2JUK8 [417-428]; B5DF21 [316-327]; A0A0G2JVW7 [316-327]; F1M7M7 [316-327]	A0A0G2JUK8 1xPhospho [S419(99.5)]; B5DF21 1xPhospho [S318(99.5)]; A0A0G2JVW7 1xPhospho [S318(99.5)]; F1M7M7 1xPhospho [S318(99.5)]	Protein Smaug homolog 1 OS=Rattus norvegicus OX=10116 GN=Samd4a PE=1 SV=1	0	1603.76	1.078	1.078	0.501356	0.108357	0.299853	0.755909	0.896	-1.11607	0.922605	50.9	45.1	44.2	48.8	41.4	44.6	44.4	36.9	50.6	38.6		High	0.0005092	0.002335	6.65
[K].CGGFVAWNSLGQPHVNGR.[L]	1xCarbamidomethyl [C1];1xTMT6plex [N-Term];1xPhospho [S9(100)]	*-------*---------	1	1	1	4	D4A7X5	Ppm1k	D4A7X5 [240-257]	D4A7X5 1xPhospho [S248(100)]	Protein phosphatase 1K (PP2C domain containing) (Predicted) OS=Rattus norvegicus OX=10116 GN=Ppm1k PE=1 SV=1	0	2425.09	1.406	1.406	0.608291	0.491597	0.215888	0.820462	1	1	0.963571	2.6	6.7	11.7	14.6	7.7	12	14.5	12	5.6	5.8		High	0.0002264	4.572e-05	11.7
[K].CGSPSDSSTSEMMEVAVSK.[A]	1xCarbamidomethyl [C1];1xOxidation [M12];1xTMT6plex [K19];1xTMT6plex [N-Term];1xPhospho [S3(99.4)]	*-*--------*------*	2	1	2	2	P47197	Akt2	P47197 [124-142]; Q3HSE5 [124-142]	P47197 1xPhospho [S126(99.6)]; Q3HSE5 1xPhospho [S126(99.6)]	RAC-beta serine/threonine-protein kinase OS=Rattus norvegicus OX=10116 GN=Akt2 PE=1 SV=1	0	2703.14	0.71	-1.40845	0.244111	-0.494109	0.612413	0.557289	0.933	-1.07181	0.857274	10.2	14.1	12.2	23.5	7	9.8	17.6	16.7	11.5	23.9		High	0.0005075	0.001713	4.12
[K].CGSPSDSSTSEMMEVAVSK.[A]	1xCarbamidomethyl [C1];1xTMT6plex [K19];1xTMT6plex [N-Term];1xPhospho [S3(99.6)]	*-*---------------*	1	1	2	1	P47197	Akt2	P47197 [124-142]; Q3HSE5 [124-142]	P47197 1xPhospho [S126(99.6)]; Q3HSE5 1xPhospho [S126(99.6)]	RAC-beta serine/threonine-protein kinase OS=Rattus norvegicus OX=10116 GN=Akt2 PE=1 SV=1	0	2687.15	0.662	-1.51057	0.0389233	-0.595097	1.40979	0.265488	0.933	-1.07181	0.857274	13	19	16	28.1	18.4	18.1	27.7	27.8	21.4	30.3		High	0.0002264	4.572e-05	13.33
[K].CGSPSDSSTSEMMEVAVSK.[A]	1xCarbamidomethyl [C1];1xOxidation [M13];1xTMT6plex [K19];1xTMT6plex [N-Term];1xPhospho [S3(100)]	*-*---------*-----*	2	1	2	1	P47197	Akt2	P47197 [124-142]; Q3HSE5 [124-142]	P47197 1xPhospho [S126(100)]; Q3HSE5 1xPhospho [S126(100)]	RAC-beta serine/threonine-protein kinase OS=Rattus norvegicus OX=10116 GN=Akt2 PE=1 SV=1	0	2703.14	0.602	-1.66113	0.183835	-0.732165	0.735572	0.490411	0.933	-1.07181	0.857274	7.5	17	17.2	26.8	16	16.3	29.6	27.1	15.1	29.4		High	0.0002264	0.0001239	9.02
[K].CSDVSELSSSPPGPYHQEPYISKPEER.[F]	1xCarbamidomethyl [C1];1xTMT6plex [K23];1xTMT6plex [N-Term];1xPhospho [S/Y]	positions not distinguishable	3	1	1	4	P80386	Prkab1	P80386 [173-199]		5'-AMP-activated protein kinase subunit beta-1 OS=Rattus norvegicus OX=10116 GN=Prkab1 PE=1 SV=4	0	3773.72	1.277	1.277	0.194177	0.352759	0.711802	0.501957	0.98	-1.02041	0.962369	14.9	39.5	41.9	57.8	32.3	27.7	32.4	39.1	21.1	29.6		High	0.0002264	4.572e-05	16.96
[K].CSDVSELSSSPPGPYHQEPYISKPEER.[F]	1xCarbamidomethyl [C1];1xTMT6plex [K23];1xTMT6plex [N-Term];1xPhospho [S8(99.2)]	*------*--------------*----	3	1	1	1	P80386	Prkab1	P80386 [173-199]	P80386 1xPhospho [S180(99.2)]	5'-AMP-activated protein kinase subunit beta-1 OS=Rattus norvegicus OX=10116 GN=Prkab1 PE=1 SV=4	0	3773.72	1.176	1.176	0.546226	0.233888	0.262628	0.783666	0.98	-1.02041	0.962369	28.6	62.5	70	63.4	48	35.1	55.5	57.1	34.8	51		High	0.0002264	4.572e-05	16.96
[K].CSDVSELSSSPPGPYHQEPYISKPEER.[F]	1xCarbamidomethyl [C1];1xTMT6plex [K23];1xTMT6plex [N-Term];1xPhospho [S10(99.6)]	*--------*------------*----	3	1	1	1	P80386	Prkab1	P80386 [173-199]	P80386 1xPhospho [S182(99.6)]	5'-AMP-activated protein kinase subunit beta-1 OS=Rattus norvegicus OX=10116 GN=Prkab1 PE=1 SV=4	0	3773.72	1.078	1.078	0.407882	0.108357	0.389465	0.694891	0.98	-1.02041	0.962369	6.7	9.3	15	10.4	11.3	9.5	12.8	9.7	6.7	9.7		High	0.0002264	4.572e-05	16.21
[K].CSGPGLSPGMVR.[A]	1xCarbamidomethyl [C1];1xTMT6plex [N-Term];1xPhospho [S7(100)]	*-----*-----	1	1	1	2	C0JPT7	Flna	C0JPT7 [1453-1464]	C0JPT7 1xPhospho [S1459(100)]	Filamin A OS=Rattus norvegicus OX=10116 GN=Flna PE=1 SV=1	0	1686.74	0.676	-1.47929	0.604676	-0.564905	0.218478	0.819192	0.91	-1.0989	0.996643	5.4	18.4	48.7	21.7	16.5	18.6	64.4	26.5	12.6	28.7		High	0.0004515	0.001287	4.73
[K].CSPPVPSPLASEK.[Q]	1xCarbamidomethyl [C1];1xTMT6plex [K13];1xTMT6plex [N-Term];1xPhospho [S2(100)]	**----------*	1	1	1	1	Q3KR59	Usp10	Q3KR59 [360-372]	Q3KR59 1xPhospho [S361(100)]	Ubiquitin carboxyl-terminal hydrolase 10 OS=Rattus norvegicus OX=10116 GN=Usp10 PE=1 SV=1	0	2067.01	1.087	1.087	0.283399	0.120352	0.547602	0.592899	0.964	-1.03734	0.857274	10.4	15.5	15.9	14.9	13.1	15	12.9	14.8	8.6	14.9		High	0.0004136	0.001069	6.84
[K].CTSVTDTPTLNHVK.[N]	1xCarbamidomethyl [C1];1xTMT6plex [K14];1xTMT6plex [N-Term];1xPhospho [S3(99.7)]	*-*----------*	1	1	2	1	A0A0G2JWS2	Nebl	A0A0G2JWS2 [65-78]; D4A164 [65-78]	A0A0G2JWS2 1xPhospho [S67(99.7)]; D4A164 1xPhospho [S67(99.7)]	Nebulette OS=Rattus norvegicus OX=10116 GN=Nebl PE=1 SV=1	0	2271.09	0.495	-2.0202	0.0367784	-1.0145	1.43441	0.257894	1.029	1.029	0.898985	6.9	7.8	10.1	19.5	5.9	9.1	13.3	21.3	19	17.6		High	0.0002264	0.0001428	5.39
[K].DAEADRNFDTLDLPK.[R]	1xTMT6plex [K15];1xTMT6plex [N-Term];1xPhospho [T10(100)]	*--------*----*	1	1	1	1	B4F7F3	Arvcf	B4F7F3 [628-642]	B4F7F3 1xPhospho [T637(100)]	ARVCF, delta catenin family member OS=Rattus norvegicus OX=10116 GN=Arvcf PE=1 SV=1	1	2258.11	1.202	1.202	0.248173	0.265437	0.605246	0.561554	0.907	-1.10254	0.822378	5.3	11.1	5.8	9.2	5.6	4.1	7.7	2.6	5.2	4.5		High	0.008144	0.07761	1.61
[K].DAEEPKETLEEGSPR.[N]	1xTMT6plex [K6];1xTMT6plex [N-Term];1xPhospho [T/S]	positions not distinguishable	2	1	2	1	D3ZTV2	Ercc5	D3ZTV2 [679-693]; A0A096MKI6 [679-693]		ERCC excision repair 5, endonuclease OS=Rattus norvegicus OX=10116 GN=Ercc5 PE=1 SV=2	1	2225.07	0.784	-1.27551	0.310501	-0.351074	0.507936	0.616142	#N/A	#N/A	#N/A	8.3	5.9	5.9	5.3	7.2	8	8.9	5.8	6.5	9.2		High	0.001236	0.006077	5.15
[K].DAEEPKETLEEGSPR.[N]	1xTMT6plex [K6];1xTMT6plex [N-Term];1xPhospho [S13(99.7)]	*----*------*--	2	1	2	1	D3ZTV2	Ercc5	D3ZTV2 [679-693]; A0A096MKI6 [679-693]	D3ZTV2 1xPhospho [S691(99.7)]; A0A096MKI6 1xPhospho [S691(99.7)]	ERCC excision repair 5, endonuclease OS=Rattus norvegicus OX=10116 GN=Ercc5 PE=1 SV=2	1	2225.07	0.715	-1.3986	0.431317	-0.483985	0.365204	0.709179	#N/A	#N/A	#N/A	28.5	15.9	25.3	18.1	20.3	26.3	29.5	29.9	15	27.2		High	0.0002264	0.0001259	9.44
[K].DAFTTLAESPPSPK.[K]	1xTMT6plex [K14];1xTMT6plex [N-Term];1xPhospho [S9(100)]	*-------*----*	3	1	1	10	M0R9L0	Naca	M0R9L0 [1114-1127]	M0R9L0 1xPhospho [S1122(100)]	Nascent polypeptide-associated complex subunit alpha OS=Rattus norvegicus OX=10116 GN=Naca PE=1 SV=1	0	1999.02	1.305	1.305	0.0266844	0.38405	1.57374	0.231274	1.005	1.005	0.959833	289.7	318.5	309.9	333.4	377.8	311.6	244.6	243.5	211.1	306		High	0.0002264	4.701e-05	8.47
[K].DAFTTLAESPPSPK.[K]	1xTMT6plex [K14];1xTMT6plex [N-Term];2xPhospho [S9(100); S12(100)]	*-------*--*-*	1	1	1	8	M0R9L0	Naca	M0R9L0 [1114-1127]	M0R9L0 2xPhospho [S1122(100); S1125(100)]	Nascent polypeptide-associated complex subunit alpha OS=Rattus norvegicus OX=10116 GN=Naca PE=1 SV=1	0	2078.99	0.945	-1.0582	0.78284	-0.0816138	0.106327	0.907566	1.005	1.005	0.959833	73	74.1	74.6	91.4	86.4	87.1	62.1	89.3	102	93.6		High	0.0002264	0.0002224	7.21
[K].DAFTTLAESPPSPK.[K]	1xTMT6plex [K14];1xTMT6plex [N-Term];1xPhospho [S12(100)]	*----------*-*	3	1	1	7	M0R9L0	Naca	M0R9L0 [1114-1127]	M0R9L0 1xPhospho [S1125(100)]	Nascent polypeptide-associated complex subunit alpha OS=Rattus norvegicus OX=10116 GN=Naca PE=1 SV=1	0	1999.02	0.589	-1.69779	0.156348	-0.76366	0.805908	0.457529	1.005	1.005	0.959833	105.8	119	116.9	204.2	106.7	158.4	123.5	227.2	258.9	179.5		High	0.0002264	4.805e-05	10.32
[K].DAGSQDCYDIPR.[T]	1xCarbamidomethyl [C7];1xTMT6plex [N-Term];1xPhospho [S4(100)]	*--*--*-----	1	1	2	1	A0A0G2JZD5	Gab1	A0A0G2JZD5 [425-436]; D3ZAL7 [398-409]	A0A0G2JZD5 1xPhospho [S428(100)]; D3ZAL7 1xPhospho [S401(100)]	GRB2-associated-binding protein 1 OS=Rattus norvegicus OX=10116 GN=Gab1 PE=1 SV=1	0	1705.71	1.137	1.137	0.212006	0.185232	0.673653	0.523194	#N/A	#N/A	#N/A	6	5.4	9	5.8	5.7	6.6	3.8	4.3	6.7	6.1		High	0.0005092	0.00186	4.92
[K].DAGSQTPER.[K]	1xTMT6plex [N-Term];1xPhospho [T6(100)]	*----*---	1	1	1	1	B1WBZ6	RGD1565685	B1WBZ6 [310-318]	B1WBZ6 1xPhospho [T315(100)]	RGD1565685 protein OS=Rattus norvegicus OX=10116 GN=RGD1565685 PE=2 SV=1	0	1269.57	1.125	1.125	0.824451	0.169925	0.0838352	0.926681	#N/A	#N/A	#N/A	18.8	26.8	29.1	18.1	22.6	27.4	28.8	22.5	19.6	25.3		High	0.001073	0.005237	4.37
[K].DAKEGESDGDYPER.[E]	1xTMT6plex [K3];1xTMT6plex [N-Term];1xPhospho [S7(100)]	*-*---*-------	1	1	1	1	D4A997	Htatsf1	D4A997 [449-462]	D4A997 1xPhospho [S455(100)]	HIV TAT specific factor 1 (Predicted) OS=Rattus norvegicus OX=10116 GN=Htatsf1 PE=1 SV=2	1	2105.94	0.879	-1.13766	0.562893	-0.186065	0.249574	0.794177	1.007	1.007	0.976133	6	5.9	11.5	9.2	12.7	9.3	10.3	11.1	8.9	10.9		High	0.008354	0.07986	2.02
[K].DALFASQEK.[F]	1xTMT6plex [K9];1xTMT6plex [N-Term];1xPhospho [S6(100)]	*----*--*	1	2	3	2	Q9QYU1; A0A0G2JY69	#N/A	Q9QYU1 [61-69]; A0A0G2JY69 [61-69]; G3V907 [61-69]	Q9QYU1 1xPhospho [S66(100)]; A0A0G2JY69 1xPhospho [S66(100)]; G3V907 1xPhospho [S66(100)]	Peroxisomal biogenesis factor 19 OS=Rattus norvegicus OX=10116 GN=Pex19 PE=1 SV=1 Peroxisomal biogenesis factor 19 OS=Rattus norvegicus OX=10116 GN=Pex19 PE=1 SV=1	0	1546.79	1.027	1.027	0.760585	0.0384362	0.118852	0.89847	#N/A	#N/A	#N/A	38.7	20.8	24.8	24.7	24.5	25.5	21.4	29.9	26.3	22.1	Shared	High	0.0009646	0.004315	4.06
[K].DALPSSKPNKPSPPSSPSNR.[G]	2xTMT6plex [K7; K10];1xTMT6plex [N-Term];2xPhospho [S12(98); S]	positions not distinguishable	1	1	1	1	A0A0G2K5P5	Myom1	A0A0G2K5P5 [874-893]	A0A0G2K5P5 2xPhospho [S885(98); S]	Myomesin 1 OS=Rattus norvegicus OX=10116 GN=Myom1 PE=1 SV=1	0	2910.47	0.859	-1.16414	0.396383	-0.21927	0.401885	0.686499	0.995	-1.00503	0.958838	1.2	1.6			10.8	9	10.3	13.1	10.7	7.8		High	0.003063	0.02306	2.81
[K].DALPSSKPNKPSPPSSPSNR.[G]	2xTMT6plex [K7; K10];1xTMT6plex [N-Term];1xPhospho [S12(96.8)]	*-----*--*-*--------	1	1	1	3	A0A0G2K5P5	Myom1	A0A0G2K5P5 [874-893]	A0A0G2K5P5 1xPhospho [S885(100)]	Myomesin 1 OS=Rattus norvegicus OX=10116 GN=Myom1 PE=1 SV=1	0	2830.51	0.328	-3.04878	0.112052	-1.60823	0.950581	0.394795	0.995	-1.00503	0.958838	17.8	30.5	22.9	22.4	143.4	94.4	157	80.4	92.8	93		High	0.0002264	0.0002255	8.72
[K].DAPISPASVASSSSTPSSK.[S]	1xTMT6plex [K19];1xTMT6plex [N-Term];1xPhospho [S5(100)]	*---*-------------*	1	1	4	1	F1LQJ5	Tle4	F1LQJ5 [264-282]; A0A0G2K7M5 [288-306]; Q07141 [263-281]; F1M0E7 [254-272]	F1LQJ5 1xPhospho [S268(100)]; A0A0G2K7M5 1xPhospho [S292(100)]; Q07141 1xPhospho [S267(100)]; F1M0E7 1xPhospho [S258(100)]	RCG48308, isoform CRA_c OS=Rattus norvegicus OX=10116 GN=Tle4 PE=1 SV=3	0	2314.16	0.752	-1.32979	0.0291443	-0.411195	1.53545	0.23863	#N/A	#N/A	#N/A	4.7	5.6	5.4	4.4	6.8	7.1	9.7	7.1	7.5	7.5		High	0.0002264	0.0003588	4.28
[K].DAPTSPASVASSSSTPSSK.[T]	1xTMT6plex [K19];1xTMT6plex [N-Term];1xPhospho [S5(99.7)]	*---*-------------*	2	1	1	1	Q9JIT3	Tle3	Q9JIT3 [282-300]	Q9JIT3 1xPhospho [S286(99.7)]	Transducin-like enhancer protein 3 OS=Rattus norvegicus OX=10116 GN=Tle3 PE=1 SV=1	0	2302.12	0.967	-1.03413	0.272002	-0.0484122	0.565428	0.581959	#N/A	#N/A	#N/A	35.7	32.3	36.9	36.9	28.4	35	49.4	33.1	35.3	37		High	0.0002264	4.572e-05	14.02
[K].DAPTSPASVASSSSTPSSK.[T]	1xTMT6plex [K19];1xTMT6plex [N-Term];1xPhospho [T/S]	positions not distinguishable	2	1	1	1	Q9JIT3	Tle3	Q9JIT3 [282-300]		Transducin-like enhancer protein 3 OS=Rattus norvegicus OX=10116 GN=Tle3 PE=1 SV=1	0	2302.12	0.819	-1.221	0.178574	-0.288065	0.748181	0.485581	#N/A	#N/A	#N/A	15.5	14.5	20.4	12.7	14.8	17	18.7	16.9	18.4	17.7		High	0.001135	0.005392	4.02
[K].DAPTTLAESPPSPK.[K]	1xTMT6plex [K14];1xTMT6plex [N-Term];1xPhospho [S9(100)]	*-------*----*	3	1	1	4	M0R9L0	Naca	M0R9L0 [1443-1456]	M0R9L0 1xPhospho [S1451(100)]	Nascent polypeptide-associated complex subunit alpha OS=Rattus norvegicus OX=10116 GN=Naca PE=1 SV=1	0	1949	1.211	1.211	0.0621637	0.276199	1.20646	0.310392	1.005	1.005	0.959833	118.7	132.2	129.4	140.8	148.8	136.8	103.1	115.4	110.6	137.4		High	0.0002264	5.225e-05	6.96
[K].DAPTTLAESPPSPK.[K]	1xTMT6plex [K14];1xTMT6plex [N-Term];1xPhospho [T4(99.6)]	*--*---------*	3	1	1	2	M0R9L0	Naca	M0R9L0 [1443-1456]	M0R9L0 1xPhospho [T1446(99.6)]	Nascent polypeptide-associated complex subunit alpha OS=Rattus norvegicus OX=10116 GN=Naca PE=1 SV=1	0	1949	1.205	1.205	0.249764	0.269033	0.602471	0.56261	1.005	1.005	0.959833	5.9	8.8	8.8	9.4	6.7	6.5	4.7	7.7	7.3	7.3		High	0.0002264	0.0003756	5.96
[K].DAPTTLAESPPSPK.[K]	1xTMT6plex [K14];1xTMT6plex [N-Term];2xPhospho [S9(100); S12(100)]	*-------*--*-*	1	1	1	4	M0R9L0	Naca	M0R9L0 [1443-1456]	M0R9L0 2xPhospho [S1451(100); S1454(100)]	Nascent polypeptide-associated complex subunit alpha OS=Rattus norvegicus OX=10116 GN=Naca PE=1 SV=1	0	2028.97	0.607	-1.64745	0.153638	-0.720232	0.813502	0.453969	1.005	1.005	0.959833	55.6	54.5	43.4	79.4	46.2	58.1	45.8	102	91.6	88		High	0.0002264	0.0001635	7.15
[K].DAPTTLAESPPSPK.[K]	1xTMT6plex [K14];1xTMT6plex [N-Term];1xPhospho [S12(100)]	*----------*-*	3	1	1	5	M0R9L0	Naca	M0R9L0 [1443-1456]	M0R9L0 1xPhospho [S1454(100)]	Nascent polypeptide-associated complex subunit alpha OS=Rattus norvegicus OX=10116 GN=Naca PE=1 SV=1	0	1949	0.598	-1.67224	0.139105	-0.741783	0.856658	0.434654	1.005	1.005	0.959833	87.8	85.4	79.5	147.7	77.4	117.9	91.6	147.4	198	138.4		High	0.0002264	4.691e-05	8.28
[K].DAQSPVLEVDAASGK.[Y]	1xTMT6plex [K15];1xTMT6plex [N-Term];1xPhospho [S4(100)]	*--*----------*	1	1	1	2	M0RAP6	Tasor	M0RAP6 [841-855]	M0RAP6 1xPhospho [S844(100)]	Transcription activation suppressor OS=Rattus norvegicus OX=10116 GN=Tasor PE=1 SV=2	0	2025.03	1.36	1.36	0.269887	0.443607	0.568817	0.580451	#N/A	#N/A	#N/A	5	6.9	5.8	7.2	8	7.9	5.5	9	5.1	3.4		High	0.0002264	0.0004077	8.79
[K].DAVTEGNCSPVSSPSK.[M]	1xCarbamidomethyl [C8];1xTMT6plex [K16];1xTMT6plex [N-Term];1xPhospho [S9(100)]	*------**------*	1	1	3	1	P0C6C0	Sphkap	P0C6C0 [1357-1372]; F1LNS0 [1382-1397]; A0A0G2K3J4 [1397-1412]	P0C6C0 1xPhospho [S1365(100)]; F1LNS0 1xPhospho [S1390(100)]; A0A0G2K3J4 1xPhospho [S1405(100)]	A-kinase anchor protein SPHKAP OS=Rattus norvegicus OX=10116 GN=Sphkap PE=1 SV=1	0	2173.02	0.671	-1.49031	0.574955	-0.575615	0.240366	0.801523	1.232	1.232	0.862932	7.4	12.6	19.5	31.1	7.3	7	20.1	25.4	8.1	17.6		High	0.0002264	4.572e-05	11.48
[K].DAVTEGNCSPVSSPSK.[M]	1xCarbamidomethyl [C8];1xTMT6plex [K16];1xTMT6plex [N-Term];2xPhospho [S9(100); S13(100)]	*------**---*--*	1	1	3	1	P0C6C0	Sphkap	P0C6C0 [1357-1372]; F1LNS0 [1382-1397]; A0A0G2K3J4 [1397-1412]	P0C6C0 2xPhospho [S1365(100); S1369(100)]; F1LNS0 2xPhospho [S1390(100); S1394(100)]; A0A0G2K3J4 2xPhospho [S1405(100); S1409(100)]	A-kinase anchor protein SPHKAP OS=Rattus norvegicus OX=10116 GN=Sphkap PE=1 SV=1	0	2252.99	0.664	-1.50602	0.387504	-0.590745	0.411723	0.678937	1.232	1.232	0.862932	6.8	7.8	5.5	14.3	3.9	5.3	8.7	18.7	5.3	7.9		High	0.0002264	0.0001255	7.16
[K].DDDDIDLFGSDDEEESEDAKR.[L]	1xTMT6plex [K20];1xTMT6plex [N-Term];1xPhospho [S10(100)]	*--------*---------*-	1	1	1	2	B5DEN5	Eef1b2	B5DEN5 [97-117]	B5DEN5 1xPhospho [S106(100)]	Eukaryotic translation elongation factor 1 beta 2 OS=Rattus norvegicus OX=10116 GN=Eef1b2 PE=1 SV=1	1	2953.25	1.11	1.11	0.792857	0.15056	0.100805	0.913138	1.002	1.002	0.958838	11.7	13.8	15	9.3	17.1	13.4	11.9	13.1	15.8	11.6		High	0.0002264	5.082e-05	8.94
[K].DDEKEPEEGEDDRDSANGEDDS.[-]	1xTMT6plex [K4];1xTMT6plex [N-Term];1xPhospho [S22(100)]	*--*-----------------*	1	1	4	2	A0A0G2JXW4	Hnrnpc	A0A0G2JXW4 [292-313]; G3V9R8 [277-298]; A0A0G2K7B3 [279-300]; A0A140TAI3 [272-293]	A0A0G2JXW4 1xPhospho [S313(99.5)]; G3V9R8 1xPhospho [S298(99.5)]; A0A0G2K7B3 1xPhospho [S300(99.5)]; A0A140TAI3 1xPhospho [S293(99.5)]	Heterogeneous nuclear ribonucleoprotein C OS=Rattus norvegicus OX=10116 GN=Hnrnpc PE=1 SV=1	2	2991.19	0.865	-1.15607	0.0469084	-0.209228	1.32875	0.279725	#N/A	#N/A	#N/A	43.8	36.7	46.6	40.3	46.3	52.8	54.2	52.9	48.5	55.9		High	0.0002264	0.0001346	7.15
[K].DDKDEEDDGTGSPHLNNR.[-]	1xTMT6plex [K3];1xTMT6plex [N-Term];1xPhospho [S12(99.7)]	*-*--------*------	1	1	1	1	P29066	Arrb1	P29066 [401-418]	P29066 1xPhospho [S412(99.7)]	Beta-arrestin-1 OS=Rattus norvegicus OX=10116 GN=Arrb1 PE=1 SV=1	1	2552.13	1.386	1.386	0.127858	0.470927	0.893271	0.418249	#N/A	#N/A	#N/A	8.3	9.1	11.3	7.2	15.8	13.7	9.5	9.9	6.8	7		High	0.0002264	0.0001572	6.06
[K].DDQDKPEKDPQTPTGPPEEGSQR.[E]	2xTMT6plex [K5; K8];1xTMT6plex [N-Term];1xPhospho [T12(100)]	*---*--*---*-----------	1	1	1	1	M0RDY6	#N/A	M0RDY6 [77-99]	M0RDY6 1xPhospho [T88(100)]	Uncharacterized protein OS=Rattus norvegicus OX=10116 PE=1 SV=2	1	3318.61	0.446	-2.24215	0.00497275	-1.16488	2.3034	0.144305	0.982	-1.01833	0.979263	44.6	25.7	20.8	41.9	20	32.4	41.5	61.9	69.3	53.5		High	0.0002264	4.572e-05	9.81
[K].DDSHSAEDSEDEKDDHK.[S]	2xTMT6plex [K13; K17];1xTMT6plex [N-Term];1xPhospho [S9(100)]	*-------*---*---*	1	1	2	3	A0A0G2K7X3	Nucks1	A0A0G2K7X3 [71-87]; Q9EPJ0 [71-87]	A0A0G2K7X3 1xPhospho [S79(100)]; Q9EPJ0 1xPhospho [S79(100)]	Nuclear ubiquitous casein and cyclin-dependent kinase substrate 1 OS=Rattus norvegicus OX=10116 GN=Nucks1 PE=1 SV=1	1	2726.2	0.994	-1.00604	0.73457	-0.00868224	0.133967	0.887278	0.916	-1.0917	0.82261	198.5	230.1	235.3	217.4	220.7	215.7	258.9	223.4	220.4	210.6		High	0.0002264	4.572e-05	12.51
[K].DDSHSAEDSEDEKDDHK.[S]	2xTMT6plex [K13; K17];1xTMT6plex [N-Term];2xPhospho [S5(99.5); S9(100)]	*---*---*---*---*	1	1	2	2	A0A0G2K7X3	Nucks1	A0A0G2K7X3 [71-87]; Q9EPJ0 [71-87]	A0A0G2K7X3 2xPhospho [S75(100); S79(100)]; Q9EPJ0 2xPhospho [S75(100); S79(100)]	Nuclear ubiquitous casein and cyclin-dependent kinase substrate 1 OS=Rattus norvegicus OX=10116 GN=Nucks1 PE=1 SV=1	1	2806.17	0.945	-1.0582	0.55085	-0.0816138	0.258967	0.786033	0.916	-1.0917	0.82261	7.1	9.5	11.7	3.3	8.1	6.1	10	9.4	7.9	6.4		High	0.000858	0.0038	2.85
[K].DDSPSSLGSPEEEQPK.[Q]	1xTMT6plex [K16];1xTMT6plex [N-Term];1xPhospho [S9(100)]	*-------*------*	1	1	1	1	D4A987	Arhgap31	D4A987 [1237-1252]	D4A987 1xPhospho [S1245(100)]	Cdc42 GTPase-activating protein (Predicted) OS=Rattus norvegicus OX=10116 GN=Arhgap31 PE=1 SV=1	0	2240.04	0.894	-1.11857	0.800232	-0.161653	0.0967841	0.916623	1.006	1.006	0.995065	19.1	13.5	19.4	17.5	18.7	23.6	12.8	21.3	23.7	20.5		High	0.0002264	4.572e-05	11.69
[K].DDSPSSLGSPEEEQPKQEQGASASR.[R]	1xTMT6plex [K16];1xTMT6plex [N-Term];1xPhospho [S9(100)]	*-------*------*---------	1	1	1	2	D4A987	Arhgap31	D4A987 [1237-1261]	D4A987 1xPhospho [S1245(100)]	Cdc42 GTPase-activating protein (Predicted) OS=Rattus norvegicus OX=10116 GN=Arhgap31 PE=1 SV=1	1	3154.46	0.826	-1.21065	0.50808	-0.275786	0.294068	0.76074	1.006	1.006	0.995065	37.5	44.5	37.6	48.2	42.4	42.5	32.5	50.2	58.5	52.7		High	0.0002264	4.572e-05	10.81
[K].DEDGESGPDEGADLEESSAGYKK.[L]	2xTMT6plex [K22; K23];1xTMT6plex [N-Term];1xPhospho [S6(100)]	*----*---------------**	1	1	1	1	F1LM64	Hdac5	F1LM64 [429-451]	F1LM64 1xPhospho [S434(100)]	Histone deacetylase OS=Rattus norvegicus OX=10116 GN=Hdac5 PE=1 SV=3	1	3152.44	0.694	-1.44092	0.0988428	-0.526992	1.00505	0.371853	1.001	1.001	0.996429	4.9	5.7	8.2	6	5.7	7.5	9.1	6.4	8.3	9.1		High	0.0002264	0.000369	4.97
[K].DEILPTTPISEQK.[VG]	1xTMT6plex [K13];1xTMT6plex [N-Term];1xPhospho [T7(100)]	*-----*-----*	2	1	3	7	P62909	Rps3	A0A0G2K689 [106-118]; P62909 [215-227]; D3ZVH2 [215-227]	A0A0G2K689 1xPhospho [T112(99.7)]; P62909 1xPhospho [T221(99.7)]; D3ZVH2 1xPhospho [T221(99.7)]	40S ribosomal protein S3 OS=Rattus norvegicus OX=10116 GN=Rps3 PE=1 SV=1	0	2009.06	0.735	-1.36054	0.00162776	-0.444184	2.78841	0.12949	1.008	1.008	0.954908	208.9	196.6	199	198.2	191.4	215.6	248.7	254.4	290.2	285.5		High	0.0002264	0.00011	7.37
[K].DELTESPK.[Y]	1xTMT6plex [K8];1xTMT6plex [N-Term];1xPhospho [S6(100)]	*----*-*	1	1	1	1	Q6AXS5	Serbp1	Q6AXS5 [229-236]	Q6AXS5 1xPhospho [S234(100)]	Plasminogen activator inhibitor 1 RNA-binding protein OS=Rattus norvegicus OX=10116 GN=Serbp1 PE=1 SV=2	0	1456.73	0.639	-1.56495	0.0191525	-0.646112	1.71777	0.207925	0.964	-1.03734	0.880859	15.5	14.3	23.5	25.2	20.3	22.9	23.9	39.7	36	35.7		High	0.006289	0.0578	3.5
[K].DETFGEYSDNEEK.[A]	1xTMT6plex [K13];1xTMT6plex [N-Term];1xPhospho [Y/S/T]	positions not distinguishable	1	1	1	1	D3ZPC4	L1cam	D3ZPC4 [1172-1184]		Neural cell adhesion molecule L1 OS=Rattus norvegicus OX=10116 GN=L1cam PE=1 SV=2	0	2100.91	0.79	-1.26582	0.446701	-0.340075	0.349983	0.720446	#N/A	#N/A	#N/A	6.9	7.5	12.6	8	9.2	7.6	7.4	9.9	10.4	13		High	0.0003017	0.0008002	5.78
[K].DFAARSPSASITDEDSNV.[-]	1xTMT6plex [N-Term];2xPhospho [S6(100); S8(100)]	*----*-*----------	1	1	1	1	A0A0G2K781	Ppfibp1	A0A0G2K781 [1015-1032]	A0A0G2K781 2xPhospho [S1020(100); S1022(100)]	PPFIA-binding protein 1 OS=Rattus norvegicus OX=10116 GN=Ppfibp1 PE=1 SV=1	1	2270.94	0.764	-1.3089	0.685962	-0.388355	0.1637	0.862592	0.968	-1.03306	0.954908	9.6	8.8	7.2	6.8	6.9	9.6	5.2	8.6	10.4	11		High	0.003939	0.03109	3.32
[K].DFLAGGIAAAVSK.[T]	1xTMT6plex [K13];1xTMT6plex [N-Term];1xPhospho [S12(100)]	*----------**	1	1	2	6	Q6P9Y4	Slc25a4	Q6P9Y4 [11-23]; Q05962 [11-23]	Q6P9Y4 1xPhospho [S22(100)]; Q05962 1xPhospho [S22(100)]	ADP/ATP translocase 1 OS=Rattus norvegicus OX=10116 GN=Slc25a4 PE=1 SV=1	0	1757.96	1.023	1.023	0.408687	0.0328061	0.38861	0.695488	1.036	1.036	0.796465	100.8	84.1	77.5	71.9	81.6	91.9	64.9	81	78.6	82.2		High	0.0002264	4.572e-05	7.7
[K].DFLAGGVAAAISK.[T]	1xTMT6plex [K13];1xTMT6plex [N-Term];1xPhospho [S12(100)]	*----------**	1	1	1	2	Q09073	Slc25a5	Q09073 [11-23]	Q09073 1xPhospho [S22(100)]	ADP/ATP translocase 2 OS=Rattus norvegicus OX=10116 GN=Slc25a5 PE=1 SV=3	0	1757.96	1.209	1.209	0.11932	0.273814	0.923288	0.404688	0.922	-1.0846	0.795141	9.9	6.7	8.8	8.5	8.2	6.3	6.6	7.1	7	5.5		High	0.0002264	9.548e-05	6.05
[K].DFQDYIEPEEGCQGSPQRR.[G]	1xCarbamidomethyl [C12];1xTMT6plex [N-Term];1xPhospho [S15(100)]	*----------*--*----	1	1	3	2	Q5D023	Dync1li2	Q5D023 [180-198]; Q62698 [180-198]; A0A096MIY2 [180-198]	Q5D023 1xPhospho [S194(100)]; Q62698 1xPhospho [S194(100)]; A0A096MIY2 1xPhospho [S194(100)]	Dynein light intermediate chain OS=Rattus norvegicus OX=10116 GN=Dync1li2 PE=1 SV=1	1	2620.13	1.032	1.032	0.496894	0.045443	0.303736	0.753045	1.027	1.027	0.962369	14.9	12.2	12.9	12.2	12.1	14.1	10.9	11.4	12.3	14		High	0.000471	0.001381	5.26
[K].DGASPSESGPGSR.[Q]	1xTMT6plex [N-Term];1xPhospho [S]	positions not distinguishable	1	1	1	2	Q9JKL8	Adnp	Q9JKL8 [968-980]		Activity-dependent neuroprotector homeobox protein OS=Rattus norvegicus OX=10116 GN=Adnp PE=1 SV=2	0	1512.65	0.734	-1.3624	0.22449	-0.446148	0.648802	0.537603	1.147	1.147	0.994777	1.8	5.6	4.1	6	8.1	8	10	5.7	7.2	9.4		High	0.002397	0.01698	3.52
[K].DGATSEEETELEK.[Q]	1xTMT6plex [K13];1xTMT6plex [N-Term];2xPhospho [T4(100); S5(100)]	*--**-------*	1	1	1	1	Q76MT4	Esf1	Q76MT4 [682-694]	Q76MT4 2xPhospho [T685(100); S686(100)]	ESF1 homolog OS=Rattus norvegicus OX=10116 GN=Esf1 PE=1 SV=1	0	2055.88	0.954	-1.04822	0.862615	-0.0679388	0.0641832	0.943874	1.02	1.02	0.994777	4.8	5.5	6.3	4	8.1	5.2	3.7	10	6.6	5.1		High	0.001734	0.01013	3.54
[K].DGATSEEETELEK.[Q]	1xTMT6plex [K13];1xTMT6plex [N-Term];1xPhospho [S5(99.7)]	*---*-------*	1	1	1	1	Q76MT4	Esf1	Q76MT4 [682-694]	Q76MT4 1xPhospho [S686(99.7)]	ESF1 homolog OS=Rattus norvegicus OX=10116 GN=Esf1 PE=1 SV=1	0	1975.91	0.894	-1.11857	0.0292032	-0.161653	1.53457	0.23879	1.02	1.02	0.994777	33.7	33.3	31.5	27	32.3	30.1	42.6	35.1	35.2	34.4		High	0.0002677	0.0006536	7.55
[K].DGFPSGTPALNTK.[G]	1xTMT6plex [K13];1xTMT6plex [N-Term];1xPhospho [S5(100)]	*---*-------*	1	1	1	1	Q64303	Pak2	Q64303 [148-160]	Q64303 1xPhospho [S152(100)]	Serine/threonine-protein kinase PAK 2 OS=Rattus norvegicus OX=10116 GN=Pak2 PE=1 SV=1	0	1842.94	0.836	-1.19617	0.123921	-0.258425	0.906854	0.412246	1.013	1.013	0.8262	23.6	18.2	21.2	22.1	24	21.2	24	27	20.6	28.7		High	0.000471	0.001406	5.53
[K].DGGESPTVLK.[S]	1xTMT6plex [K10];1xTMT6plex [N-Term];1xPhospho [S5(100)]	*---*----*	1	1	3	1	B2GUV4	Slc22a5	B2GUV4 [456-465]; A0A0G2JVF2 [544-553]; O70594 [544-553]	B2GUV4 1xPhospho [S460(100)]; A0A0G2JVF2 1xPhospho [S548(100)]; O70594 1xPhospho [S548(100)]	Slc22a5 protein OS=Rattus norvegicus OX=10116 GN=Slc22a5 PE=1 SV=1	0	1540.8	0.89	-1.1236	0.387969	-0.168123	0.411203	0.679021	#N/A	#N/A	#N/A	32.8	31.9	33.8	33.7	31.4	33	28.6	39	39.7	35.3		High	0.000471	0.001628	6.67
[K].DGGQTESNEEGKENR.[D]	1xTMT6plex [K12];1xTMT6plex [N-Term];1xPhospho [S7(100)]	*-----*----*---	1	1	2	2	A0A0G2JYC6	Ubap2l	A0A0G2JYC6 [110-124]; E9PTR4 [110-124]	A0A0G2JYC6 1xPhospho [S116(100)]; E9PTR4 1xPhospho [S116(100)]	RCG62582, isoform CRA_c OS=Rattus norvegicus OX=10116 GN=Ubap2l PE=1 SV=1	1	2187.99	1.219	1.219	0.395219	0.285698	0.403162	0.685732	1.061	1.061	0.803831	28.8	18.7	32.2	26.8	20.6	30	26.2	20.1	21	23.1		High	0.0002264	0.0001264	6.68
[K].DGGSPPLLEK.[Q]	1xTMT6plex [K10];1xTMT6plex [N-Term];1xPhospho [S4(100)]	*--*-----*	1	1	1	1	D4A2J9	Bcor	D4A2J9 [420-429]	D4A2J9 1xPhospho [S423(100)]	BCL6 co-repressor OS=Rattus norvegicus OX=10116 GN=Bcor PE=1 SV=1	0	1550.82	0.983	-1.01729	0.676098	-0.0247367	0.169991	0.856372	#N/A	#N/A	#N/A	19.7	20.2	16.3	23.2	19.3	19.6	26.3	19.8	17.1	20		High	0.0003829	0.0009927	5.12
[K].DGKEQGEPVSPSEDESFSWPGPK.[T]	2xTMT6plex [K3; K23];1xTMT6plex [N-Term];1xPhospho [S10(99.7)]	*-*------*------------*	1	1	1	2	F1LXQ7	Arhgap21	F1LXQ7 [34-56]	F1LXQ7 1xPhospho [S43(99.7)]	Rho GTPase-activating protein 21 OS=Rattus norvegicus OX=10116 GN=Arhgap21 PE=1 SV=3	1	3256.57	0.917	-1.09051	0.497989	-0.125006	0.30278	0.75396	0.983	-1.01729	0.922061	6	11	8.1	7.3	4.3	7	6.3	9.7	13.3	6.6		High	0.0004136	0.001108	3.54
[K].DGLLSPGAWNGEPGGEGSRPATPSDGAGR.[R]	1xTMT6plex [N-Term];1xPhospho [T22(98.9)]	*--------------------*-------	3	1	1	4	Q2PS20	Jph2	Q2PS20 [497-525]	Q2PS20 1xPhospho [T518(98.8)]	Junctophilin-2 OS=Rattus norvegicus OX=10116 GN=Jph2 PE=1 SV=1	0	3074.42	1.478	1.478	0.0847762	0.563646	1.07173	0.350491	1.081	1.081	0.810606	19.9	28.1	30.7	19.3	33	33.5	25.2	20.9	12	20.7		High	0.0002264	4.572e-05	10.73
[K].DGLLSPGAWNGEPGGEGSRPATPSDGAGR.[R]	1xTMT6plex [N-Term];1xPhospho [S/T]	positions not distinguishable	3	1	1	12	Q2PS20	Jph2	Q2PS20 [497-525]		Junctophilin-2 OS=Rattus norvegicus OX=10116 GN=Jph2 PE=1 SV=1	0	3074.42	1.293	1.293	0.368133	0.370722	0.433996	0.664389	1.081	1.081	0.810606	5.8	5	7.5	8	5.7	8	7	7.6	3.6	4.8		High	0.0002264	4.572e-05	10.34
[K].DGQDAIAQSPEK.[E]	1xTMT6plex [K12];1xTMT6plex [N-Term];1xPhospho [S9(100)]	*-------*--*	1	1	1	4	A0A0G2K904	Sltm	A0A0G2K904 [283-294]	A0A0G2K904 1xPhospho [S291(100)]	RCG56631, isoform CRA_d OS=Rattus norvegicus OX=10116 GN=Sltm PE=1 SV=1	0	1796.88	0.804	-1.24378	0.0319231	-0.314733	1.49589	0.244275	0.89	-1.1236	0.786991	122.9	115.5	127.3	112.7	125.8	119.9	155.3	143.3	124.8	157.6		High	0.0002264	0.0001622	9.58
[K].DGQDAIAQSPEKEAK.[G]	2xTMT6plex [K12; K15];1xTMT6plex [N-Term];1xPhospho [S9(100)]	*-------*--*--*	1	1	1	1	A0A0G2K904	Sltm	A0A0G2K904 [283-297]	A0A0G2K904 1xPhospho [S291(100)]	RCG56631, isoform CRA_d OS=Rattus norvegicus OX=10116 GN=Sltm PE=1 SV=1	1	2354.22	1.272	1.272	0.00375199	0.347099	2.42574	0.138104	0.89	-1.1236	0.786991	14	21.8	20.8	22	19	20.3	17.9	15	15.6	17.1		High	0.0002264	6.994e-05	8.26
[K].DGSFEGLTVK.[K]	1xTMT6plex [K10];1xTMT6plex [N-Term];1xPhospho [S3(100)]	*-*------*	1	1	2	1	A0A0G2JX01	Ttc7a	A0A0G2JX01 [646-655]; B4F7D1 [646-655]	A0A0G2JX01 1xPhospho [S648(100)]; B4F7D1 1xPhospho [S648(100)]	Tetratricopeptide repeat domain 7A OS=Rattus norvegicus OX=10116 GN=Ttc7a PE=1 SV=1	0	1590.82	0.831	-1.20337	0.0831438	-0.26708	1.08017	0.347657	#N/A	#N/A	#N/A	40.7	56.1	47.5	53.2	58.2	49.5	77.7	55.7	57	72		High	0.0003017	0.0007603	6.24
[K].DGSGQVPSTAESSPIVEK.[A]	1xTMT6plex [K18];1xTMT6plex [N-Term];1xPhospho [S13(100)]	*-----------*----*	2	1	2	1	Q9WU61	Clcc1	Q9WU61 [492-509]; A0A140TAF5 [492-509]	Q9WU61 1xPhospho [S504(100)]; A0A140TAF5 1xPhospho [S504(100)]	Chloride channel CLIC-like protein 1 OS=Rattus norvegicus OX=10116 GN=Clcc1 PE=1 SV=1	0	2326.16	0.469	-2.1322	0.00922424	-1.09234	2.03507	0.170458	1.076	1.076	0.99924	15.1	12.1	9.8	21.3	12.7	17.3	19.7	27.8	32.7	26.5		High	0.0002264	4.572e-05	12.87
[K].DGVANVSIEDR.[V]	1xTMT6plex [N-Term];1xPhospho [S7(100)]	*-----*----	1	1	1	3	P07632	Sod1	P07632 [93-103]	P07632 1xPhospho [S99(100)]	Superoxide dismutase [Cu-Zn] OS=Rattus norvegicus OX=10116 GN=Sod1 PE=1 SV=2	0	1483.7	1.066	1.066	0.0856098	0.0922074	1.06748	0.351903	1.058	1.058	0.924292	122.9	115	111.8	121.5	119.4	129.2	116.9	110.1	113.9	107.8		High	0.0004136	0.001058	3.54
[K].DGWNQNHFITPVSTLER.[D]	1xTMT6plex [N-Term];2xPhospho [T10(100); S/T]	positions not distinguishable	1	1	1	1	F1M2K6	Pkp4	F1M2K6 [1003-1019]	F1M2K6 2xPhospho [T1012(100); S/T]	Plakophilin 4 OS=Rattus norvegicus OX=10116 GN=Pkp4 PE=1 SV=2	0	2403.07	1.198	1.198	0.808005	0.260628	0.0925861	0.919814	1.001	1.001	0.93665	5	8.5	7.1	2.9	10	5.6	5.9	5.9	6.5	5.4		High	0.001018	0.004968	3.08
[K].DIDISSPEFMIK.[I]	1xTMT6plex [K12];1xTMT6plex [N-Term];1xPhospho [S6(99.6)]	*----*-----*	1	1	2	1	A0A0G2JU96	Ahnak	A0A0G2JU96 [173-184]; A0A0G2JUA5 [173-184]	A0A0G2JU96 1xPhospho [S178(99.6)]; A0A0G2JUA5 1xPhospho [S178(99.6)]	AHNAK nucleoprotein OS=Rattus norvegicus OX=10116 GN=Ahnak PE=1 SV=1	0	1932.98	0.741	-1.34953	0.0980467	-0.432455	1.00857	0.370775	#N/A	#N/A	#N/A	8.8	8.7	7.5	9.9	9.1	13.3	11.3	16.4	13.3	10		High	0.0002677	0.0006527	6.95
[K].DIIRQPSEEEIIK.[L]	1xTMT6plex [K13];1xTMT6plex [N-Term];1xPhospho [S7(100)]	*-----*-----*	1	1	1	3	Q5U318	Pea15	Q5U318 [110-122]	Q5U318 1xPhospho [S116(100)]	Astrocytic phosphoprotein PEA-15 OS=Rattus norvegicus OX=10116 GN=Pea15 PE=1 SV=1	1	2108.14	1.083	1.083	0.477435	0.115033	0.321086	0.741396	1.187	1.187	0.87372	447.6	430.1	503.8	457.4	468.7	479.3	395.9	307.4	549.4	473.7		High	0.0003017	0.0007201	4.99
[K].DIKEESDEEDDDDEESGR.[L]	1xTMT6plex [K3];1xTMT6plex [N-Term];1xPhospho [S6(100)]	*-*--*------------	1	1	1	4	D3ZTA8	Rbm33	D3ZTA8 [238-255]	D3ZTA8 1xPhospho [S243(100)]	RNA-binding motif protein 33 OS=Rattus norvegicus OX=10116 GN=Rbm33 PE=1 SV=1	1	2650.09	1.117	1.117	0.531091	0.159629	0.274831	0.774346	#N/A	#N/A	#N/A	84.2	98.2	101.1	81.8	111.6	101	108.8	86.7	89.7	91.2		High	0.0002264	4.578e-05	15.89
[K].DIKFDDSDTEQIAEEGDDNLANSASPSKR.[T]	2xTMT6plex [K3; K28];1xTMT6plex [N-Term];1xPhospho [S7(99.4)]	*-*---*--------------------*-	1	1	1	1	D3ZYT8	Pikfyve	D3ZYT8 [481-509]	D3ZYT8 1xPhospho [S487(99.4)]	Phosphoinositide kinase, FYVE-type zinc finger-containing OS=Rattus norvegicus OX=10116 GN=Pikfyve PE=1 SV=2	2	3934.88	1.026	1.026	0.680494	0.0370307	0.167176	0.859356	#N/A	#N/A	#N/A	7.2	10.9	6	7.6	8.5	7.8	9.5	9	5.6	6.5		High	0.004383	0.0362	1.02
[K].DIPSDSQSPISTKR.[K]	1xTMT6plex [K13];1xTMT6plex [N-Term];1xPhospho [S8(100)]	*------*----*-	1	1	1	1	O35821	Mybbp1a	O35821 [1159-1172]	O35821 1xPhospho [S1166(100)]	Myb-binding protein 1A OS=Rattus norvegicus OX=10116 GN=Mybbp1a PE=1 SV=2	1	2069.07	0.875	-1.14286	0.701581	-0.192645	0.153922	0.870219	0.953	-1.04932	0.784141	13.6	15.7	13	17.6	13.6	13.4	21.4	13.5	18	11.2		High	0.001834	0.01077	2.65
[K].DKDISPSVTK.[K]	2xTMT6plex [K2; K10];1xTMT6plex [N-Term];1xPhospho [S5(100)]	**--*----*	1	1	1	1	F1M771	Rybp	F1M771 [122-131]	F1M771 1xPhospho [S126(100)]	RING1 and YY1-binding protein OS=Rattus norvegicus OX=10116 GN=Rybp PE=1 SV=2	1	1857.03	0.973	-1.02775	0.207934	-0.0394883	0.682076	0.518193	#N/A	#N/A	#N/A	36	41.3	40.1	34.4	32.5	42	52.3	43.1	38	39.5		High	0.001332	0.00662	5.24
[K].DKDSSEPDENPATEPR.[S]	1xTMT6plex [K2];1xTMT6plex [N-Term];1xPhospho [S/T]	positions not distinguishable	1	1	1	1	D3ZEI4	Hepacam	D3ZEI4 [316-331]		Hepatocyte cell adhesion molecule OS=Rattus norvegicus OX=10116 GN=Hepacam PE=1 SV=2	1	2325.06	0.783	-1.27714	0.435702	-0.352916	0.36081	0.712153	#N/A	#N/A	#N/A	7.8	4.2	10.1	4.9	6.7	5.9	8.6	7.2	8	5.1		High	0.0004136	0.001033	5.49
[K].DKEGVAPLLGPASPTR.[L]	1xTMT6plex [K2];1xTMT6plex [N-Term];1xPhospho [S13(99.7)]	**----------*---	1	1	1	1	P42335	Itpkb	P42335 [235-250]	P42335 1xPhospho [S247(99.7)]	Inositol-trisphosphate 3-kinase B OS=Rattus norvegicus OX=10116 GN=Itpkb PE=1 SV=3	1	2146.17	0.783	-1.27714	0.0267569	-0.352916	1.57256	0.231557	0.999	-1.001	0.996643	8	5.5	6.1	5.1	4.9	5.5	6.5	9.5	7.3	6.7		High	0.0002677	0.0006265	3.35
[K].DKKPSLEGVEETEGSGGQAAQEAPAR.[K]	2xTMT6plex [K2; K3];1xTMT6plex [N-Term];1xPhospho [S5(100)]	***-*---------------------	1	1	4	1	A0A0G2JYG5	Myo9b	A0A0G2JYG5 [1429-1454]; Q63358 [1394-1419]; Q4W1H4 [1429-1454]; Q4W1H3 [1424-1449]	A0A0G2JYG5 1xPhospho [S1433(100)]; Q63358 1xPhospho [S1398(100)]; Q4W1H4 1xPhospho [S1433(100)]; Q4W1H3 1xPhospho [S1428(100)]	Unconventional myosin-IXb OS=Rattus norvegicus OX=10116 GN=Myo9b PE=1 SV=1	1	3408.73	0.834	-1.19904	0.193479	-0.261881	0.713365	0.501496	0.87	-1.14943	0.803831	11.1	10	12.2	5.8	9.2	9.1	10.2	11.9	14.3	9.2		High	0.0002264	0.0001485	9.48
[K].DKSPVREPIDNLTPEER.[D]	1xTMT6plex [K2];1xTMT6plex [N-Term];1xPhospho [S3(100)]	***--------------	1	1	1	5	Q5BJP4	Rbm39	Q5BJP4 [134-150]	Q5BJP4 1xPhospho [S136(100)]	RNA-binding motif protein 39 OS=Rattus norvegicus OX=10116 GN=Rbm39 PE=1 SV=1	2	2533.31	0.964	-1.03734	0.859707	-0.0528949	0.0656497	0.942779	0.917	-1.09051	0.78421	93	89.8	108.6	88.4	92	86.1	100.4	87.9	88.8	97.8		High	0.0002264	7.747e-05	8.97
[K].DLASRDVVSR.[S]	1xTMT6plex [N-Term];1xPhospho [S4(100)]	*--*------	1	1	1	1	Q920L2	Sdha	Q920L2 [328-337]	Q920L2 1xPhospho [S331(100)]	Succinate dehydrogenase [ubiquinone] flavoprotein subunit, mitochondrial OS=Rattus norvegicus OX=10116 GN=Sdha PE=1 SV=1	1	1426.73	1.041	1.041	0.586815	0.0579701	0.231499	0.808782	1.011	1.011	0.898985	14.5	12.4	12.2	12.4	12	10.1	11.4	12.1	13.6	7.3		High	0.001961	0.01176	4.03
[K].DLAVDSASPVYQAVIK.[T]	1xTMT6plex [K16];1xTMT6plex [N-Term];1xPhospho [S8(100)]	*------*-------*	4	2	4	3	A0A0G2JXR0; A0A096MJ01	#N/A	A0A0G2JXR0 [194-209]; A0A096MKD4 [189-204]; A0A0G2JYM0 [239-254]; A0A096MJ01 [236-251]	A0A0G2JXR0 1xPhospho [S201(100)]; A0A096MKD4 1xPhospho [S196(100)]; A0A0G2JYM0 1xPhospho [S246(100)]; A0A096MJ01 1xPhospho [S243(100)]	LIM domain-binding 3 OS=Rattus norvegicus OX=10116 GN=Ldb3 PE=1 SV=1 LIM domain-binding 3 OS=Rattus norvegicus OX=10116 GN=Ldb3 PE=1 SV=1	0	2214.18	0.619	-1.61551	0.0944271	-0.691989	1.0249	0.365512	0.983	-1.01729	0.994777	41.2	38.3	37.5	36.6	28.3	36.4	32.7	64.8	74.5	53.8	Shared	High	0.0002264	0.0001427	8.75
[K].DLAVDSASPVYQAVIK.[T]	1xTMT6plex [K16];1xTMT6plex [N-Term];1xPhospho [Y11(99.3)]	*---------*----*	4	2	4	1	A0A0G2JXR0; A0A096MJ01	#N/A	A0A0G2JXR0 [194-209]; A0A096MKD4 [189-204]; A0A0G2JYM0 [239-254]; A0A096MJ01 [236-251]	A0A0G2JXR0 1xPhospho [Y204(99.3)]; A0A096MKD4 1xPhospho [Y199(99.3)]; A0A0G2JYM0 1xPhospho [Y249(99.3)]; A0A096MJ01 1xPhospho [Y246(99.3)]	LIM domain-binding 3 OS=Rattus norvegicus OX=10116 GN=Ldb3 PE=1 SV=1 LIM domain-binding 3 OS=Rattus norvegicus OX=10116 GN=Ldb3 PE=1 SV=1	0	2214.18	0.608	-1.64474	0.123427	-0.717857	0.908588	0.411504	0.983	-1.01729	0.994777	7.4	6.4	7.8	8.5	10.5	11.5	13.2	14.7	19	7.8	Shared	High	0.0002264	5.63e-05	8.3
[K].DLAVDSASPVYQAVIK.[T]	1xTMT6plex [K16];1xTMT6plex [N-Term];1xPhospho [S6(100)]	*----*---------*	4	2	4	2	A0A0G2JXR0; A0A096MJ01	#N/A	A0A0G2JXR0 [194-209]; A0A096MKD4 [189-204]; A0A0G2JYM0 [239-254]; A0A096MJ01 [236-251]	A0A0G2JXR0 1xPhospho [S199(100)]; A0A096MKD4 1xPhospho [S194(100)]; A0A0G2JYM0 1xPhospho [S244(100)]; A0A096MJ01 1xPhospho [S241(100)]	LIM domain-binding 3 OS=Rattus norvegicus OX=10116 GN=Ldb3 PE=1 SV=1 LIM domain-binding 3 OS=Rattus norvegicus OX=10116 GN=Ldb3 PE=1 SV=1	0	2214.18	0.33	-3.0303	0.0113467	-1.59946	1.94513	0.179408	0.983	-1.01729	0.994777	8.6	5.6	4.7	13.2	4.9	7.4	11.9	19.7	32.7	14.7	Shared	High	0.0002264	0.0003937	6.44
[K].DLDLDTPSIEKR.[F]	1xTMT6plex [K11];1xTMT6plex [N-Term];1xPhospho [S8(100)]	*------*--*-	1	1	3	1	F1LS89	Ryr2	F1LS89 [2885-2896]; F1LRZ1 [2885-2896]; B0LPN4 [2899-2910]	F1LS89 1xPhospho [S2892(100)]; F1LRZ1 1xPhospho [S2892(100)]; B0LPN4 1xPhospho [S2906(100)]	Ryanodine receptor 2 OS=Rattus norvegicus OX=10116 GN=Ryr2 PE=1 SV=3	1	1940.01	1.247	1.247	0.210089	0.318461	0.677597	0.521108	#N/A	#N/A	#N/A	29.4	24.8	26.9	32.1	32.5	34.7	20.8	31	28.7	23		High	0.0003017	0.0007503	4.75
[K].DLDPDVVTEDEDDLGSHKR.[S]	1xTMT6plex [K18];1xTMT6plex [N-Term];1xPhospho [T8(100)]	*------*---------*-	1	1	1	1	F1M4U9	Baz1a	F1M4U9 [690-708]	F1M4U9 1xPhospho [T697(100)]	Bromodomain adjacent to zinc finger domain, 1A OS=Rattus norvegicus OX=10116 GN=Baz1a PE=1 SV=2	1	2693.27	1.002	1.002	0.964132	0.00288251	0.0158636	0.987112	#N/A	#N/A	#N/A	12.9	13.8	12.2	11.5	11.6	11.6	16.4	13.3	9.6	10.1		High	0.0002264	4.572e-05	12.28
[K].DLEFSAGSPGK.[D]	1xTMT6plex [K11];1xTMT6plex [N-Term];1xPhospho [S8(100)]	*------*--*	1	1	1	1	G3V7U9	#N/A	G3V7U9 [216-226]	G3V7U9 1xPhospho [S223(100)]	Uncharacterized protein OS=Rattus norvegicus OX=10116 PE=1 SV=3	0	1645.82	1	1	0.655472	0	0.183446	0.84546	#N/A	#N/A	#N/A	11.1	11.6	20.6	14.5	13.8	17.4	12	15.7	13.4	17		High	0.0003829	0.0008819	5.38
[K].DLEFSAGSPGKDTNESPWR.[S]	1xTMT6plex [K11];1xTMT6plex [N-Term];1xPhospho [S8(100)]	*------*--*--------	1	1	1	1	G3V7U9	#N/A	G3V7U9 [216-234]	G3V7U9 1xPhospho [S223(100)]	Uncharacterized protein OS=Rattus norvegicus OX=10116 PE=1 SV=3	1	2631.25	1.019	1.019	0.820763	0.0271541	0.0857823	0.925476	#N/A	#N/A	#N/A	72.1	72	72.6	57.3	69.8	81.1	75.6	68.8	67.9	72.6		High	0.0002264	4.572e-05	13.13
[K].DLISLDSSPAKER.[L]	1xTMT6plex [K11];1xTMT6plex [N-Term];1xPhospho [S]	positions not distinguishable	1	1	2	1	A0A096MJQ6	Sox13	A0A096MJQ6 [353-365]; D4A8S0 [370-382]		SRY-box transcription factor 13 OS=Rattus norvegicus OX=10116 GN=Sox13 PE=1 SV=1	1	1969.04	0.892	-1.12108	0.070702	-0.164884	1.15057	0.32383	#N/A	#N/A	#N/A	8.9	6.4	7.4	5.2	7.5	7.6	7.3	9.2	9.1	7.5		High	0.009597	0.09229	1.59
[K].DLLHPSPEEEK.[RK]	1xTMT6plex [K11];1xTMT6plex [N-Term];1xPhospho [S6(100)]	*----*----*	1	1	2	1	Q71TY3	Rps27	Q71TY3 [6-16]; M0RA26 [6-16]	Q71TY3 1xPhospho [S11(100)]; M0RA26 1xPhospho [S11(100)]	40S ribosomal protein S27 OS=Rattus norvegicus OX=10116 GN=Rps27 PE=1 SV=3	0	1831.92	1.026	1.026	0.89392	0.0370307	0.0487016	0.95713	1.017	1.017	0.958838	4.9	5.7	8.9	5.2	8	8.4	8.4	7.7	7.9	5.3		High	0.0002677	0.0006011	4.47
[K].DLPPFGINSPQALKK.[I]	2xTMT6plex [K14; K15];1xTMT6plex [N-Term];1xPhospho [S9(100)]	*-------*----**	1	1	3	1	A0A0A0MP77	Rapgef2	A0A0G2JU11 [1232-1246]; A0A0A0MP77 [869-883]; F1M386 [1071-1085]	A0A0G2JU11 1xPhospho [S1240(100)]; A0A0A0MP77 1xPhospho [S877(100)]; F1M386 1xPhospho [S1079(100)]	Rap guanine nucleotide exchange factor 2 OS=Rattus norvegicus OX=10116 GN=Rapgef2 PE=1 SV=1	1	2392.36	2.119	2.119	0.00127807	1.08338	2.89344	0.119009	#N/A	#N/A	#N/A	9.1	7.7	13.4	11.2	10.5	12.1	5.4	5.7	5.2	5.2		High	0.0002264	0.000194	3.19
[K].DLSEVGSVR.[T]	1xTMT6plex [N-Term];1xPhospho [S7(100)]	*-----*--	1	1	10	2	Q6S395	Plec	A0A0G2K1J5 [3180-3188]; Q6S3A5 [3367-3375]; F7F9U6 [3337-3345]; P30427 [3480-3488]; Q6S3A3 [3316-3324]; Q6S395 [3338-3346]; Q6S3A4 [3329-3337]; Q6S399 [3306-3314]; Q6S3A0 [3481-3489]; Q6S396 [3345-3353]	A0A0G2K1J5 1xPhospho [S3186(100)]; Q6S3A5 1xPhospho [S3373(100)]; F7F9U6 1xPhospho [S3343(100)]; P30427 1xPhospho [S3486(100)]; Q6S3A3 1xPhospho [S3322(100)]; Q6S395 1xPhospho [S3344(100)]; Q6S3A4 1xPhospho [S3335(100)]; Q6S399 1xPhospho [S3312(100)]; Q6S3A0 1xPhospho [S3487(100)]; Q6S396 1xPhospho [S3351(100)]	Plectin OS=Rattus norvegicus OX=10116 GN=Plec PE=1 SV=1	0	1270.62	0.907	-1.10254	0.685946	-0.140826	0.16371	0.862592	#N/A	#N/A	#N/A	17.7	21.4	14.7	18.3	16.9	21.3	16.9	25.4	24.1	14.3		High	0.00191	0.01146	3.42
[K].DLSLEEIQK.[K]	1xTMT6plex [K9];1xTMT6plex [N-Term];1xPhospho [S3(100)]	*-*-----*	1	1	3	2	P13668	Stmn1	P21818 [78-86]; P13668 [44-52]; A0A096MK73 [44-52]	P21818 1xPhospho [S80(100)]; P13668 1xPhospho [S46(100)]; A0A096MK73 1xPhospho [S46(100)]	Stathmin OS=Rattus norvegicus OX=10116 GN=Stmn1 PE=1 SV=2	0	1612.86	0.8	-1.25	0.148145	-0.321928	0.829314	0.446748	0.912	-1.09649	0.976133	46.9	46.1	54.4	62.6	54.6	57.8	62.3	51.8	76.6	74.9		High	0.002676	0.02026	3.82
[K].DLSPPLNGSTVSCSPDRRTPSPK.[E]	1xCarbamidomethyl [C13];1xTMT6plex [K23];1xTMT6plex [N-Term];2xPhospho [S14(98.6); S21(99.3)]	*-----------**------*-*	3	1	3	1	G3V7U2	Map1a	G3V7U2 [2041-2063]; A0A0G2K5C6 [2279-2301]; P34926 [2041-2063]	G3V7U2 2xPhospho [S2054(98.6); S2061(99.3)]; A0A0G2K5C6 2xPhospho [S2292(98.6); S2299(99.3)]; P34926 2xPhospho [S2054(98.6); S2061(99.3)]	Microtubule-associated protein 1 A, isoform CRA_c OS=Rattus norvegicus OX=10116 GN=Map1a PE=1 SV=1	2	3086.48	1.57	1.57	0.105889	0.650765	0.97515	0.385169	1.17	1.17	0.784141	3	8	9.6	7.2	7.3	5.4	4.5	4.9	3.3	7.9		High	0.009119	0.08677	2.85
[K].DLSPPLNGSTVSCSPDRRTPSPK.[E]	1xCarbamidomethyl [C13];1xTMT6plex [K23];1xTMT6plex [N-Term];2xPhospho [S21(100); S/T]	positions not distinguishable	3	1	3	3	G3V7U2	Map1a	G3V7U2 [2041-2063]; A0A0G2K5C6 [2279-2301]; P34926 [2041-2063]	G3V7U2 2xPhospho [S2061(100); S/T]; A0A0G2K5C6 2xPhospho [S2299(100); S/T]; P34926 2xPhospho [S2061(100); S/T]	Microtubule-associated protein 1 A, isoform CRA_c OS=Rattus norvegicus OX=10116 GN=Map1a PE=1 SV=1	2	3086.48	1.485	1.485	0.159804	0.570463	0.796413	0.462806	1.17	1.17	0.784141	29.9	93.2	109.3	88.8	70.3	40.2	63.5	62.6	39.8	57.2		High	0.001332	0.006593	3.21
[K].DLSPPLNGSTVSCSPDRRTPSPK.[E]	1xCarbamidomethyl [C13];1xTMT6plex [K23];1xTMT6plex [N-Term];2xPhospho [T19(98.7); S21(100)]	*-----------*-----*-*-*	3	1	3	1	G3V7U2	Map1a	G3V7U2 [2041-2063]; A0A0G2K5C6 [2279-2301]; P34926 [2041-2063]	G3V7U2 2xPhospho [T2059(98.7); S2061(100)]; A0A0G2K5C6 2xPhospho [T2297(98.7); S2299(100)]; P34926 2xPhospho [T2059(98.7); S2061(100)]	Microtubule-associated protein 1 A, isoform CRA_c OS=Rattus norvegicus OX=10116 GN=Map1a PE=1 SV=1	2	3086.48	1.351	1.351	0.27434	0.434028	0.561711	0.583879	1.17	1.17	0.784141	12.7	24.9	27	23.2	30	14.5	18.3	26	18.6	14.3		High	0.005855	0.05278	4.23
[K].DLTASQEAIAK.[G]	1xTMT6plex [K11];1xTMT6plex [N-Term];1xPhospho [S5(99.8)]	*---*-----*	1	1	2	1	D3ZTA2	Tbc1d31	D3ZTA2 [834-844]; A0A0G2JVE4 [826-836]	D3ZTA2 1xPhospho [S838(99.8)]; A0A0G2JVE4 1xPhospho [S830(99.8)]	TBC1 domain family, member 31 OS=Rattus norvegicus OX=10116 GN=Tbc1d31 PE=1 SV=1	0	1684.89	0.783	-1.27714	0.101803	-0.352916	0.992238	0.37714	#N/A	#N/A	#N/A	6.5	7.9	6.1	4.6	8.1	6.6	10	7.5	7	9.6		High	0.001328	0.006362	3.13
[K].DLTGQVSTPPVK.[Q]	1xTMT6plex [K12];1xTMT6plex [N-Term];1xPhospho [T8(99.7)]	*------*---*	1	1	1	1	P15205	Map1b	P15205 [520-531]	P15205 1xPhospho [T527(99.7)]	Microtubule-associated protein 1B OS=Rattus norvegicus OX=10116 GN=Map1b PE=1 SV=3	0	1779.97	0.924	-1.08225	0.971958	-0.114035	0.0123523	0.990169	0.96	-1.04167	0.99924	12.5	14.3	19.1	12	15.1	19.3	17.4	13.2	15.7	17.2		High	0.0002264	0.0003233	6.92
[K].DLVLPNLASPSSPTHK.[N]	1xTMT6plex [K16];1xTMT6plex [N-Term];1xPhospho [S12(100)]	*----------*---*	1	1	1	2	D3ZJF7	Terf2	D3ZJF7 [310-325]	D3ZJF7 1xPhospho [S321(100)]	Telomeric repeat-binding factor OS=Rattus norvegicus OX=10116 GN=Terf2 PE=1 SV=2	0	2214.19	0.778	-1.28535	0.0453427	-0.362158	1.34349	0.277491	0.846	-1.18203	0.95174	5.4	5.7	6.4	6.5	6.4	6.2	7.8	8.6	9.1	6.5		High	0.0002264	7.334e-05	6.45
[K].DLYANTVLSGGSTMYPGIADR.[M]	1xTMT6plex [N-Term];1xPhospho [T/S/Y]	positions not distinguishable	1	1	1	3	D3ZRN3	Actbl2	D3ZRN3 [293-313]		Actin, beta-like 2 OS=Rattus norvegicus OX=10116 GN=Actbl2 PE=1 SV=1	0	2510.18	1.026	1.026	0.561043	0.0370307	0.251004	0.792317	0.948	-1.05485	0.994777	15.5	12.9	18.1	17.8	14.7	13.7	15.7	13.1	16.3	13.1		High	0.000471	0.001446	3.26
[K].DMDEPSPVPNVEEVTLPK.[T]	1xTMT6plex [K18];1xTMT6plex [N-Term];1xPhospho [S6(100)]	*----*-----------*	1	1	1	3	D4A510	Smarcc2	D4A510 [342-359]	D4A510 1xPhospho [S347(100)]	SWI/SNF-related, matrix-associated, actin-dependent regulator of chromatin, subfamily c, member 2 OS=Rattus norvegicus OX=10116 GN=Smarcc2 PE=1 SV=3	0	2534.25	0.921	-1.08578	0.693751	-0.118727	0.158797	0.867028	0.913	-1.09529	0.786585	5.7	5.8	9.7	8.3	9.8	8.4	9.3	9.9	7	8.9		High	0.0002264	0.0001951	7.91
[K].DMDEPSPVPNVEEVTLPK.[T]	1xOxidation [M2];1xTMT6plex [K18];1xTMT6plex [N-Term];1xPhospho [S6(100)]	**---*-----------*	1	1	1	8	D4A510	Smarcc2	D4A510 [342-359]	D4A510 1xPhospho [S347(100)]	SWI/SNF-related, matrix-associated, actin-dependent regulator of chromatin, subfamily c, member 2 OS=Rattus norvegicus OX=10116 GN=Smarcc2 PE=1 SV=3	0	2550.25	0.775	-1.29032	0.0393671	-0.367732	1.40487	0.267112	0.913	-1.09529	0.786585	25.4	25.3	34.9	20.7	26.8	24.6	32.6	32.5	32.6	36.3		High	0.0003486	0.000862	6.69
[K].DMLASDEEEEPSK.[V]	1xOxidation [M2];1xTMT6plex [K13];1xTMT6plex [N-Term];1xPhospho [S5(100)]	**--*-------*	1	1	2	3	A0A0G2K6I3	Nexn	A0A0G2K6I3 [76-88]; Q9Z2J4 [76-88]	A0A0G2K6I3 1xPhospho [S80(100)]; Q9Z2J4 1xPhospho [S80(100)]	Nexilin OS=Rattus norvegicus OX=10116 GN=Nexn PE=1 SV=1	0	2033.9	1.132	1.132	0.175732	0.178874	0.75515	0.482113	#N/A	#N/A	#N/A	25.5	30.5	32.3	34.3	28.6	34.1	26.5	32.6	25.6	30.7		High	0.0002264	6.881e-05	8.13
[K].DMLASDEEEEPSKVEK.[A]	1xOxidation [M2];2xTMT6plex [K13; K16];1xTMT6plex [N-Term];1xPhospho [S5(100)]	**--*-------*--*	1	1	2	15	A0A0G2K6I3	Nexn	A0A0G2K6I3 [76-91]; Q9Z2J4 [76-91]	A0A0G2K6I3 1xPhospho [S80(100)]; Q9Z2J4 1xPhospho [S80(100)]	Nexilin OS=Rattus norvegicus OX=10116 GN=Nexn PE=1 SV=1	1	2619.27	1.17	1.17	0.0195509	0.226509	1.70883	0.209496	#N/A	#N/A	#N/A	1584.7	1637.4	1655.9	1502.3	1560.6	1432.2	1179.9	1361	1440.2	1307.3		High	0.0002264	4.572e-05	14.86
[K].DMLASDEEEEPSKVEK.[A]	2xTMT6plex [K13; K16];1xTMT6plex [N-Term];1xPhospho [S5(100)]	*---*-------*--*	1	1	2	16	A0A0G2K6I3	Nexn	A0A0G2K6I3 [76-91]; Q9Z2J4 [76-91]	A0A0G2K6I3 1xPhospho [S80(100)]; Q9Z2J4 1xPhospho [S80(100)]	Nexilin OS=Rattus norvegicus OX=10116 GN=Nexn PE=1 SV=1	1	2603.28	1.156	1.156	0.0378957	0.209141	1.42141	0.261715	#N/A	#N/A	#N/A	718.2	801.4	782.7	697.3	769.5	735.7	559.2	691.9	688.6	643.1		High	0.0002264	4.572e-05	14.2
[K].DMNQPSSSFFSVESPSPTSSAPAAR.[E]	1xOxidation [M2];1xTMT6plex [N-Term];1xPhospho [S16(100)]	**-------------*---------	1	1	3	1	Q68SB1	Stau2	Q68SB1 [443-467]; F1LN29 [442-466]; A0A0G2K703 [255-279]	Q68SB1 1xPhospho [S458(100)]; F1LN29 1xPhospho [S457(100)]; A0A0G2K703 1xPhospho [S270(100)]	Double-stranded RNA-binding protein Staufen homolog 2 OS=Rattus norvegicus OX=10116 GN=Stau2 PE=1 SV=1	0	2909.29	0.961	-1.04058	0.992914	-0.0573917	0.00308844	0.996323	1.054	1.054	0.803831	5.4	3.1	6.5	6	8.2	8.3	3.5	8.4	5.8	7.9		High	0.0002264	0.0004104	4.06
[K].DNTRPGANSPEMWSEAIK.[I]	1xTMT6plex [K18];1xTMT6plex [N-Term];1xPhospho [S9(100)]	*-------*--------*	1	1	1	2	Q641Y8	Ddx1	Q641Y8 [473-490]	Q641Y8 1xPhospho [S481(100)]	ATP-dependent RNA helicase DDX1 OS=Rattus norvegicus OX=10116 GN=Ddx1 PE=1 SV=1	0	2541.22	0.997	-1.00301	0.397012	-0.00433459	0.401197	0.687237	1.003	1.003	0.996643	71.2	78.7	90.7	79	75.9	78.7	81.1	68.8	76.8	81.4		High	0.0002264	4.573e-05	10.25
[K].DNTRPGANSPEMWSEAIK.[I]	1xOxidation [M12];1xTMT6plex [K18];1xTMT6plex [N-Term];1xPhospho [S9(99.6)]	*-------*--*-----*	1	1	1	2	Q641Y8	Ddx1	Q641Y8 [473-490]	Q641Y8 1xPhospho [S481(99.6)]	ATP-dependent RNA helicase DDX1 OS=Rattus norvegicus OX=10116 GN=Ddx1 PE=1 SV=1	0	2557.22	0.996	-1.00402	0.77811	-0.00578235	0.108959	0.905185	1.003	1.003	0.996643	31.4	31.9	34.6	38.2	31.4	37.2	34.1	35	36.5	34.4		High	0.0005092	0.002233	5.22
[K].DNYAYSDRPEK.[C]	1xTMT6plex [K11];1xTMT6plex [N-Term];1xPhospho [S6(100)]	*----*----*	1	1	1	2	D3ZN76	Sec16a	D3ZN76 [1306-1316]	D3ZN76 1xPhospho [S1311(100)]	Protein transport protein sec16 OS=Rattus norvegicus OX=10116 GN=Sec16a PE=1 SV=1	0	1895.89	0.95	-1.05263	0.768564	-0.0740006	0.11432	0.902153	1.068	1.068	0.810606	41.8	45.4	43.4	61.1	44.8	46	51	52.1	39	44.8		High	0.0005092	0.002236	5.17
[K].DPGLPSPTK.[E]	1xTMT6plex [K9];1xTMT6plex [N-Term];1xPhospho [S6(100)]	*----*--*	1	1	1	1	D4A987	Arhgap31	D4A987 [848-856]	D4A987 1xPhospho [S853(100)]	Cdc42 GTPase-activating protein (Predicted) OS=Rattus norvegicus OX=10116 GN=Arhgap31 PE=1 SV=1	0	1449.78	0.841	-1.18906	0.528146	-0.249822	0.277246	0.772818	1.006	1.006	0.995065	15.5	17.6	14	14.9	16.2	22.5	14.6	19.8	19.7	18.8		High	0.001236	0.006192	3.1
[K].DPGSPQPNQEAGADRVEGTLR.[S]	1xTMT6plex [N-Term];1xPhospho [S4(100)]	*--*-----------------	1	1	2	2	A0A0G2K7I4	Rcsd1	A0A0G2K7I4 [213-233]; F1M4V3 [183-203]	A0A0G2K7I4 1xPhospho [S216(100)]; F1M4V3 1xPhospho [S186(100)]	RCSD domain containing 1 (Predicted), isoform CRA_a OS=Rattus norvegicus OX=10116 GN=Rcsd1 PE=1 SV=1	1	2503.18	0.751	-1.33156	0.124667	-0.413115	0.904247	0.413141	1.018	1.018	0.874669	7.2	7.3	3.7	7.4	3.7	7.3	10.1	5.1	9.3	10.6		High	0.0002264	0.0001152	9.82
[K].DPSLDTNSSLATPSPSPEAR.[A]	1xTMT6plex [N-Term];1xPhospho [S14(100)]	*------------*------	5	1	1	6	A0A096MJ01	Ldb3	A0A096MJ01 [108-127]	A0A096MJ01 1xPhospho [S121(100)]	LIM domain-binding 3 OS=Rattus norvegicus OX=10116 GN=Ldb3 PE=1 SV=1	0	2351.1	1.252	1.252	0.0471214	0.324235	1.32678	0.28043	1.026	1.026	0.911009	71.3	71.4	68.6	79.1	65.6	83.2	57.2	56.9	71.2	49.1		High	0.0002264	4.572e-05	10.33
[K].DPSLDTNSSLATPSPSPEAR.[A]	1xTMT6plex [N-Term];2xPhospho [T12(100); S16(100)]	*----------*---*----	7	1	1	24	A0A096MJ01	Ldb3	A0A096MJ01 [108-127]	A0A096MJ01 2xPhospho [T119(100); S123(100)]	LIM domain-binding 3 OS=Rattus norvegicus OX=10116 GN=Ldb3 PE=1 SV=1	0	2431.06	1.24	1.24	0.0994175	0.31034	1.00254	0.372977	1.026	1.026	0.911009	179.5	171.9	173.4	162.3	137.6	192.7	112.4	138.8	166	138.5		High	0.0002264	4.572e-05	7.9
[K].DPSLDTNSSLATPSPSPEAR.[A]	1xTMT6plex [N-Term];1xPhospho [S/T]	positions not distinguishable	5	1	1	7	A0A096MJ01	Ldb3	A0A096MJ01 [108-127]		LIM domain-binding 3 OS=Rattus norvegicus OX=10116 GN=Ldb3 PE=1 SV=1	0	2351.1	1.186	1.186	0.207717	0.246104	0.682527	0.517973	1.026	1.026	0.911009	26.1	23.1	23.8	31.4	26.6	25	14.8	21.5	28.4	20.7		High	0.0002264	4.572e-05	10.33
[K].DPSLDTNSSLATPSPSPEAR.[A]	1xTMT6plex [N-Term];1xPhospho [S16(100)]	*--------------*----	5	1	1	8	A0A096MJ01	Ldb3	A0A096MJ01 [108-127]	A0A096MJ01 1xPhospho [S123(100)]	LIM domain-binding 3 OS=Rattus norvegicus OX=10116 GN=Ldb3 PE=1 SV=1	0	2351.1	1.133	1.133	0.803509	0.180148	0.0950092	0.918221	1.026	1.026	0.911009	103.2	110.9	80.2	115.9	82	99.2	87.6	87.6	155.9	86.4		High	0.0002264	4.572e-05	13.14
[K].DPSLDTNSSLATPSPSPEAR.[A]	1xTMT6plex [N-Term];3xPhospho [S16(100); S/T]	positions not distinguishable	4	1	1	15	A0A096MJ01	Ldb3	A0A096MJ01 [108-127]	A0A096MJ01 3xPhospho [T119(98.9); S123(100); S/T]	LIM domain-binding 3 OS=Rattus norvegicus OX=10116 GN=Ldb3 PE=1 SV=1	0	2511.03	1.088	1.088	0.162827	0.121679	0.788274	0.466308	1.026	1.026	0.911009	13.4	12.6	11	11.5	11.2	14.5	10	9.5	12.3	11.2		High	0.0002264	0.0002948	4.28
[K].DPSLDTNSSLATPSPSPEAR.[A]	1xTMT6plex [N-Term];1xPhospho [T12(100)]	*----------*--------	5	1	1	12	A0A096MJ01	Ldb3	A0A096MJ01 [108-127]	A0A096MJ01 1xPhospho [T119(100)]	LIM domain-binding 3 OS=Rattus norvegicus OX=10116 GN=Ldb3 PE=1 SV=1	0	2351.1	0.719	-1.39082	0.133918	-0.475936	0.873161	0.426376	1.026	1.026	0.911009	61.2	44.9	43.2	75.9	46.9	45.1	53.4	71.6	76.9	54.8		High	0.0002264	4.572e-05	9.95
[K].DPSLSQSHNDLVFLQQPEGR.[Q]	1xTMT6plex [N-Term];1xPhospho [S7(100)]	*-----*-------------	1	1	1	2	Q6P691	C2cd2	Q6P691 [643-662]	Q6P691 1xPhospho [S649(99.8)]	C2 calcium-dependent domain-containing 2 OS=Rattus norvegicus OX=10116 GN=C2cd2 PE=1 SV=1	0	2576.23	0.722	-1.38504	0.317834	-0.469929	0.497799	0.62231	1.001	1.001	0.981305	15.9	16	31	14.5	15.1	23.1	19.4	25.1	19.7	30.2		High	0.0002264	4.572e-05	11.62
[K].DQPRLSDPEVQSK.[S]	1xTMT6plex [K13];1xTMT6plex [N-Term];1xPhospho [S6(100)]	*----*------*	1	1	1	1	D3ZYQ3	Tnfaip2	D3ZYQ3 [90-102]	D3ZYQ3 1xPhospho [S95(100)]	Similar to Tumor necrosis factor, alpha-induced protein 2 (Primary response gene B94 protein), isoform CRA_a OS=Rattus norvegicus OX=10116 GN=Tnfaip2 PE=1 SV=2	1	2037.04	0.831	-1.20337	0.247078	-0.26708	0.607166	0.560444	#N/A	#N/A	#N/A	8.8	11.6	10.8	13.8	9.5	8.3	17.1	9.6	12.1	13.9		High	0.002423	0.01727	4.1
[K].DQQPSGSEGEDDDAEAALKK.[E]	2xTMT6plex [K19; K20];1xTMT6plex [N-Term];2xPhospho [S5(100); S7(100)]	*---*-*-----------**	1	1	1	2	A0A0G2JZB6	#N/A	A0A0G2JZB6 [82-101]	A0A0G2JZB6 2xPhospho [S86(100); S88(100)]	Uncharacterized protein OS=Rattus norvegicus OX=10116 PE=1 SV=1	1	2937.34	0.895	-1.11732	0.51719	-0.16004	0.28635	0.76583	#N/A	#N/A	#N/A	35.4	34.3	38.3	35.2	32.3	37.1	36.4	42.5	29.4	46.8		High	0.0002264	4.572e-05	12.5
[K].DQSPQGDEEKEPPK.[S]	2xTMT6plex [K10; K14];1xTMT6plex [N-Term];1xPhospho [S3(100)]	*-*------*---*	1	1	1	2	D4A6X3	Kank4	D4A6X3 [8-21]	D4A6X3 1xPhospho [S10(100)]	KN motif and ankyrin repeat domains 4 OS=Rattus norvegicus OX=10116 GN=Kank4 PE=1 SV=1	1	2351.17	0.944	-1.05932	0.990239	-0.0831412	0.00425984	0.996323	1.273	1.273	0.880859	112.9	112.2	145.3	99.8	128.1	110.2	111.3	99.8	127	138.5		High	0.000471	0.0014	5.88
[K].DRASPESLDLTR.[D]	1xTMT6plex [N-Term];1xPhospho [S4(100)]	*--*--------	1	1	1	2	D3ZU00	Prox1	D3ZU00 [425-436]	D3ZU00 1xPhospho [S428(100)]	Prospero homeobox 1 OS=Rattus norvegicus OX=10116 GN=Prox1 PE=1 SV=2	1	1668.82	1.019	1.019	0.64576	0.0271541	0.189929	0.840664	#N/A	#N/A	#N/A	12.8	13.6	10.5	13.3	11.1	8.8	10.6	11.2	9.7	11.9		High	0.0005075	0.001665	6.32
[K].DRASPESLDLTR.[D]	1xTMT6plex [N-Term];2xPhospho [S4(100); S7(100)]	*--*--*-----	1	1	1	1	D3ZU00	Prox1	D3ZU00 [425-436]	D3ZU00 2xPhospho [S428(100); S431(100)]	Prospero homeobox 1 OS=Rattus norvegicus OX=10116 GN=Prox1 PE=1 SV=2	1	1748.78	0.78	-1.28205	0.314975	-0.358454	0.501724	0.620208	#N/A	#N/A	#N/A	11.9	14.3	9.5	9.5	13.4	9.1	11.9	13.6	12.6	11.3		High	0.005923	0.05328	3.05
[K].DRSDSDDQMLVAK.[R]	1xTMT6plex [K13];1xTMT6plex [N-Term];2xPhospho [S3(100); S5(100)]	*-*-*-------*	1	1	1	1	F7FA15	Gpatch2	F7FA15 [114-126]	F7FA15 2xPhospho [S116(100); S118(100)]	G patch domain-containing 2 OS=Rattus norvegicus OX=10116 GN=Gpatch2 PE=1 SV=1	1	2097.93	1.306	1.306	0.133124	0.385155	0.875745	0.424601	#N/A	#N/A	#N/A	16.3	18.6	21.7	21.9	15.7	20.3	20.3	16.9	14.3	14.3		High	0.0007323	0.003384	4.44
[K].DSASSSPESASR.[R]	1xTMT6plex [N-Term];1xPhospho [S]	positions not distinguishable	1	1	1	1	Q5BJP0	Vgll4	Q5BJP0 [254-265]		Vestigial like 4 (Drosophila) OS=Rattus norvegicus OX=10116 GN=Vgll4 PE=2 SV=1	0	1489.64	1.119	1.119	0.740567	0.16221	0.130436	0.88961	#N/A	#N/A	#N/A	5.5	7.4	7.2	4.5	8.6	9.2	9.7	4.6	4.4	9.5		High	0.0005618	0.002649	4.39
[K].DSDSGVGSDNGDKR.[L]	1xTMT6plex [K13];1xTMT6plex [N-Term];1xPhospho [S8(100)]	*------*----*-	1	1	1	1	B2GV98	Lrch1	B2GV98 [304-317]	B2GV98 1xPhospho [S311(100)]	Leucine-rich repeats and calponin homology domain-containing 1 OS=Rattus norvegicus OX=10116 GN=Lrch1 PE=1 SV=1	1	1946.89	1.143	1.143	0.943582	0.192825	0.0252206	0.976925	#N/A	#N/A	#N/A	10.3	13.2	14.4	8.7	11.1	13.3	14.8	10.7	11.5	11.7		High	0.0007323	0.003365	3.35
[K].DSDYVYPSLESDEDNPVFK.[S]	1xTMT6plex [K19];1xTMT6plex [N-Term];1xPhospho [S/Y]	positions not distinguishable	1	1	2	2	F1LWX5	Phf2	F1LWX5 [749-767]; A0A0G2KAI2 [843-861]		PHD finger protein 2 OS=Rattus norvegicus OX=10116 GN=Phf2 PE=1 SV=2	0	2757.26	0.901	-1.10988	0.821967	-0.150401	0.0851459	0.926236	0.742	-1.34771	0.913297	12.3	10.3	13.5	11.5	15.2	10.3	14.4	13	7.7	12.5		High	0.0004136	0.001136	6.82
[K].DSEDSKQSPVVNSSDQDIQK.[A]	2xTMT6plex [K6; K20];1xTMT6plex [N-Term];1xPhospho [S8(100)]	*----*-*-----------*	1	1	1	1	D3ZJ01	Relch	D3ZJ01 [415-434]	D3ZJ01 1xPhospho [S422(100)]	RAB11-binding and LisH domain, coiled-coil and HEAT repeat-containing OS=Rattus norvegicus OX=10116 GN=Relch PE=1 SV=1	1	2973.47	0.823	-1.21507	0.648373	-0.281036	0.188175	0.842351	1.016	1.016	0.934913	8.3	7	5.3	7.4	5.9	7	3.9	8.3	8.6	9.6		High	0.006456	0.05968	2.36
[K].DSEGRNEDASFPSTPEPVK.[D]	1xTMT6plex [K19];1xTMT6plex [N-Term];2xPhospho [S10(100); T14(100)]	*--------*---*----*	2	1	2	1	Q9JK11	Rtn4	Q9JK11 [416-434]; F1LQN3 [416-434]	Q9JK11 2xPhospho [S425(100); T429(100)]; F1LQN3 2xPhospho [S425(100); T429(100)]	Reticulon-4 OS=Rattus norvegicus OX=10116 GN=Rtn4 PE=1 SV=1	1	2680.19	0.566	-1.76678	0.0283691	-0.821126	1.54715	0.235611	0.966	-1.0352	0.839643	17.2	16.4	12.2	20.1	10.8	10.1	16.4	27	22.3	20.8		High	0.0003017	0.0007808	3.16
[K].DSEGRNEDASFPSTPEPVK.[D]	1xTMT6plex [K19];1xTMT6plex [N-Term];1xPhospho [S/T]	positions not distinguishable	3	1	2	1	Q9JK11	Rtn4	Q9JK11 [416-434]; F1LQN3 [416-434]		Reticulon-4 OS=Rattus norvegicus OX=10116 GN=Rtn4 PE=1 SV=1	1	2600.23	0.534	-1.87266	0.0764373	-0.905088	1.11669	0.3348	0.966	-1.0352	0.839643	24.7	19.2	15	17.6	10	14.7	14	30.6	32.4	25.9		High	0.0002264	4.746e-05	10.53
[K].DSEGRNEDASFPSTPEPVK.[D]	1xTMT6plex [K19];1xTMT6plex [N-Term];2xPhospho [S10(100); S/T]	positions not distinguishable	2	1	2	1	Q9JK11	Rtn4	Q9JK11 [416-434]; F1LQN3 [416-434]	Q9JK11 2xPhospho [S425(100); S/T]; F1LQN3 2xPhospho [S425(100); S/T]	Reticulon-4 OS=Rattus norvegicus OX=10116 GN=Rtn4 PE=1 SV=1	1	2680.19	0.514	-1.94553	0.000758839	-0.96016	3.11985	0.109213	0.966	-1.0352	0.839643	7.3	7.6	6.9	7	5.8	4.9	9.8	13.8	13.2	14.4		High	0.0004136	0.001108	4.17
[K].DSEGRNEDASFPSTPEPVK.[D]	1xTMT6plex [K19];1xTMT6plex [N-Term];1xPhospho [S10(100)]	*--------*--------*	3	1	2	2	Q9JK11	Rtn4	Q9JK11 [416-434]; F1LQN3 [416-434]	Q9JK11 1xPhospho [S425(100)]; F1LQN3 1xPhospho [S425(100)]	Reticulon-4 OS=Rattus norvegicus OX=10116 GN=Rtn4 PE=1 SV=1	1	2600.23	0.478	-2.09205	0.00935145	-1.06492	2.02912	0.170458	0.966	-1.0352	0.839643	26.1	28.1	14.7	21.4	18.4	12.4	25	42	40.8	36.4		High	0.0002264	7.439e-05	6.81
[K].DSEGRNEDASFPSTPEPVK.[D]	1xTMT6plex [K19];1xTMT6plex [N-Term];1xPhospho [T14(100)]	*------------*----*	3	1	2	1	Q9JK11	Rtn4	Q9JK11 [416-434]; F1LQN3 [416-434]	Q9JK11 1xPhospho [T429(100)]; F1LQN3 1xPhospho [T429(100)]	Reticulon-4 OS=Rattus norvegicus OX=10116 GN=Rtn4 PE=1 SV=1	1	2600.23	0.35	-2.85714	0.00208238	-1.51457	2.68144	0.13016	0.966	-1.0352	0.839643	27.6	17.1	13.1	22.5	11.3	11.5	24.9	42	43.2	33.4		High	0.0002264	4.988e-05	8.01
[K].DSEGRNEDASFPSTPEPVKDSSR.[A]	1xTMT6plex [K19];1xTMT6plex [N-Term];2xPhospho [S10(99.2); S/T]	positions not distinguishable	2	1	2	1	Q9JK11	Rtn4	Q9JK11 [416-438]; F1LQN3 [416-438]	Q9JK11 2xPhospho [S425(99.2); S/T]; F1LQN3 2xPhospho [S425(99.2); S/T]	Reticulon-4 OS=Rattus norvegicus OX=10116 GN=Rtn4 PE=1 SV=1	2	3125.39	0.866	-1.15473	0.449525	-0.207561	0.347246	0.72142	0.966	-1.0352	0.839643	4.3	6.6	5.4	6.8	2.9	5.5	6.5	6.3	4.3	8		High	0.002828	0.0211	2.07
[K].DSEGRNEDASFPSTPEPVKDSSR.[A]	1xTMT6plex [K19];1xTMT6plex [N-Term];2xPhospho [S13(99.4); T14(99.4)]	*-----------**----*----	2	1	2	1	Q9JK11	Rtn4	Q9JK11 [416-438]; F1LQN3 [416-438]	Q9JK11 2xPhospho [S428(99.4); T429(99.4)]; F1LQN3 2xPhospho [S428(99.4); T429(99.4)]	Reticulon-4 OS=Rattus norvegicus OX=10116 GN=Rtn4 PE=1 SV=1	2	3125.39	0.625	-1.6	0.0906798	-0.678072	1.04249	0.361034	0.966	-1.0352	0.839643	11.6	12.8	5.5	9.9	6.5	5.8	9.7	17.8	10.7	10.2		High	0.0005092	0.002338	3.98
[K].DSEGRNEDASFPSTPEPVKDSSR.[A]	1xTMT6plex [K19];1xTMT6plex [N-Term];1xPhospho [T14(100)]	*------------*----*----	1	1	2	1	Q9JK11	Rtn4	Q9JK11 [416-438]; F1LQN3 [416-438]	Q9JK11 1xPhospho [T429(100)]; F1LQN3 1xPhospho [T429(100)]	Reticulon-4 OS=Rattus norvegicus OX=10116 GN=Rtn4 PE=1 SV=1	2	3045.42	0.421	-2.3753	0.0100131	-1.24811	1.99943	0.173045	0.966	-1.0352	0.839643	74	43.3	28.3	60.7	24.3	32.1	54.8	90	89.1	65.2		High	0.0002264	4.572e-05	15.18
[K].DSEVSTKPEGVHAPNQPSPVEGK.[L]	2xTMT6plex [K7; K23];1xTMT6plex [N-Term];1xPhospho [S18(100)]	*-----*----------*----*	1	1	1	1	Q64548	Rtn1	Q64548 [224-246]	Q64548 1xPhospho [S241(100)]	Reticulon-1 OS=Rattus norvegicus OX=10116 GN=Rtn1 PE=1 SV=1	0	3156.62	1.011	1.011	0.797432	0.015783	0.0983065	0.915319	#N/A	#N/A	#N/A	12	13.7	17.7	10.2	17.6	15.7	13.1	16.6	14.7	16.4		High	0.0002264	4.572e-05	11.26
[K].DSGSPTGGDSDNTTGGDSNK.[T]	1xTMT6plex [K20];1xTMT6plex [N-Term];1xPhospho [S10(99.7)]	*--------*---------*	2	1	1	1	P19814	Ttgn1	P19814 [129-148]	P19814 1xPhospho [S138(99.7)]	Trans-Golgi network integral membrane protein TGN38 OS=Rattus norvegicus OX=10116 GN=Ttgn1 PE=1 SV=1	0	2407.03	1.186	1.186	0.519309	0.246104	0.284574	0.766576	0.962	-1.0395	0.994777	5.1	6.1	10.5	6.1	4.6	3.9	4.6	4.3	6.3	5.8		High	0.0002264	4.572e-05	9.15
[K].DSPESPFEVIIDK.[A]	1xTMT6plex [K13];1xTMT6plex [N-Term];1xPhospho [S5(100)]	*---*-------*	1	1	1	1	Q6RJR6	Rtn3	Q6RJR6 [208-220]	Q6RJR6 1xPhospho [S212(100)]	Reticulon-3 OS=Rattus norvegicus OX=10116 GN=Rtn3 PE=1 SV=1	0	2014.02	0.374	-2.6738	0.0139318	-1.41889	1.85599	0.189949	1.216	1.216	0.839565	4.1	2.6	3.9	9.7	4.1	4.9	8.1	12.6	9.7	12.6		High	0.001443	0.007431	3.58
[K].DSPLPLSPEVEHR.[K]	1xTMT6plex [N-Term];1xPhospho [S7(100)]	*-----*------	1	1	1	2	M0R557	Cmya5	M0R557 [736-748]	M0R557 1xPhospho [S742(100)]	Cardiomyopathy-associated 5 OS=Rattus norvegicus OX=10116 GN=Cmya5 PE=1 SV=2	0	1784.88	0.482	-2.07469	0.00652016	-1.05289	2.18574	0.159836	1.015	1.015	0.993771	21.2	14.9	13.4	22.7	11.5	18	21.2	33.8	32.7	29.3		High	0.0002264	0.0004766	6.05
[K].DSPPTPTMYK.[Y]	1xTMT6plex [K10];1xTMT6plex [N-Term];1xPhospho [T5(100)]	*---*----*	1	1	1	1	Q2THW7	Zdhhc5	Q2THW7 [344-353]	Q2THW7 1xPhospho [T348(100)]	Palmitoyltransferase ZDHHC5 OS=Rattus norvegicus OX=10116 GN=Zdhhc5 PE=1 SV=1	0	1674.82	1.067	1.067	0.636391	0.0935602	0.196276	0.836102	0.943	-1.06045	0.934913	6	5.9	5.1	3.6	5.7	10	6	5.9	4.9	4.4		High	0.002975	0.0219	3.01
[K].DSQKSPITSLK.[Q]	2xTMT6plex [K4; K11];1xTMT6plex [N-Term];1xPhospho [S/T]	positions not distinguishable	1	1	2	1	Q5PQK4	Uimc1	Q5PQK4 [375-385]; A0A0G2K556 [399-409]		BRCA1-A complex subunit RAP80 OS=Rattus norvegicus OX=10116 GN=Uimc1 PE=1 SV=1	1	1971.11	0.943	-1.06045	0.19615	-0.0846703	0.707413	0.505186	#N/A	#N/A	#N/A	20.1	17.6	16.2	18.4	10.5	17.2	17.1	17.9	20.3	18.5		High	0.005378	0.04496	3.68
[K].DSQSTAAILSPPSPDRPR.[S]	1xTMT6plex [N-Term];1xPhospho [S13(100)]	*-----------*-----	1	1	1	2	F1M0L3	Kmt2a	F1M0L3 [1987-2004]	F1M0L3 1xPhospho [S1999(100)]	Histone-lysine N-methyltransferase OS=Rattus norvegicus OX=10116 GN=Kmt2a PE=1 SV=3	0	2204.09	1.33	1.33	0.000685979	0.411426	3.16369	0.109213	#N/A	#N/A	#N/A	36.9	34	36.4	40.8	39.3	40.1	29.8	30.1	29.2	26		High	0.0002264	4.572e-05	8.98
[K].DSSGPANSTTDLLK.[Q]	1xTMT6plex [K14];1xTMT6plex [N-Term];1xPhospho [T9(100)]	*-------*----*	3	1	1	1	F1LN42	Tns1	F1LN42 [1755-1768]	F1LN42 1xPhospho [T1763(100)]	Tensin 1 OS=Rattus norvegicus OX=10116 GN=Tns1 PE=1 SV=2	0	1943.97	1.264	1.264	0.0990874	0.337996	1.00398	0.372428	1.05	1.05	0.803831	18	9.6	12.2	9.1	13.6	11.8	9	10.5	8.4	9.7		High	0.0002264	4.758e-05	6.88
[K].DSSGPANSTTDLLK.[Q]	1xTMT6plex [K14];1xTMT6plex [N-Term];1xPhospho [S/T]	positions not distinguishable	3	1	1	2	F1LN42	Tns1	F1LN42 [1755-1768]		Tensin 1 OS=Rattus norvegicus OX=10116 GN=Tns1 PE=1 SV=2	0	1943.97	1.058	1.058	0.884102	0.0813396	0.0534975	0.95249	1.05	1.05	0.803831	16.3	11.4	15	13.9	11.6	15.1	12	13.8	15.8	12.6		High	0.0003829	0.000951	5.95
[K].DSSGPANSTTDLLK.[Q]	1xTMT6plex [K14];1xTMT6plex [N-Term];1xPhospho [S8(100)]	*------*-----*	3	1	1	1	F1LN42	Tns1	F1LN42 [1755-1768]	F1LN42 1xPhospho [S1762(100)]	Tensin 1 OS=Rattus norvegicus OX=10116 GN=Tns1 PE=1 SV=2	0	1943.97	0.973	-1.02775	0.454258	-0.0394883	0.342698	0.724988	1.05	1.05	0.803831	15.9	17.3	23	19.7	17.9	20.9	18.3	22.4	32	18.3		High	0.0002264	7.107e-05	7.87
[K].DSSPPTEQR.[I]	1xTMT6plex [N-Term];1xPhospho [S3(99.7)]	*-*------	2	1	2	1	A0A140TAD1	Nudt5	A0A140TAD1 [8-16]; Q6AY63 [8-16]	A0A140TAD1 1xPhospho [S10(99.7)]; Q6AY63 1xPhospho [S10(99.7)]	ADP-sugar pyrophosphatase OS=Rattus norvegicus OX=10116 GN=Nudt5 PE=1 SV=1	0	1325.59	0.94	-1.06383	0.647251	-0.0892673	0.188927	0.841663	0.97	-1.03093	0.975868	32	27.5	33.3	26.3	30	32	36.5	25.2	29.4	34.7		High	0.002207	0.0153	5.52
[K].DSSSPDSAR.[E]	1xTMT6plex [N-Term];1xPhospho [S4(99.6)]	*--*-----	1	1	2	1	A0A0G2JVT4	Spats2l	A0A0G2JVT4 [147-155]; Q5U2T3 [114-122]	A0A0G2JVT4 1xPhospho [S150(99.6)]; Q5U2T3 1xPhospho [S117(99.6)]	SPATS2-like protein OS=Rattus norvegicus OX=10116 GN=Spats2l PE=4 SV=1	0	1230.52	1.17	1.17	0.579655	0.226509	0.23683	0.805672	#N/A	#N/A	#N/A	10.9	22	24.6	19.1	13.2	20.6	22.6	14.5	15.3	20.3		High	0.002159	0.01441	3.05
[K].DSSSQENMVEDCLYETVK.[E]	1xCarbamidomethyl [C12];1xOxidation [M8];1xTMT6plex [K18];1xTMT6plex [N-Term];1xPhospho [S/Y/T]	positions not distinguishable	1	1	2	1	A0A0G2K0M5	Pag1	A0A0G2K0M5 [154-171]; Q9JM80 [170-187]		Phosphoprotein-associated with glycosphingolipid-enriched microdomains 1 OS=Rattus norvegicus OX=10116 GN=Pag1 PE=1 SV=1	0	2688.18	1.264	1.264	0.354546	0.337996	0.450328	0.653269	0.968	-1.03306	0.958838	3.5	7.5	9.6	9.6	6.2	4.7	7	8.9	2.3	5		High	0.005622	0.04932	2.17
[K].DSTEEKSPR.[R]	1xTMT6plex [K6];1xTMT6plex [N-Term];1xPhospho [S7(100)]	*----**--	1	1	1	1	A0A0G2JZ88	RGD1306556	A0A0G2JZ88 [1655-1663]	A0A0G2JZ88 1xPhospho [S1661(100)]	Similar to hypothetical protein A530094D01 OS=Rattus norvegicus OX=10116 GN=RGD1306556 PE=1 SV=1	1	1586.78	0.922	-1.0846	0.149174	-0.117161	0.826306	0.448166	#N/A	#N/A	#N/A	56.8	70	65	67	65.5	66.5	65.5	73.2	71	79.6		High	0.007131	0.06583	4.18
[K].DSYVGDEAQSK.[R]	1xTMT6plex [K11];1xTMT6plex [N-Term];1xPhospho [S2(99.6)]	**--------*	3	3	8	1	A0A0G2K3K2; P68136; P68035	#N/A	P63269 [52-62]; A0A0G2K3K2 [54-64]; A0A0G2K4M6 [53-63]; P60711 [51-61]; P62738 [53-63]; P68136 [53-63]; P68035 [53-63]; P63259 [51-61]	P63269 1xPhospho [S53(99.6)]; A0A0G2K3K2 1xPhospho [S55(99.6)]; A0A0G2K4M6 1xPhospho [S54(99.6)]; P60711 1xPhospho [S52(99.6)]; P62738 1xPhospho [S54(99.6)]; P68136 1xPhospho [S54(99.6)]; P68035 1xPhospho [S54(99.6)]; P63259 1xPhospho [S52(99.6)]	Actin, cytoplasmic 1 OS=Rattus norvegicus OX=10116 GN=Actb PE=1 SV=1 Actin, alpha skeletal muscle OS=Rattus norvegicus OX=10116 GN=Acta1 PE=1 SV=1 Actin, alpha cardiac muscle 1 OS=Rattus norvegicus OX=10116 GN=Actc1 PE=2 SV=1	0	1736.81	1.079	1.079	0.356605	0.109695	0.447812	0.655177	0.946	-1.05708	0.862932	48.5	46.5	43.8	45.2	47.4	52.2	38.7	50.8	48	33.6	Shared	High	0.0002264	0.0001761	7
[K].DSYVGDEAQSK.[R]	1xTMT6plex [K11];1xTMT6plex [N-Term];1xPhospho [Y3(99.8)]	*-*-------*	3	3	8	1	A0A0G2K3K2; P68136; P68035	#N/A	P63269 [52-62]; A0A0G2K3K2 [54-64]; A0A0G2K4M6 [53-63]; P60711 [51-61]; P62738 [53-63]; P68136 [53-63]; P68035 [53-63]; P63259 [51-61]	P63269 1xPhospho [Y54(99.8)]; A0A0G2K3K2 1xPhospho [Y56(99.8)]; A0A0G2K4M6 1xPhospho [Y55(99.8)]; P60711 1xPhospho [Y53(99.8)]; P62738 1xPhospho [Y55(99.8)]; P68136 1xPhospho [Y55(99.8)]; P68035 1xPhospho [Y55(99.8)]; P63259 1xPhospho [Y53(99.8)]	Actin, cytoplasmic 1 OS=Rattus norvegicus OX=10116 GN=Actb PE=1 SV=1 Actin, alpha skeletal muscle OS=Rattus norvegicus OX=10116 GN=Acta1 PE=1 SV=1 Actin, alpha cardiac muscle 1 OS=Rattus norvegicus OX=10116 GN=Actc1 PE=2 SV=1	0	1736.81	1.007	1.007	0.32386	0.0100637	0.489643	0.62709	0.946	-1.05708	0.862932	14	19.9	18.3	17.5	18.5	18.9	18.4	18.5	16.3	18.4	Shared	High	0.0002264	8.64e-05	7.62
[K].DSYVGDEAQSK.[R]	1xTMT6plex [K11];1xTMT6plex [N-Term];1xPhospho [S10(100)]	*--------**	3	3	8	2	A0A0G2K3K2; P68136; P68035	#N/A	P63269 [52-62]; A0A0G2K3K2 [54-64]; A0A0G2K4M6 [53-63]; P60711 [51-61]; P62738 [53-63]; P68136 [53-63]; P68035 [53-63]; P63259 [51-61]	P63269 1xPhospho [S61(100)]; A0A0G2K3K2 1xPhospho [S63(100)]; A0A0G2K4M6 1xPhospho [S62(100)]; P60711 1xPhospho [S60(100)]; P62738 1xPhospho [S62(100)]; P68136 1xPhospho [S62(100)]; P68035 1xPhospho [S62(100)]; P63259 1xPhospho [S60(100)]	Actin, cytoplasmic 1 OS=Rattus norvegicus OX=10116 GN=Actb PE=1 SV=1 Actin, alpha skeletal muscle OS=Rattus norvegicus OX=10116 GN=Acta1 PE=1 SV=1 Actin, alpha cardiac muscle 1 OS=Rattus norvegicus OX=10116 GN=Actc1 PE=2 SV=1	0	1736.81	0.909	-1.10011	0.455598	-0.137648	0.341418	0.725555	0.946	-1.05708	0.862932	43.9	38.3	39.1	43.9	50.1	50.3	44.9	54.8	39.6	51.8	Shared	High	0.0002264	0.0002284	9.74
[K].DSYVGDEAQSKR.[G]	1xTMT6plex [K11];1xTMT6plex [N-Term];1xPhospho [Y3(99.7)]	*-*-------*-	2	3	8	1	A0A0G2K3K2; P68136; P68035	#N/A	P63269 [52-63]; A0A0G2K3K2 [54-65]; A0A0G2K4M6 [53-64]; P60711 [51-62]; P62738 [53-64]; P68136 [53-64]; P68035 [53-64]; P63259 [51-62]	P63269 1xPhospho [Y54(99.7)]; A0A0G2K3K2 1xPhospho [Y56(99.7)]; A0A0G2K4M6 1xPhospho [Y55(99.7)]; P60711 1xPhospho [Y53(99.7)]; P62738 1xPhospho [Y55(99.7)]; P68136 1xPhospho [Y55(99.7)]; P68035 1xPhospho [Y55(99.7)]; P63259 1xPhospho [Y53(99.7)]	Actin, cytoplasmic 1 OS=Rattus norvegicus OX=10116 GN=Actb PE=1 SV=1 Actin, alpha skeletal muscle OS=Rattus norvegicus OX=10116 GN=Acta1 PE=1 SV=1 Actin, alpha cardiac muscle 1 OS=Rattus norvegicus OX=10116 GN=Actc1 PE=2 SV=1	1	1892.92	1.231	1.231	0.123133	0.299831	0.909625	0.411199	0.946	-1.05708	0.862932	102.6	101.5	83.9	109.6	86.4	100.4	71.4	87.5	96.5	76	Shared	High	0.0002264	4.572e-05	11.06
[K].DSYVGDEAQSKR.[G]	1xTMT6plex [K11];1xTMT6plex [N-Term];1xPhospho [S10(100)]	*--------**-	2	3	8	4	A0A0G2K3K2; P68136; P68035	#N/A	P63269 [52-63]; A0A0G2K3K2 [54-65]; A0A0G2K4M6 [53-64]; P60711 [51-62]; P62738 [53-64]; P68136 [53-64]; P68035 [53-64]; P63259 [51-62]	P63269 1xPhospho [S61(100)]; A0A0G2K3K2 1xPhospho [S63(100)]; A0A0G2K4M6 1xPhospho [S62(100)]; P60711 1xPhospho [S60(100)]; P62738 1xPhospho [S62(100)]; P68136 1xPhospho [S62(100)]; P68035 1xPhospho [S62(100)]; P63259 1xPhospho [S60(100)]	Actin, cytoplasmic 1 OS=Rattus norvegicus OX=10116 GN=Actb PE=1 SV=1 Actin, alpha skeletal muscle OS=Rattus norvegicus OX=10116 GN=Acta1 PE=1 SV=1 Actin, alpha cardiac muscle 1 OS=Rattus norvegicus OX=10116 GN=Actc1 PE=2 SV=1	1	1892.92	1.071	1.071	0.334363	0.0989585	0.475781	0.63534	0.946	-1.05708	0.862932	392.7	352.7	325.5	370.6	382.3	366	328.3	370.2	355.5	319.1	Shared	High	0.0002264	0.0004486	8.42
[K].DTDASPSPLSVQDLK.[G]	1xTMT6plex [K15];1xTMT6plex [N-Term];1xPhospho [S5(100)]	*---*---------*	1	1	1	1	Q68FU8	Sugp1	Q68FU8 [404-418]	Q68FU8 1xPhospho [S408(100)]	SURP and G-patch domain-containing protein 1 OS=Rattus norvegicus OX=10116 GN=Sugp1 PE=1 SV=1	0	2111.07	0.722	-1.38504	0.0117013	-0.469929	1.93177	0.180354	0.91	-1.0989	0.998603	15.8	16.5	17.4	15.4	16.9	14.4	19	24.5	26.6	21.3		High	0.0002264	0.0003497	6.7
[K].DTGSPDKAR.[G]	1xTMT6plex [K7];1xTMT6plex [N-Term];1xPhospho [S4(100)]	*--*--*--	1	1	2	2	D3ZMJ7	Wnk2	D3ZMJ7 [557-565]; A0A0G2KAS8 [313-321]	D3ZMJ7 1xPhospho [S560(100)]; A0A0G2KAS8 1xPhospho [S316(100)]	WNK lysine deficient protein kinase 2 OS=Rattus norvegicus OX=10116 GN=Wnk2 PE=1 SV=2	1	1484.75	0.691	-1.44718	0.0940307	-0.533242	1.02673	0.365045	1.212	1.212	0.810606	141.8	125.9	94.9	185.2	107.6	142.5	129	189.4	242.5	175.4		High	0.002444	0.01751	4.22
[K].DTMSSVEPDISSAK.[N]	1xOxidation [M3];1xTMT6plex [K14];1xTMT6plex [N-Term];1xPhospho [S5(99.7)]	*-*-*--------*	1	1	2	1	A0A0G2JW88	Map4	Q5M7W5 [320-333]; A0A0G2JW88 [320-333]	Q5M7W5 1xPhospho [S324(99.7)]; A0A0G2JW88 1xPhospho [S324(99.7)]	Microtubule-associated protein OS=Rattus norvegicus OX=10116 GN=Map4 PE=1 SV=1	0	2020.96	0.944	-1.05932	0.500654	-0.0831412	0.300462	0.755643	0.993	-1.00705	0.898985	9.6	5.6	6.5	7.8	7	7.4	7.2	5.9	8.9	7.6		High	0.0002264	0.0001188	9.11
[K].DTMSSVEPDISSAK.[N]	1xTMT6plex [K14];1xTMT6plex [N-Term];1xPhospho [S/T]	positions not distinguishable	1	1	2	2	A0A0G2JW88	Map4	Q5M7W5 [320-333]; A0A0G2JW88 [320-333]		Microtubule-associated protein OS=Rattus norvegicus OX=10116 GN=Map4 PE=1 SV=1	0	2004.96	0.745	-1.34228	0.752593	-0.424688	0.12344	0.895179	0.993	-1.00705	0.898985	6.2	4.8	4.8	7.5	3.9	5.1	7.2	9.9	5.8	2.5		High	0.0005092	0.002092	5.43
[K].DTPNPQVPGGSSPTPVPSK.[Q]	1xTMT6plex [K19];1xTMT6plex [N-Term];1xPhospho [S/T]	positions not distinguishable	1	1	1	1	B1A2U8	Mtus1	B1A2U8 [521-539]		Growth factor inhibitor OS=Rattus norvegicus OX=10116 GN=Mtus1 PE=1 SV=1	0	2400.22	1.335	1.335	0.231234	0.41684	0.635947	0.544448	1.078	1.078	0.866584	15.1	18.4	17.4	10.3	20.3	19.6	16.7	12.3	10.5	15.5		High	0.0002264	4.572e-05	10.55
[K].DTSATFQSVDGSPQAEQPPLESTSK.[E]	1xTMT6plex [K25];1xTMT6plex [N-Term];1xPhospho [S12(100)]	*----------*------------*	1	1	1	2	A0A140UHX2	Zc3hc1	A0A140UHX2 [51-75]	A0A140UHX2 1xPhospho [S62(99.6)]	Zinc finger, C3HC-type-containing 1 OS=Rattus norvegicus OX=10116 GN=Zc3hc1 PE=1 SV=1	0	3145.5	0.994	-1.00604	0.566916	-0.00868224	0.246481	0.796817	#N/A	#N/A	#N/A	6.5	7.4	9	8	6	7.6	7.9	8.5	7.5	4.2		High	0.0002264	4.572e-05	15.32
[K].DTTSPMELAALEK.[V]	1xOxidation [M6];1xTMT6plex [K13];1xTMT6plex [N-Term];1xPhospho [T/S]	positions not distinguishable	1	1	2	1	O88588	Pacs1	O88588 [425-437]; F1LPG3 [425-437]		Phosphofurin acidic cluster sorting protein 1 OS=Rattus norvegicus OX=10116 GN=Pacs1 PE=1 SV=1	0	1959.98	0.622	-1.60772	0.0839247	-0.685014	1.07611	0.348904	1.01	1.01	0.958838	17.4	10.9	11.4	21	13.2	19.6	16.4	20.5	22	22.8		High	0.0005092	0.002412	5.01
[K].DTTSPMELAALEK.[V]	1xTMT6plex [K13];1xTMT6plex [N-Term];1xPhospho [T/S]	positions not distinguishable	1	1	2	1	O88588	Pacs1	O88588 [425-437]; F1LPG3 [425-437]		Phosphofurin acidic cluster sorting protein 1 OS=Rattus norvegicus OX=10116 GN=Pacs1 PE=1 SV=1	0	1943.98	0.528	-1.89394	0.0745352	-0.92139	1.12764	0.331357	1.01	1.01	0.958838	14.1	10.9	7.4	16	10.9	13.7	11.1	21.8	26.4	19.7		High	0.0002264	0.000134	7.85
[K].DTVIIVSEPSEDEESHDLPSATR.[R]	1xTMT6plex [N-Term];2xPhospho [S7(100); S10(100)]	*-----*--*-------------	1	1	1	4	D3Z9Z9	Smarcad1	D3Z9Z9 [118-140]	D3Z9Z9 2xPhospho [S124(100); S127(100)]	SWI/SNF-related matrix-associated actin-dependent regulator of chromatin subfamily A containing DEAD/H box 1 OS=Rattus norvegicus OX=10116 GN=Smarcad1 PE=1 SV=1	0	2915.28	0.976	-1.02459	0.636712	-0.0350469	0.196057	0.836222	#N/A	#N/A	#N/A	7.2	5	7.9	4.5	8.9	7.5	6.7	4.9	8.9	9.4		High	0.0002264	4.572e-05	10.74
[K].DVLDIEQFSTVK.[G]	1xTMT6plex [K12];1xTMT6plex [N-Term];2xPhospho [S9(100); T10(100)]	*-------**-*	1	1	5	2	A0A0G2K6E5	Grk6	A0A0G2K6E5 [476-487]; Q66HL7 [476-487]; F1LNP2 [476-487]; Q62833 [476-487]; P97711 [476-487]	A0A0G2K6E5 2xPhospho [S484(100); T485(100)]; Q66HL7 2xPhospho [S484(100); T485(100)]; F1LNP2 2xPhospho [S484(100); T485(100)]; Q62833 2xPhospho [S484(100); T485(100)]; P97711 2xPhospho [S484(100); T485(100)]	G protein-coupled receptor kinase OS=Rattus norvegicus OX=10116 GN=Grk6 PE=1 SV=1	0	2011.98	1.355	1.355	0.290466	0.438293	0.536905	0.599215	1.069	1.069	0.95174	7.6	9.6	9.3	5.5	8.9	8	6.2	7	5.7	9.1		High	0.0005618	0.002637	5.64
[K].DVLNPVPVPVSSPTTTKPSR.[A]	1xTMT6plex [K17];1xTMT6plex [N-Term];1xPhospho [S/T]	positions not distinguishable	2	1	1	1	A0A0G2K7N7	#N/A	A0A0G2K7N7 [130-149]		Uncharacterized protein OS=Rattus norvegicus OX=10116 PE=1 SV=1	0	2629.44	0.877	-1.14025	0.203152	-0.189351	0.69218	0.512755	0.963	-1.03842	0.994777	7.5	6.9	4.6	6.6	5.1	7.9	5.8	7.2	11.6	7.8		High	0.0002264	4.91e-05	7.22
[K].DVLNPVPVPVSSPTTTKPSR.[A]	1xTMT6plex [K17];1xTMT6plex [N-Term];1xPhospho [S12(99.2)]	*----------*----*---	2	1	1	2	A0A0G2K7N7	#N/A	A0A0G2K7N7 [130-149]	A0A0G2K7N7 1xPhospho [S141(99.2)]	Uncharacterized protein OS=Rattus norvegicus OX=10116 PE=1 SV=1	0	2629.44	0.724	-1.38122	0.024199	-0.465938	1.6162	0.224265	0.963	-1.03842	0.994777	25.8	21.9	18.6	23.3	13.9	22.3	22.4	30.2	36.7	30.3		High	0.0002264	4.789e-05	8
[K].DVQTAVDPSGTPVPPSPVATNPQMAR.[D]	1xOxidation [M24];1xTMT6plex [N-Term];1xPhospho [S16(100)]	*--------------*-------*--	3	1	1	19	M0R7S5	Plin4	M0R7S5 [45-70]	M0R7S5 1xPhospho [S60(100)]	Perilipin 4 OS=Rattus norvegicus OX=10116 GN=Plin4 PE=4 SV=2	0	2957.43	0.91	-1.0989	0.071707	-0.136062	1.14444	0.32694	1.071	1.071	0.839565	72.6	58.4	47.3	64.8	46.5	61.2	61	76.3	67	61.3		High	0.0002264	4.572e-05	11.53
[K].DVQTAVDPSGTPVPPSPVATNPQMAR.[D]	1xTMT6plex [N-Term];1xPhospho [S16(100)]	*--------------*----------	1	1	1	15	M0R7S5	Plin4	M0R7S5 [45-70]	M0R7S5 1xPhospho [S60(100)]	Perilipin 4 OS=Rattus norvegicus OX=10116 GN=Plin4 PE=4 SV=2	0	2941.43	0.846	-1.18203	0.107339	-0.24127	0.969244	0.387509	1.071	1.071	0.839565	98.1	62.7	55.4	83.5	66.4	75.6	73.3	101.4	75.3	81.8		High	0.0002264	4.572e-05	16.96
[K].DVSPSPETETAK.[N]	1xTMT6plex [K12];1xTMT6plex [N-Term];1xPhospho [S5(100)]	*---*------*	1	1	2	2	A0A0G2JW88	Map4	Q5M7W5 [518-529]; A0A0G2JW88 [518-529]	Q5M7W5 1xPhospho [S522(100)]; A0A0G2JW88 1xPhospho [S522(100)]	Microtubule-associated protein OS=Rattus norvegicus OX=10116 GN=Map4 PE=1 SV=1	0	1798.89	0.726	-1.37741	0.0129731	-0.461959	1.88695	0.18558	0.993	-1.00705	0.898985	68.8	68.8	69.9	65.7	53.4	78.7	77.3	95.1	112.5	94.5		High	0.0002264	0.0004141	5.64
[K].DVSPSPETETAK.[N]	1xTMT6plex [K12];1xTMT6plex [N-Term];2xPhospho [S3(100); S5(100)]	*-*-*------*	1	1	2	1	A0A0G2JW88	Map4	Q5M7W5 [518-529]; A0A0G2JW88 [518-529]	Q5M7W5 2xPhospho [S520(100); S522(100)]; A0A0G2JW88 2xPhospho [S520(100); S522(100)]	Microtubule-associated protein OS=Rattus norvegicus OX=10116 GN=Map4 PE=1 SV=1	0	1878.85	0.704	-1.42045	0.00633744	-0.506353	2.19809	0.159828	0.993	-1.00705	0.898985	13.5	9.7	14.9	12	11.2	11.4	15.7	16.9	14.9	17.4		High	0.004818	0.03959	2.53
[K].DWDKESEGEEPADGQAGSASH.[-]	1xTMT6plex [K4];1xTMT6plex [N-Term];1xPhospho [S6(100)]	*--*-*---------------	1	1	1	3	Q5M947	Rrp15	Q5M947 [260-280]	Q5M947 1xPhospho [S265(100)]	RRP15-like protein OS=Rattus norvegicus OX=10116 GN=Rrp15 PE=1 SV=1	1	2740.18	1.01	1.01	0.432663	0.0143553	0.36385	0.709974	#N/A	#N/A	#N/A	22.6	22	26.3	28.9	32.7	29.9	27.9	27.9	33.8	29.5		High	0.0002264	0.0001371	10.34
[K].DWEDDSDEDMSNFDR.[F]	1xTMT6plex [N-Term];1xPhospho [S6(100)]	*----*---------	1	1	1	5	P83868	Ptges3	P83868 [108-122]	P83868 1xPhospho [S113(100)]	Prostaglandin E synthase 3 OS=Rattus norvegicus OX=10116 GN=Ptges3 PE=1 SV=2	0	2184.79	1.023	1.023	0.864201	0.0328061	0.0633854	0.944457	0.887	-1.1274	0.871543	17.8	19.8	26.2	20.8	22.3	26.4	19	28.4	20.1	23.6		High	0.0002264	0.0001765	6.76
[K].DWEDDSDEDMSNFDR.[F]	1xOxidation [M10];1xTMT6plex [N-Term];1xPhospho [S6(100)]	*----*---*-----	1	1	1	7	P83868	Ptges3	P83868 [108-122]	P83868 1xPhospho [S113(100)]	Prostaglandin E synthase 3 OS=Rattus norvegicus OX=10116 GN=Ptges3 PE=1 SV=2	0	2200.79	0.953	-1.04932	0.788204	-0.0694519	0.103361	0.910572	0.887	-1.1274	0.871543	44.1	48.1	56.2	50.2	48	57.3	51.5	53.7	50	54.6		High	0.0002677	0.0005579	6.03
[K].DYEIENQNPLASPTNTLLGSAK.[E]	1xTMT6plex [K22];1xTMT6plex [N-Term];1xPhospho [S12(100)]	*----------*---------*	2	1	1	1	D3ZC82	Nufip2	D3ZC82 [614-635]	D3ZC82 1xPhospho [S625(100)]	Nuclear FMR1-interacting protein 2 OS=Rattus norvegicus OX=10116 GN=Nufip2 PE=1 SV=2	0	2913.46	0.935	-1.06952	0.928402	-0.0969617	0.032264	0.970765	0.989	-1.01112	0.824442	13.3	16.1	13	17.7	11.3	14.5	8.7	17.4	13.9	21.8		High	0.0002264	4.572e-05	13.4
[K].DYEIENQNPLASPTNTLLGSAK.[E]	1xTMT6plex [K22];1xTMT6plex [N-Term];1xPhospho [S/T/Y]	positions not distinguishable	2	1	1	7	D3ZC82	Nufip2	D3ZC82 [614-635]		Nuclear FMR1-interacting protein 2 OS=Rattus norvegicus OX=10116 GN=Nufip2 PE=1 SV=2	0	2913.46	0.778	-1.28535	0.0689261	-0.362158	1.16162	0.322443	0.989	-1.01112	0.824442	5	6.6	10.2	7.8	7.4	4.8	9.1	10	11.8	8.5		High	0.0002264	4.572e-05	11.54
[K].DYESASLTEVR.[A]	1xTMT6plex [N-Term];1xPhospho [S6(100)]	*----*-----	3	1	1	2	D3ZCV0	Actn2	D3ZCV0 [428-438]	D3ZCV0 1xPhospho [S433(100)]	Actinin alpha 2 OS=Rattus norvegicus OX=10116 GN=Actn2 PE=1 SV=1	0	1578.72	1.021	1.021	0.887484	0.0299829	0.0518396	0.95436	1.047	1.047	0.841556	116.4	132.4	105.9	115.6	104.7	114.9	102.3	115.8	126.9	109.3		High	0.000471	0.001512	6.54
[K].DYESASLTEVR.[A]	1xTMT6plex [N-Term];1xPhospho [T8(100)]	*------*---	3	1	1	1	D3ZCV0	Actn2	D3ZCV0 [428-438]	D3ZCV0 1xPhospho [T435(100)]	Actinin alpha 2 OS=Rattus norvegicus OX=10116 GN=Actn2 PE=1 SV=1	0	1578.72	1.014	1.014	0.836989	0.0200577	0.0772803	0.93215	1.047	1.047	0.841556	53.3	46.9	31.2	37.5	46.7	50.6	32.2	50.9	47.5	44.6		High	0.0005092	0.002036	5.79
[K].DYESASLTEVR.[A]	1xTMT6plex [N-Term];1xPhospho [S4(100)]	*--*-------	3	1	1	1	D3ZCV0	Actn2	D3ZCV0 [428-438]	D3ZCV0 1xPhospho [S431(100)]	Actinin alpha 2 OS=Rattus norvegicus OX=10116 GN=Actn2 PE=1 SV=1	0	1578.72	0.883	-1.1325	0.414514	-0.179515	0.382461	0.698758	1.047	1.047	0.841556	6	5.3	5.8	3.4	4.2	8.2	5.8	6.7	6.2	5.2		High	0.001236	0.005857	4.3
[K].DYSVTANSK.[LI]	1xTMT6plex [K9];1xTMT6plex [N-Term];1xPhospho [S3(100)]	*-*-----*	1	2	2	1	P04642; P42123	#N/A	P04642 [82-90]; P42123 [83-91]	P04642 1xPhospho [S84(100)]; P42123 1xPhospho [S85(100)]	L-lactate dehydrogenase A chain OS=Rattus norvegicus OX=10116 GN=Ldha PE=1 SV=1 L-lactate dehydrogenase B chain OS=Rattus norvegicus OX=10116 GN=Ldhb PE=1 SV=2	0	1522.76	1.174	1.174	0.533507	0.231432	0.27286	0.776225	1.005	1.005	0.963571	16.6	12.4	8.9	11.9	14.2	11.3	7.6	14.9	6.5	13.6	Shared	High	0.006549	0.0602	1.54
[K].DYVPSEDSPRLEVESK.[G]	1xTMT6plex [K16];1xTMT6plex [N-Term];1xPhospho [S8(100)]	*------*-------*	1	1	1	2	A0A0G2K5P5	Myom1	A0A0G2K5P5 [1177-1192]	A0A0G2K5P5 1xPhospho [S1184(100)]	Myomesin 1 OS=Rattus norvegicus OX=10116 GN=Myom1 PE=1 SV=1	1	2388.17	0.914	-1.09409	0.4599	-0.129734	0.337337	0.729349	0.995	-1.00503	0.958838	137.2	122.2	108.2	137.4	112.8	131.2	101.7	134.9	189.1	132.5		High	0.0002264	9.878e-05	9.93
[K].EAAADTSGREEPPAPKSPPK.[A]	2xTMT6plex [K16; K20];1xTMT6plex [N-Term];1xPhospho [S17(100)]	*--------------**--*	1	1	2	2	A0A0G2JYU6	Fmnl1	A0A0G2JYU6 [1012-1031]; D3ZAZ1 [949-968]	A0A0G2JYU6 1xPhospho [S1028(100)]; D3ZAZ1 1xPhospho [S965(100)]	Formin-like 1 OS=Rattus norvegicus OX=10116 GN=Fmnl1 PE=1 SV=1	2	2802.46	0.888	-1.12613	0.343604	-0.171368	0.463942	0.643542	0.843	-1.18624	0.881319	121.1	115.6	125.9	101.1	127.4	117.8	212.6	102.2	143.8	122.6		High	0.0002264	5.383e-05	14.25
[K].EAACTYGNNDALSPIDGSGK.[N]	1xCarbamidomethyl [C4];1xTMT6plex [K20];1xTMT6plex [N-Term];1xPhospho [S13(100)]	*--*--------*------*	1	1	1	1	F1M124	Cobll1	F1M124 [659-678]	F1M124 1xPhospho [S671(100)]	Cordon-bleu WH2 repeat protein-like 1 OS=Rattus norvegicus OX=10116 GN=Cobll1 PE=1 SV=2	0	2578.19	0.448	-2.23214	0.0601233	-1.15843	1.22096	0.307095	1.044	1.044	0.963571	2.9	5.3	5.7	15.8	7.3	4.6	8.9	16	12.1	13.5		High	0.0002264	4.735e-05	9.92
[K].EAAGTDIENSPQHK.[A]	1xTMT6plex [K14];1xTMT6plex [N-Term];1xPhospho [S10(100)]	*--------*---*	1	1	1	2	A4L691	Pinx1	A4L691 [224-237]	A4L691 1xPhospho [S233(100)]	PIN2/TERF1-interacting telomerase inhibitor 1 OS=Rattus norvegicus OX=10116 GN=Pinx1 PE=1 SV=1	0	2034.99	0.92	-1.08696	0.278798	-0.120294	0.55471	0.588526	#N/A	#N/A	#N/A	62.1	69.4	66.9	69.3	79.7	63.8	98.3	67.1	80.8	70.3		High	0.0002264	0.000113	8.98
[K].EAAPDTGAEPSPEDSDPTYSSK.[V]	1xTMT6plex [K22];1xTMT6plex [N-Term];1xPhospho [S/T/Y]	positions not distinguishable	2	1	1	1	F1LM55	Ccar2	F1LM55 [288-309]		Cell cycle and apoptosis regulator 2 OS=Rattus norvegicus OX=10116 GN=Ccar2 PE=1 SV=1	0	2789.24	1.131	1.131	0.252385	0.177599	0.597936	0.56477	0.887	-1.1274	0.784141	6.4	7.9	6.8	4.9	6.5	6.5	6	5.5	5.6	6.2		High	0.0002264	0.0004097	6.16
[K].EAAPDTGAEPSPEDSDPTYSSK.[V]	1xTMT6plex [K22];1xTMT6plex [N-Term];1xPhospho [S11(100)]	*---------*----------*	2	1	1	1	F1LM55	Ccar2	F1LM55 [288-309]	F1LM55 1xPhospho [S298(100)]	Cell cycle and apoptosis regulator 2 OS=Rattus norvegicus OX=10116 GN=Ccar2 PE=1 SV=1	0	2789.24	0.776	-1.28866	0.390589	-0.365871	0.40828	0.68108	0.887	-1.1274	0.784141	4.6	4.1	3.5	8.2	6.7	4.8	7.1	7.2	5.1	5.5		High	0.0002264	4.572e-05	10.86
[K].EAASQRPLSSSASNR.[L]	1xTMT6plex [N-Term];1xPhospho [S9(99.6)]	*-------*------	1	1	1	1	D3ZLS5	Hectd1	D3ZLS5 [1501-1515]	D3ZLS5 1xPhospho [S1509(99.6)]	HECT domain E3 ubiquitin protein ligase 1 OS=Rattus norvegicus OX=10116 GN=Hectd1 PE=1 SV=3	0	1869.9	0.956	-1.04603	0.6275	-0.0649175	0.202386	0.831451	1.065	1.065	0.784141	5.2	9.5	7.8	8.3	8.6	6.3	9.2	8.1	6.5	11.3		High	0.00207	0.0134	1.86
[K].EAATPEEEGGAPEK.[E]	1xTMT6plex [K14];1xTMT6plex [N-Term];1xPhospho [T4(100)]	*--*---------*	1	1	3	3	F1LS89	Ryr2	F1LS89 [1831-1844]; F1LRZ1 [1831-1844]; B0LPN4 [1847-1860]	F1LS89 1xPhospho [T1834(100)]; F1LRZ1 1xPhospho [T1834(100)]; B0LPN4 1xPhospho [T1850(100)]	Ryanodine receptor 2 OS=Rattus norvegicus OX=10116 GN=Ryr2 PE=1 SV=3	0	1952.93	0.828	-1.20773	0.22358	-0.272297	0.650568	0.53683	#N/A	#N/A	#N/A	87.2	77.5	94.4	86	95.2	114.6	83.3	124	112.5	115.5		High	0.0002264	7.552e-05	8.17
[K].EAATPEEEGGAPEKEISIDDSK.[L]	2xTMT6plex [K14; K22];1xTMT6plex [N-Term];1xPhospho [T4(100)]	*--*---------*-------*	1	1	3	2	F1LS89	Ryr2	F1LS89 [1831-1852]; F1LRZ1 [1831-1852]; B0LPN4 [1847-1868]	F1LS89 1xPhospho [T1834(100)]; F1LRZ1 1xPhospho [T1834(100)]; B0LPN4 1xPhospho [T1850(100)]	Ryanodine receptor 2 OS=Rattus norvegicus OX=10116 GN=Ryr2 PE=1 SV=3	1	3069.51	0.974	-1.02669	0.700019	-0.0380063	0.15489	0.869411	#N/A	#N/A	#N/A	28.2	27.8	25.2	31.3	32.9	30	24.2	38.3	33	28.8		High	0.0002264	4.572e-05	15.84
[K].EADEDEEADDDIPELPSPKK.[L]	2xTMT6plex [K19; K20];1xTMT6plex [N-Term];1xPhospho [S17(100)]	*---------------*-**	1	1	3	1	Q9Z330	Dnmt1	Q9Z330 [702-721]; F1LQT9 [702-721]; D3ZS06 [702-721]	Q9Z330 1xPhospho [S718(100)]; F1LQT9 1xPhospho [S718(100)]; D3ZS06 1xPhospho [S718(100)]	DNA (cytosine-5)-methyltransferase 1 OS=Rattus norvegicus OX=10116 GN=Dnmt1 PE=1 SV=2	1	3009.44	0.872	-1.14679	0.133187	-0.1976	0.875537	0.424601	0.904	-1.10619	0.839565	4.8	6	4.7	6.3	6.8	6.1	6.5	6.3	7.4	10.2		High	0.0002264	0.0001914	6.22
[K].EAEDSDSDDNIKR.[G]	1xTMT6plex [K12];1xTMT6plex [N-Term];2xPhospho [S5(100); S7(100)]	*---*-*----*-	1	1	2	2	Q3SWT4	Iws1	Q3SWT4 [453-465]; A0A0G2JWE3 [453-465]	Q3SWT4 2xPhospho [S457(100); S459(100)]; A0A0G2JWE3 2xPhospho [S457(100); S459(100)]	Protein IWS1 homolog OS=Rattus norvegicus OX=10116 GN=Iws1 PE=1 SV=1	1	2111.89	1.065	1.065	0.542313	0.0908534	0.26575	0.781556	0.838	-1.19332	0.78421	50.2	42.9	47.9	55.4	49	47.8	54.1	39	39.3	51.4		High	0.001332	0.006896	2.67
[K].EAEDSDSDDNIKR.[G]	1xTMT6plex [K12];1xTMT6plex [N-Term];1xPhospho [S5(100)]	*---*------*-	1	1	2	1	Q3SWT4	Iws1	Q3SWT4 [453-465]; A0A0G2JWE3 [453-465]	Q3SWT4 1xPhospho [S457(100)]; A0A0G2JWE3 1xPhospho [S457(100)]	Protein IWS1 homolog OS=Rattus norvegicus OX=10116 GN=Iws1 PE=1 SV=1	1	2031.93	0.778	-1.28535	0.00869336	-0.362158	2.06081	0.166173	0.838	-1.19332	0.78421	23.4	27.8	27.2	31.7	31.6	34.7	53.5	41.1	40	39.4		High	0.0002264	0.000396	7.1
[K].EAEEESSGGEEEDEDENIEVVYSK.[T]	1xTMT6plex [K24];1xTMT6plex [N-Term];2xPhospho [S6(100); S7(100)]	*----**----------------*	1	1	1	9	Q07205	Eif5	Q07205 [382-405]	Q07205 2xPhospho [S387(100); S388(100)]	Eukaryotic translation initiation factor 5 OS=Rattus norvegicus OX=10116 GN=Eif5 PE=1 SV=1	0	3320.35	1.013	1.013	0.501274	0.0186342	0.299925	0.755909	0.985	-1.01523	0.862932	15.8	19	17.7	14.7	17.8	14.4	16.8	19.1	15.9	18.2		High	0.0002264	5.247e-05	10.73
[K].EAEGSPETEK.[K]	1xTMT6plex [K10];1xTMT6plex [N-Term];1xPhospho [S5(100)]	*---*----*	1	1	1	1	D4A1J3	Palm3	D4A1J3 [499-508]	D4A1J3 1xPhospho [S503(100)]	Paralemmin 3 OS=Rattus norvegicus OX=10116 GN=Palm3 PE=1 SV=2	0	1614.77	1.355	1.355	0.353558	0.438293	0.451539	0.652485	#N/A	#N/A	#N/A	5.1	7	6.8	5.5	7.3	4.8	2.6	6.3	4	7.7		High	0.009619	0.09241	2.47
[K].EAEPEGPSVPGEGSTVESLPRPLSPTK.[L]	1xTMT6plex [K27];1xTMT6plex [N-Term];1xPhospho [S/T]	positions not distinguishable	1	1	2	3	A0A0G2KB61	Ppp1r13b	A0A0G2KB61 [644-670]; D4A6A8 [601-627]		Protein phosphatase 1, regulatory subunit 13B OS=Rattus norvegicus OX=10116 GN=Ppp1r13b PE=1 SV=1	0	3285.67	0.9	-1.11111	0.260238	-0.152003	0.584629	0.572111	0.887	-1.1274	0.958838	29.4	36.6	41.7	33.8	30.6	32	35.8	35.4	39.2	39.9		High	0.0002264	4.572e-05	12.07
[K].EAFEEMEGTSPSSPPPSVAR.[S]	1xTMT6plex [N-Term];1xPhospho [S10(100)]	*--------*----------	3	1	1	1	F1LN42	Tns1	F1LN42 [1125-1144]	F1LN42 1xPhospho [S1134(100)]	Tensin 1 OS=Rattus norvegicus OX=10116 GN=Tns1 PE=1 SV=2	0	2414.08	1.157	1.157	0.683739	0.210389	0.165109	0.861422	1.05	1.05	0.803831	8.9	7.2	6.1	4.2	7.4	9.5	5.7	6.7	7	5.5		High	0.0002264	4.572e-05	13.24
[K].EAFEEMEGTSPSSPPPSVAR.[S]	1xOxidation [M6];1xTMT6plex [N-Term];1xPhospho [S13(99.5)]	*----*------*-------	2	1	1	17	F1LN42	Tns1	F1LN42 [1125-1144]	F1LN42 1xPhospho [S1137(100)]	Tensin 1 OS=Rattus norvegicus OX=10116 GN=Tns1 PE=1 SV=2	0	2430.07	0.88	-1.13636	0.224321	-0.184425	0.649131	0.537335	1.05	1.05	0.803831	58.1	39.8	53.1	62.9	46.3	53.8	47	59.4	71	61.2		High	0.0002264	4.572e-05	11
[K].EAFEEMEGTSPSSPPPSVAR.[S]	1xTMT6plex [N-Term];1xPhospho [S13(100)]	*-----------*-------	3	1	1	5	F1LN42	Tns1	F1LN42 [1125-1144]	F1LN42 1xPhospho [S1137(100)]	Tensin 1 OS=Rattus norvegicus OX=10116 GN=Tns1 PE=1 SV=2	0	2414.08	0.827	-1.20919	0.288706	-0.274041	0.539543	0.598021	1.05	1.05	0.803831	113.5	97	88.2	122.2	90.5	110.7	92.1	130.2	141.6	105.6		High	0.0002264	4.572e-05	12.61
[K].EAFEEMEGTSPSSPPPSVAR.[S]	1xTMT6plex [N-Term];1xPhospho [S/T]	positions not distinguishable	3	1	1	2	F1LN42	Tns1	F1LN42 [1125-1144]		Tensin 1 OS=Rattus norvegicus OX=10116 GN=Tns1 PE=1 SV=2	0	2414.08	0.633	-1.57978	0.0726502	-0.659723	1.13876	0.328687	1.05	1.05	0.803831	13.3	7.7	11.5	7.5	11.6	9.1	25.4	10.4	15.4	13.3		High	0.0002264	6.414e-05	7.54
[K].EAFEEMEGTSPSSPPPSVAR.[S]	1xOxidation [M6];1xTMT6plex [N-Term];2xPhospho [S12(98.9); S13(100)]	*----*-----**-------	2	1	1	15	F1LN42	Tns1	F1LN42 [1125-1144]	F1LN42 2xPhospho [S1136(99); S1137(100)]	Tensin 1 OS=Rattus norvegicus OX=10116 GN=Tns1 PE=1 SV=2	0	2510.04	0.56	-1.78571	0.0825922	-0.836501	1.08306	0.347098	1.05	1.05	0.803831	25.3	25.7	18	42.1	16.1	28.1	24.7	53.7	54.3	39.2		High	0.0002264	4.572e-05	9.8
[K].EAFEEMEGTSPSSPPPSVAR.[S]	1xTMT6plex [N-Term];2xPhospho [S12(98.9); S13(100)]	*----------**-------	2	1	1	10	F1LN42	Tns1	F1LN42 [1125-1144]	F1LN42 2xPhospho [S1136(99.5); S1137(100)]	Tensin 1 OS=Rattus norvegicus OX=10116 GN=Tns1 PE=1 SV=2	0	2494.04	0.44	-2.27273	0.0914361	-1.18442	1.03888	0.361575	1.05	1.05	0.803831	20.4	20.9	14.1	38.1	18.1	22.7	19.3	55.2	54.2	41.6		High	0.0002264	4.572e-05	12.63
[K].EAFEEMEGTSPSSPPPSVAR.[S]	1xTMT6plex [N-Term];2xPhospho [S10(98.9); S13(100)]	*--------*--*-------	2	1	1	1	F1LN42	Tns1	F1LN42 [1125-1144]	F1LN42 2xPhospho [S1134(98.9); S1137(100)]	Tensin 1 OS=Rattus norvegicus OX=10116 GN=Tns1 PE=1 SV=2	0	2494.04	0.347	-2.88184	0.0585104	-1.52699	1.23277	0.304184	1.05	1.05	0.803831	5.7	5	3.1	9.5	3.5	4.7	4.7	14.9	16.2	12.5		High	0.0002264	4.572e-05	14.47
[K].EAFEEMEGTSPSSPPPSVARSPPGLAK.[T]	1xOxidation [M6];1xTMT6plex [K27];1xTMT6plex [N-Term];2xPhospho [S/T]	positions not distinguishable	1	1	1	3	F1LN42	Tns1	F1LN42 [1125-1151]	F1LN42 2xPhospho [S1137(99.4); S/T]	Tensin 1 OS=Rattus norvegicus OX=10116 GN=Tns1 PE=1 SV=2	1	3389.58	0.85	-1.17647	0.261771	-0.234465	0.582079	0.573663	1.05	1.05	0.803831	34.6	30	25.8	40.4	26.5	33.8	29.2	34.7	52.2	35.8		High	0.0002264	4.572e-05	16.96
[K].EAFEEMEGTSPSSPPPSVARSPPGLAK.[T]	1xTMT6plex [K27];1xTMT6plex [N-Term];2xPhospho [S13(98.3); S/T]	positions not distinguishable	1	1	1	4	F1LN42	Tns1	F1LN42 [1125-1151]	F1LN42 2xPhospho [S1137(98.3); S/T]	Tensin 1 OS=Rattus norvegicus OX=10116 GN=Tns1 PE=1 SV=2	1	3373.58	0.678	-1.47493	0.0773726	-0.560643	1.11141	0.336598	1.05	1.05	0.803831	35.2	26.6	31.7	45	33	37.3	34.6	50	65.6	47.3		High	0.0002264	4.572e-05	10.94
[K].EAFPPSSPLQK.[G]	1xTMT6plex [K11];1xTMT6plex [N-Term];1xPhospho [S7(99.7)]	*-----*---*	2	1	2	2	A0A1P0PBZ6	Trio	A0A1P0PBZ6 [2425-2435]; F1M0Z1 [2476-2486]	A0A1P0PBZ6 1xPhospho [S2431(99.7)]; F1M0Z1 1xPhospho [S2482(99.7)]	Triple functional domain protein OS=Rattus norvegicus OX=10116 GN=Trio PE=1 SV=1	0	1738.92	0.997	-1.00301	0.58461	-0.00433459	0.233134	0.807758	1.15	1.15	0.78421	7.7	7	5.3	6.4	6.2	2.5	7	4.3	6.7	5.8		High	0.001625	0.008471	3.34
[K].EAFPPSSPLQK.[G]	1xTMT6plex [K11];1xTMT6plex [N-Term];1xPhospho [S]	positions not distinguishable	2	1	2	1	A0A1P0PBZ6	Trio	A0A1P0PBZ6 [2425-2435]; F1M0Z1 [2476-2486]		Triple functional domain protein OS=Rattus norvegicus OX=10116 GN=Trio PE=1 SV=1	0	1738.92	0.908	-1.10132	0.626948	-0.139236	0.202768	0.831429	1.15	1.15	0.78421	7.7	6.9	6.6	8.7	4.6	8.8	7.5	9.7	7.7	5.7		High	0.001332	0.006627	3.38
[K].EAFQLFDRTPK.[G]	1xTMT6plex [K11];1xTMT6plex [N-Term];1xPhospho [T9(100)]	*-------*-*	1	1	1	1	P16409	Myl3	P16409 [61-71]	P16409 1xPhospho [T69(100)]	Myosin light chain 3 OS=Rattus norvegicus OX=10116 GN=Myl3 PE=1 SV=2	1	1889.99	0.352	-2.84091	0.0422541	-1.50635	1.37413	0.273281	1.04	1.04	0.784141	11.6	6.2	8.4	16.5	8.4	13.1	11.4	34.3	29.9	19.3		High	0.001698	0.009303	4.01
[K].EAGEQVASSPADVAEK.[A]	1xTMT6plex [K16];1xTMT6plex [N-Term];1xPhospho [S]	positions not distinguishable	1	1	1	1	P29266	Hibadh	P29266 [79-94]		3-hydroxyisobutyrate dehydrogenase, mitochondrial OS=Rattus norvegicus OX=10116 GN=Hibadh PE=1 SV=3	0	2126.04	1.547	1.547	0.272524	0.629473	0.564596	0.582714	1.052	1.052	0.857274	4.1	8.9	5.4	8.8	8.7	7.5	5	5.5	9.6	5.7		High	0.0002264	4.599e-05	9.19
[K].EAGLSQSHDDLSNTTATPSVR.[K]	1xTMT6plex [N-Term];1xPhospho [S7(100)]	*-----*--------------	1	1	1	3	Q5U2P5	C2cd2l	Q5U2P5 [656-676]	Q5U2P5 1xPhospho [S662(100)]	C2CD2-like OS=Rattus norvegicus OX=10116 GN=C2cd2l PE=1 SV=1	0	2495.16	1.415	1.415	0.0451888	0.500802	1.34497	0.277491	#N/A	#N/A	#N/A	35.6	30.4	43.6	32.1	44.1	45.3	30.3	32.6	26.6	31.4		High	0.0002264	4.698e-05	11.32
[K].EAGLTSPEVETPAVPTNQSNK.[T]	1xTMT6plex [K21];1xTMT6plex [N-Term];1xPhospho [S6(99)]	*----*--------------*	1	1	1	3	M0R6Z9	Myo18b	M0R6Z9 [57-77]	M0R6Z9 1xPhospho [S62(99.6)]	Myosin XVIIIb OS=Rattus norvegicus OX=10116 GN=Myo18b PE=1 SV=2	0	2707.36	0.304	-3.28947	0.0156154	-1.71786	1.80645	0.195137	1.1	1.1	0.861833	41	27	21.4	58.2	24.6	38.4	42.3	87.5	109.7	90.6		High	0.0002264	6.807e-05	9.66
[K].EAGSVNGDPVLSGTK.[K]	1xTMT6plex [K15];1xTMT6plex [N-Term];1xPhospho [S4(100)]	*--*----------*	1	1	1	1	Q5I034	Custos	Q5I034 [235-249]	Q5I034 1xPhospho [S238(100)]	Protein CUSTOS OS=Rattus norvegicus OX=10116 GN=Custos PE=1 SV=1	0	1969	0.872	-1.14679	0.155304	-0.1976	0.808818	0.45598	0.965	-1.03627	0.994777	5.5	6.2	5.6	2.8	6.4	7	6.2	8.2	8.9	6.1		High	0.001268	0.006262	4.42
[K].EAIQTPSEENESPLK.[S]	1xTMT6plex [K15];1xTMT6plex [N-Term];1xPhospho [T5(99.7)]	*---*---------*	1	1	1	1	D3ZJG8	Zfp592	D3ZJG8 [28-42]	D3ZJG8 1xPhospho [T32(99.7)]	Zinc finger protein 592 OS=Rattus norvegicus OX=10116 GN=Zfp592 PE=1 SV=1	0	2210.1	0.525	-1.90476	0.0189639	-0.929611	1.72207	0.207847	#N/A	#N/A	#N/A	14.4	7.8	7.3	10.9	5.3	13.2	13.1	17	18.4	12.7		High	0.0002677	0.0005735	5.5
[K].EAIVESDSEEENYKVPEYK.[T]	2xTMT6plex [K14; K19];1xTMT6plex [N-Term];1xPhospho [S8(100)]	*------*-----*----*	1	1	1	1	D4A899	Vps13a	D4A899 [1805-1823]	D4A899 1xPhospho [S1812(100)]	Vacuolar protein sorting 13 homolog A OS=Rattus norvegicus OX=10116 GN=Vps13a PE=1 SV=2	1	3025.49	0.973	-1.02775	0.607724	-0.0394883	0.216294	0.820461	0.927	-1.07875	0.82261	17	21.7	20.5	14.8	11.3	14.7	14.2	12.8	17.1	16.3		High	0.0002264	4.851e-05	8.95
[K].EALGGNAADSDTEDEDQLQNDKER.[F]	1xTMT6plex [K22];1xTMT6plex [N-Term];2xPhospho [S10(100); T12(100)]	*--------*-*---------*--	1	1	1	4	A0A0G2JXY3	#N/A	A0A0G2JXY3 [48-71]	A0A0G2JXY3 2xPhospho [S57(100); T59(100)]	Uncharacterized protein OS=Rattus norvegicus OX=10116 PE=1 SV=1	1	3238.38	1.18	1.18	0.0476044	0.238787	1.32235	0.281456	#N/A	#N/A	#N/A	37.8	41.7	36.9	37.1	39.3	39.9	32.8	33.8	37.7	29.3		High	0.0002264	4.572e-05	16.5
[K].EALGGNAADSDTEDEDQLQNDKER.[F]	1xTMT6plex [K22];1xTMT6plex [N-Term];1xPhospho [S10(100)]	*--------*-----------*--	2	1	1	2	A0A0G2JXY3	#N/A	A0A0G2JXY3 [48-71]	A0A0G2JXY3 1xPhospho [S57(100)]	Uncharacterized protein OS=Rattus norvegicus OX=10116 PE=1 SV=1	1	3158.42	0.95	-1.05263	0.269755	-0.0740006	0.569031	0.580419	#N/A	#N/A	#N/A	14.9	15.5	12.3	17.3	16.8	11.7	16	16.9	16.5	15.1		High	0.0002264	4.572e-05	10.1
[K].EALGGNAADSDTEDEDQLQNDKER.[F]	1xTMT6plex [K22];1xTMT6plex [N-Term];1xPhospho [S/T]	positions not distinguishable	2	1	1	2	A0A0G2JXY3	#N/A	A0A0G2JXY3 [48-71]		Uncharacterized protein OS=Rattus norvegicus OX=10116 PE=1 SV=1	1	3158.42	0.876	-1.14155	0.432508	-0.190997	0.364006	0.709974	#N/A	#N/A	#N/A	6.6	5.2	5.2	3.1	7.9	6.2	6.2	7	5.4	5.8		High	0.0002264	4.703e-05	7.99
[K].EALISQLTR.[G]	1xTMT6plex [N-Term];1xPhospho [T8(100)]	*------*-	1	2	3	1	G3V8B0; G3V885	#N/A	G3V8B0 [1295-1303]; G3V885 [1297-1305]; P02564 [1295-1303]	G3V8B0 1xPhospho [T1302(100)]; G3V885 1xPhospho [T1304(100)]; P02564 1xPhospho [T1302(100)]	Myosin-7 OS=Rattus norvegicus OX=10116 GN=Myh7 PE=1 SV=1 Myosin-6 OS=Rattus norvegicus OX=10116 GN=Myh6 PE=1 SV=2	0	1339.72	0.895	-1.11732	0.540616	-0.16004	0.267111	0.780775	0.728	-1.37363	0.969202	63.2	70.8	60.4	61.3	63.9	66.7	67.8	75.1	75.4	55.4	Shared	High	0.006765	0.06247	4.28
[K].EALKISPSPELNLK.[K]	2xTMT6plex [K4; K14];1xTMT6plex [N-Term];1xPhospho [S6(99.7)]	*--*-*-------*	1	1	1	1	D4A0U3	Zfp638	D4A0U3 [1513-1526]	D4A0U3 1xPhospho [S1518(99.7)]	Zinc finger protein 638 OS=Rattus norvegicus OX=10116 GN=Zfp638 PE=1 SV=1	1	2306.33	0.9	-1.11111	0.295804	-0.152003	0.528996	0.60256	#N/A	#N/A	#N/A	34.1	29.3	45.7	30.8	34.5	34.1	39.8	36.1	34.8	42.4		High	0.0003829	0.0009118	5.45
[K].EALLQASRDQK.[K]	1xTMT6plex [K11];1xTMT6plex [N-Term];1xPhospho [S7(100)]	*-----*---*	1	1	3	1	A0A096MK30	Msn	A0A096MK30 [401-411]; A0A1W2Q6E9 [400-410]; O35763 [401-411]	A0A096MK30 1xPhospho [S407(100)]; A0A1W2Q6E9 1xPhospho [S406(100)]; O35763 1xPhospho [S407(100)]	Moesin OS=Rattus norvegicus OX=10116 GN=Msn PE=1 SV=1	1	1796.97	0.38	-2.63158	0.00543024	-1.39593	2.26518	0.149142	0.945	-1.0582	0.859339	43.6	20.7	23.1	28.7	21.7	24.3	63.6	35.4	61.7	59.8		High	0.001859	0.01111	4.29
[K].EALSDDEDEALYQK.[V]	1xTMT6plex [K14];1xTMT6plex [N-Term];1xPhospho [S4(100)]	*--*---------*	1	1	2	2	D4AAU1	Tango6	D4AAU1 [556-569]; D4A9F1 [556-569]	D4AAU1 1xPhospho [S559(100)]; D4A9F1 1xPhospho [S559(100)]	Transport and golgi organization 6 homolog OS=Rattus norvegicus OX=10116 GN=Tango6 PE=1 SV=3	0	2164.01	0.945	-1.0582	0.773841	-0.0816138	0.111348	0.903491	#N/A	#N/A	#N/A	57.5	47.8	53.6	50.1	63.3	58.3	57.1	48	61.8	56.2		High	0.0002264	0.0003026	6.69
[K].EALSNLTALNSSDGESSSDSDSDISENK.[-]	1xTMT6plex [K28];1xTMT6plex [N-Term];1xPhospho [T7(95.5)]	*-----*--------------------*	3	1	2	1	A0A0G2JU15	Ptcd3	A0A0G2JU15 [720-747]; D3ZGM1 [660-687]	A0A0G2JU15 1xPhospho [T726(95.5)]; D3ZGM1 1xPhospho [T666(95.5)]	Pentatricopeptide repeat domain 3 OS=Rattus norvegicus OX=10116 GN=Ptcd3 PE=1 SV=1	0	3410.54	1.341	1.341	0.117879	0.423309	0.928565	0.402663	#N/A	#N/A	#N/A	8.9	6.8	5.4	7.6	7.7	8.1	5.1	5.7	5.7	7.2		High	0.0002677	0.0005364	6.07
[K].EALSNLTALNSSDGESSSDSDSDISENK.[-]	1xTMT6plex [K28];1xTMT6plex [N-Term];1xPhospho [S/T]	positions not distinguishable	3	1	2	6	A0A0G2JU15	Ptcd3	A0A0G2JU15 [720-747]; D3ZGM1 [660-687]		Pentatricopeptide repeat domain 3 OS=Rattus norvegicus OX=10116 GN=Ptcd3 PE=1 SV=1	0	3410.54	1.226	1.226	0.695674	0.293959	0.157594	0.867469	#N/A	#N/A	#N/A	20.4	22.1	14.7	13	23.5	21.3	17.4	16.5	18.8	17.3		High	0.0002264	4.572e-05	10.62
[K].EALSNLTALNSSDGESSSDSDSDISENK.[-]	1xTMT6plex [K28];1xTMT6plex [N-Term];1xPhospho [S20(100)]	*------------------*-------*	3	1	2	1	A0A0G2JU15	Ptcd3	A0A0G2JU15 [720-747]; D3ZGM1 [660-687]	A0A0G2JU15 1xPhospho [S739(100)]; D3ZGM1 1xPhospho [S679(100)]	Pentatricopeptide repeat domain 3 OS=Rattus norvegicus OX=10116 GN=Ptcd3 PE=1 SV=1	0	3410.54	1.028	1.028	0.55467	0.0398403	0.255966	0.788078	#N/A	#N/A	#N/A	19.9	22.7	31.7	22.3	26.1	31.8	22.5	25.2	27.7	25.5		High	0.0002264	4.572e-05	15.43
[K].EALTYDGALLGDRSLR.[V]	1xTMT6plex [N-Term];1xPhospho [S14(100)]	*------------*--	1	1	2	1	A0A0G2KAW7	Eif4h	A0A0G2KAW7 [80-95]; Q5XI72 [97-112]	A0A0G2KAW7 1xPhospho [S93(100)]; Q5XI72 1xPhospho [S110(100)]	Eukaryotic translation initiation factor 4H OS=Rattus norvegicus OX=10116 GN=Eif4h PE=1 SV=1	1	2059.04	0.627	-1.5949	0.172257	-0.673463	0.763822	0.478352	#N/A	#N/A	#N/A	7.1	4.6	4	8.9	7.9	4	6.2	11.2	8.5	6.2		High	0.001552	0.007945	3.13
[K].EAPLRSPNSSK.[A]	1xTMT6plex [K11];1xTMT6plex [N-Term];1xPhospho [S6(100)]	*----*----*	1	1	1	1	A0A0G2K3H4	Epb41l4b	A0A0G2K3H4 [375-385]	A0A0G2K3H4 1xPhospho [S380(100)]	Band 4.1-like protein 4B OS=Rattus norvegicus OX=10116 GN=Epb41l4b PE=1 SV=1	1	1723.91	1.074	1.074	0.401857	0.102994	0.395929	0.690529	#N/A	#N/A	#N/A	15.8	13.3	13.8	10.4	14.3	12.7	9	13.3	11.8	13.1		High	0.0005092	0.002288	4.86
[K].EAPQSPPASSATLR.[R]	1xTMT6plex [N-Term];1xPhospho [S5(96.5)]	*---*---------	1	1	1	2	F1MA46	Pcdh12	F1MA46 [898-911]	F1MA46 1xPhospho [S902(100)]	Protocadherin 12 OS=Rattus norvegicus OX=10116 GN=Pcdh12 PE=1 SV=2	0	1720.85	1.133	1.133	0.528066	0.180148	0.277312	0.772818	#N/A	#N/A	#N/A	17	15.9	14.4	12.2	15.8	15.9	9	14.3	13.6	17.9		High	0.001332	0.006745	3.59
[K].EAPSPVPPPHVPPRPR.[D]	1xTMT6plex [N-Term];1xPhospho [S4(100)]	*--*------------	1	1	1	18	F1LPM3	Sorbs2	F1LPM3 [263-278]	F1LPM3 1xPhospho [S266(100)]	Sorbin and SH3 domain-containing protein 2 OS=Rattus norvegicus OX=10116 GN=Sorbs2 PE=1 SV=2	0	2039.08	1.087	1.087	0.463303	0.120352	0.334135	0.731502	1.013	1.013	0.978117	31.3	29	34.7	31.1	36	33.8	29.3	35.9	25.7	33.1		High	0.0002264	4.575e-05	7.66
[K].EAQLLSSDVVDRTPQRPESTLSAFAR.[M]	1xTMT6plex [N-Term];1xPhospho [T13(100)]	*-----------*-------------	1	1	1	1	M0R557	Cmya5	M0R557 [2374-2399]	M0R557 1xPhospho [T2386(100)]	Cardiomyopathy-associated 5 OS=Rattus norvegicus OX=10116 GN=Cmya5 PE=1 SV=2	1	3182.6	0.598	-1.67224	0.0518252	-0.741783	1.28546	0.291463	1.015	1.015	0.993771	5.6	3.6	2.7	5.7	1.7	5.5	5.6	13	6.7	5.4		High	0.0002264	0.0002279	6.41
[K].EASPEPIK.[S]	1xTMT6plex [K8];1xTMT6plex [N-Term];1xPhospho [S3(100)]	*-*----*	1	1	1	1	D4AB98	Afap1l1	D4AB98 [95-102]	D4AB98 1xPhospho [S97(100)]	Actin filament-associated protein 1-like 1 OS=Rattus norvegicus OX=10116 GN=Afap1l1 PE=1 SV=1	0	1408.75	1.121	1.121	0.989981	0.164786	0.00437323	0.996323	#N/A	#N/A	#N/A	14.8	10.2	18.2	11.4	18.2	16.6	11.4	13.3	16.5	17.9		High	0.007869	0.07421	2.25
[K].EASPEPIKSPSLR.[S]	1xTMT6plex [K8];1xTMT6plex [N-Term];1xPhospho [S9(99.2)]	*------**----	1	1	1	1	D4AB98	Afap1l1	D4AB98 [95-107]	D4AB98 1xPhospho [S103(100)]	Actin filament-associated protein 1-like 1 OS=Rattus norvegicus OX=10116 GN=Afap1l1 PE=1 SV=1	1	1949.05	0.776	-1.28866	0.0498834	-0.365871	1.30204	0.286912	#N/A	#N/A	#N/A	58.2	50.8	52.7	58.3	53.7	62.9	62.2	67.5	94.3	70.7		High	0.001472	0.007659	4.33
[K].EASPRPCR.[K]	1xCarbamidomethyl [C7];1xTMT6plex [N-Term];1xPhospho [S3(100)]	*-*---*-	1	1	1	1	Q5I034	Custos	Q5I034 [156-163]	Q5I034 1xPhospho [S158(100)]	Protein CUSTOS OS=Rattus norvegicus OX=10116 GN=Custos PE=1 SV=1	0	1281.6	0.941	-1.0627	0.787096	-0.0877334	0.103972	0.909984	0.965	-1.03627	0.994777	12.1	30.2	43.4	43.5	28.2	20.2	51.8	42.9	12.9	24		High	0.008375	0.08022	2.24
[K].EASVLSPVPTSSTK.[D]	1xTMT6plex [K14];1xTMT6plex [N-Term];1xPhospho [S6(100)]	*----*-------*	1	1	1	2	M0R9L0	Naca	M0R9L0 [1715-1728]	M0R9L0 1xPhospho [S1720(100)]	Nascent polypeptide-associated complex subunit alpha OS=Rattus norvegicus OX=10116 GN=Naca PE=1 SV=1	0	1941.03	0.413	-2.42131	0.0201764	-1.27579	1.69516	0.212222	1.005	1.005	0.959833	27.8	12.5	14.7	37.7	15.5	18.8	27.2	42.5	50.6	33		High	0.0002264	5.152e-05	9.93
[K].EAVSAASEDDIFR.[R]	1xTMT6plex [N-Term];1xPhospho [S7(100)]	*-----*------	1	1	4	2	P22002	Cacna1c	E9PT56 [1446-1458]; P22002 [1714-1726]; F1MA84 [1526-1538]; A0A0G2QC25 [1551-1563]	E9PT56 1xPhospho [S1452(100)]; P22002 1xPhospho [S1720(100)]; F1MA84 1xPhospho [S1532(100)]; A0A0G2QC25 1xPhospho [S1557(100)]	Voltage-dependent L-type calcium channel subunit alpha-1C OS=Rattus norvegicus OX=10116 GN=Cacna1c PE=1 SV=1	0	1718.78	1.235	1.235	0.000719307	0.304511	3.14309	0.109213	1.027	1.027	0.849131	67.6	70	79	77.5	73.8	69.5	58.6	59.5	60.9	59.9		High	0.0002264	0.0003163	7.73
[K].EAVSAASEDDIFRR.[A]	1xTMT6plex [N-Term];2xPhospho [S4(100); S7(100)]	*--*--*-------	1	1	4	1	P22002	Cacna1c	E9PT56 [1446-1459]; P22002 [1714-1727]; F1MA84 [1526-1539]; A0A0G2QC25 [1551-1564]	E9PT56 2xPhospho [S1449(100); S1452(100)]; P22002 2xPhospho [S1717(100); S1720(100)]; F1MA84 2xPhospho [S1529(100); S1532(100)]; A0A0G2QC25 2xPhospho [S1554(100); S1557(100)]	Voltage-dependent L-type calcium channel subunit alpha-1C OS=Rattus norvegicus OX=10116 GN=Cacna1c PE=1 SV=1	1	1954.85	2.008	2.008	0.0450138	1.00576	1.34665	0.277372	1.027	1.027	0.849131	7.2	9.3	7.1	11	10.6	6.7	3.7	3.5	5.8	7.7		High	0.0005092	0.002343	3.42
[K].EAVSAASEDDIFRR.[A]	1xTMT6plex [N-Term];1xPhospho [S7(100)]	*-----*-------	1	1	4	4	P22002	Cacna1c	E9PT56 [1446-1459]; P22002 [1714-1727]; F1MA84 [1526-1539]; A0A0G2QC25 [1551-1564]	E9PT56 1xPhospho [S1452(100)]; P22002 1xPhospho [S1720(100)]; F1MA84 1xPhospho [S1532(100)]; A0A0G2QC25 1xPhospho [S1557(100)]	Voltage-dependent L-type calcium channel subunit alpha-1C OS=Rattus norvegicus OX=10116 GN=Cacna1c PE=1 SV=1	1	1874.88	1.254	1.254	0.00168237	0.326537	2.77408	0.12949	1.027	1.027	0.849131	99.8	105.7	99.3	93	112.2	101	78.5	82.6	73.6	86.7		High	0.0002264	6.961e-05	7.84
[K].EDETSTDVDEKPK.[K]	2xTMT6plex [K11; K13];1xTMT6plex [N-Term];1xPhospho [T/S]	positions not distinguishable	1	1	1	1	P53987	Slc16a1	P53987 [456-468]		Monocarboxylate transporter 1 OS=Rattus norvegicus OX=10116 GN=Slc16a1 PE=1 SV=1	0	2260.12	1.21	1.21	0.269842	0.275007	0.56889	0.580451	1.083	1.083	0.82261	7.1	9.3	8.4	6.5	11.2	5.9	7.2	6.5	6.9	7		High	0.0004136	0.001134	5.02
[K].EDETSTDVDEKPKK.[T]	3xTMT6plex [K11; K13; K14];1xTMT6plex [N-Term];1xPhospho [T/S]	positions not distinguishable	1	1	1	1	P53987	Slc16a1	P53987 [456-469]		Monocarboxylate transporter 1 OS=Rattus norvegicus OX=10116 GN=Slc16a1 PE=1 SV=1	1	2617.38	1.238	1.238	0.114058	0.308011	0.942876	0.396011	1.083	1.083	0.82261	30.8	34	34.5	27.1	36.5	29.4	25.1	31.3	24.1	30.1		High	0.0002264	0.0003365	6.15
[K].EDGGRRESINDR.[A]	1xTMT6plex [N-Term];1xPhospho [S8(100)]	*------*----	1	1	1	1	G3V661	Baz1b	G3V661 [181-192]	G3V661 1xPhospho [S188(100)]	Bromodomain adjacent to zinc finger domain protein 1B OS=Rattus norvegicus OX=10116 GN=Baz1b PE=1 SV=1	2	1712.79	0.709	-1.41044	0.0139002	-0.496142	1.85698	0.189949	0.898	-1.11359	0.803831	8.8	8	4.5	7.1	4.8	6.9	9.6	9.8	13.2	8.1		High	0.004614	0.0376	3.29
[K].EDGHRTSTSAVPNLFVPLNTNPK.[E]	1xTMT6plex [K23];1xTMT6plex [N-Term];1xPhospho [T/S]	positions not distinguishable	1	1	3	1	A0A0G2JSM7	Add1	D3ZZ99 [490-512]; A0A0G2JSM7 [475-497]; Q63028 [475-497]		Adducin 1 (Alpha), isoform CRA_b OS=Rattus norvegicus OX=10116 GN=Add1 PE=1 SV=1	1	3032.56	0.986	-1.0142	0.703007	-0.0203404	0.15304	0.870986	#N/A	#N/A	#N/A	6.1	5.8	4.2	6	3.8	6.2	6.3	7.4	5.4	3.5		High	0.0002264	0.0003199	6.73
[K].EDQVQHTSDEEPESK.[V]	1xTMT6plex [K15];1xTMT6plex [N-Term];2xPhospho [T7(100); S8(100)]	*-----**------*	1	1	1	2	A0A0G2K2T1	Txlnb	A0A0G2K2T1 [470-484]	A0A0G2K2T1 2xPhospho [T476(100); S477(100)]	Taxilin beta OS=Rattus norvegicus OX=10116 GN=Txlnb PE=1 SV=1	0	2376	1.243	1.243	0.246983	0.313826	0.607333	0.560444	1.05	1.05	0.784141	28.8	30.2	31.5	25.1	34.5	34.1	23.8	34.6	26.7	24.1		High	0.0002264	9.57e-05	7.29
[K].EDQVQHTSDEEPESK.[V]	1xTMT6plex [K15];1xTMT6plex [N-Term];1xPhospho [T/S]	positions not distinguishable	2	1	1	5	A0A0G2K2T1	Txlnb	A0A0G2K2T1 [470-484]		Taxilin beta OS=Rattus norvegicus OX=10116 GN=Txlnb PE=1 SV=1	0	2296.04	1.116	1.116	0.173117	0.158337	0.761662	0.479326	1.05	1.05	0.784141	18.7	14.8	15.7	17.2	23.8	19.8	16.4	17	14.5	14.3		High	0.0005075	0.001644	4.57
[K].EDQVQHTSDEEPESK.[V]	1xTMT6plex [K15];1xTMT6plex [N-Term];1xPhospho [S8(100)]	*------*------*	2	1	1	2	A0A0G2K2T1	Txlnb	A0A0G2K2T1 [470-484]	A0A0G2K2T1 1xPhospho [S477(99.8)]	Taxilin beta OS=Rattus norvegicus OX=10116 GN=Txlnb PE=1 SV=1	0	2296.04	1.02	1.02	0.305118	0.0285692	0.515532	0.612164	1.05	1.05	0.784141	91.1	83.8	105.1	77.7	87.4	106.5	77	87.9	89.6	83.5		High	0.0002264	4.964e-05	8.61
[K].EDSATSYPKRSPK.[T]	2xTMT6plex [K9; K13];1xTMT6plex [N-Term];1xPhospho [T5(99)]	*---*---*---*	1	1	1	1	M0R9L0	Naca	M0R9L0 [1167-1179]	M0R9L0 1xPhospho [T1171(99)]	Nascent polypeptide-associated complex subunit alpha OS=Rattus norvegicus OX=10116 GN=Naca PE=1 SV=1	2	2233.18	0.683	-1.46413	0.489837	-0.550043	0.309948	0.74974	1.005	1.005	0.959833	55.8	77.9	55.8	106	56	63.2	47.8	92.7	110.1	92.2		High	0.0009096	0.004251	6.62
[K].EDSKKEETPGTPK.[K]	3xTMT6plex [K4; K5; K13];1xTMT6plex [N-Term];1xPhospho [T11(100)]	*--**-----*-*	1	1	1	1	Q7TP42	Sec62	Q7TP42 [355-367]	Q7TP42 1xPhospho [T365(100)]	Ab2-292 OS=Rattus norvegicus OX=10116 GN=Sec62 PE=1 SV=1	2	2442.33	0.938	-1.0661	0.688871	-0.0923402	0.161862	0.863414	0.93	-1.07527	0.844497	61.3	63	90.1	58.9	71.1	62.4	65.9	68.4	58.3	71.5		High	0.0008923	0.003835	4.8
[K].EDTPLSPSEK.[F]	1xTMT6plex [K10];1xTMT6plex [N-Term];1xPhospho [S6(100)]	*----*---*	1	2	3	2	A0A0G2K8N1; A0A0G2JUP3	#N/A	A0A0G2K8N1 [2659-2668]; A0A0G2K3P4 [2212-2221]; A0A0G2JUP3 [2869-2878]	A0A0G2K8N1 1xPhospho [S2664(100)]; A0A0G2K3P4 1xPhospho [S2217(100)]; A0A0G2JUP3 1xPhospho [S2874(100)]	Obscurin, cytoskeletal calmodulin and titin-interacting RhoGEF OS=Rattus norvegicus OX=10116 GN=Obscn PE=1 SV=1 Obscurin, cytoskeletal calmodulin and titin-interacting RhoGEF OS=Rattus norvegicus OX=10116 GN=Obscn PE=1 SV=1	0	1640.82	0.773	-1.29366	0.214718	-0.37146	0.668131	0.526894	#N/A	#N/A	#N/A	136.7	134.2	145.5	125.8	117.1	168.6	123.7	198.2	210.5	152	Shared	High	0.0005618	0.002793	2.98
[K].EDTRTEDQELMSPK.[G]	1xTMT6plex [K14];1xTMT6plex [N-Term];1xPhospho [S12(100)]	*----------*-*	1	1	3	1	G3V8F8	Nes	D3ZWJ2 [306-319]; P21263 [609-622]; G3V8F8 [609-622]	D3ZWJ2 1xPhospho [S317(100)]; P21263 1xPhospho [S620(100)]; G3V8F8 1xPhospho [S620(100)]	Nestin OS=Rattus norvegicus OX=10116 GN=Nes PE=1 SV=1	1	2217.05	1.159	1.159	0.412411	0.212881	0.38467	0.697622	0.9	-1.11111	0.803831	9.3	12.2	8.3	7.5	9.1	10.8	7.4	5.9	8.4	11.8		High	0.001048	0.005006	3.2
[K].EDTRTEDQELMSPK.[G]	1xOxidation [M11];1xTMT6plex [K14];1xTMT6plex [N-Term];1xPhospho [S12(100)]	*---------**-*	1	1	3	4	G3V8F8	Nes	D3ZWJ2 [306-319]; P21263 [609-622]; G3V8F8 [609-622]	D3ZWJ2 1xPhospho [S317(100)]; P21263 1xPhospho [S620(100)]; G3V8F8 1xPhospho [S620(100)]	Nestin OS=Rattus norvegicus OX=10116 GN=Nes PE=1 SV=1	1	2233.05	1.027	1.027	0.484091	0.0384362	0.315073	0.746229	0.9	-1.11111	0.803831	40.2	40.8	34.7	31.8	42.5	38.6	36.8	38.2	37	49.1		High	0.001332	0.006938	4.92
[K].EEAAEAAAPASQNGDDLENLEDPEKLK.[E]	2xTMT6plex [K25; K27];1xTMT6plex [N-Term];1xPhospho [S11(100)]	*---------*-------------*-*	1	1	1	8	B4F789	Apobec2	B4F789 [5-31]	B4F789 1xPhospho [S15(100)]	Apolipoprotein B editing complex 2 (Predicted), isoform CRA_a OS=Rattus norvegicus OX=10116 GN=Apobec2 PE=1 SV=1	1	3621.78	0.932	-1.07296	0.729076	-0.101598	0.137227	0.885456	1.065	1.065	0.82261	66.6	49.9	58.3	56.6	50.5	48.1	39.3	54.7	57.3	53.8		High	0.0002264	4.572e-05	13.67
[K].EEAASPLK.[N]	1xTMT6plex [K8];1xTMT6plex [N-Term];1xPhospho [S5(100)]	*---*--*	1	1	1	1	Q62901	Rere	Q62901 [637-644]	Q62901 1xPhospho [S641(100)]	Arginine-glutamic acid dipeptide repeats protein OS=Rattus norvegicus OX=10116 GN=Rere PE=1 SV=2	0	1382.73	0.792	-1.26263	0.025939	-0.336428	1.58605	0.230213	#N/A	#N/A	#N/A	15.6	15	12.7	12.5	14.1	9.9	16.3	15.7	19	14.8		High	0.003002	0.02202	2.76
[K].EEAPASPLRPLYPQISPLK.[I]	1xTMT6plex [K19];1xTMT6plex [N-Term];1xPhospho [S6(100)]	*----*------------*	1	1	1	1	D3ZU55	Foxk1	D3ZU55 [91-109]	D3ZU55 1xPhospho [S96(100)]	Forkhead box K1 OS=Rattus norvegicus OX=10116 GN=Foxk1 PE=1 SV=2	0	2644.45	0.821	-1.21803	0.222776	-0.284546	0.652132	0.536064	0.955	-1.04712	0.784141	6.3	3.6	10.4	8.4	6.5	11.6	10.6	9.8	11	9.3		High	0.000993	0.004718	3.2
[K].EEDEEAESPPEK.[K]	1xTMT6plex [K12];1xTMT6plex [N-Term];1xPhospho [S8(100)]	*------*---*	1	1	2	1	A0A0G2K7X3	Nucks1	A0A0G2K7X3 [207-218]; Q9EPJ0 [207-218]	A0A0G2K7X3 1xPhospho [S214(100)]; Q9EPJ0 1xPhospho [S214(100)]	Nuclear ubiquitous casein and cyclin-dependent kinase substrate 1 OS=Rattus norvegicus OX=10116 GN=Nucks1 PE=1 SV=1	0	1926.86	1.026	1.026	0.869763	0.0370307	0.0605991	0.946608	0.916	-1.0917	0.82261	6.4	10.2	13	8.9	7.2	10	10.9	8.7	8.2	12.4		High	0.0002264	0.0002555	7.28
[K].EEDEEAESPPEKK.[T]	2xTMT6plex [K12; K13];1xTMT6plex [N-Term];1xPhospho [S8(100)]	*------*---**	1	1	2	2	A0A0G2K7X3	Nucks1	A0A0G2K7X3 [207-219]; Q9EPJ0 [207-219]	A0A0G2K7X3 1xPhospho [S214(100)]; Q9EPJ0 1xPhospho [S214(100)]	Nuclear ubiquitous casein and cyclin-dependent kinase substrate 1 OS=Rattus norvegicus OX=10116 GN=Nucks1 PE=1 SV=1	1	2284.12	0.846	-1.18203	0.450102	-0.24127	0.346689	0.721718	0.916	-1.0917	0.82261	245.1	220.5	289.1	233.6	240.4	275.8	289.4	294.3	219	279		High	0.0002264	5.799e-05	7.17
[K].EEHGGLIRSPR.[H]	1xTMT6plex [N-Term];1xPhospho [S9(100)]	*-------*--	1	1	1	6	F2Z3T9	U2af2	F2Z3T9 [71-81]	F2Z3T9 1xPhospho [S79(100)]	U2 snRNP auxiliary factor large subunit OS=Rattus norvegicus OX=10116 GN=U2af2 PE=1 SV=2	1	1559.79	0.968	-1.03306	0.424269	-0.046921	0.372359	0.704083	0.944	-1.05932	0.822378	166.3	180.6	180.3	163.3	164.2	171	202.2	163.8	174.8	178.5		High	0.0004136	0.001167	3.37
[K].EELASDLEEMATSSISVPK.[K]	1xTMT6plex [K19];1xTMT6plex [N-Term];1xPhospho [S5(100)]	*---*-------------*	1	1	1	1	Q4KLK7	Nop56	Q4KLK7 [513-531]	Q4KLK7 1xPhospho [S517(100)]	NOP56 ribonucleoprotein OS=Rattus norvegicus OX=10116 GN=Nop56 PE=1 SV=1	0	2574.27	1.011	1.011	0.857901	0.015783	0.0665626	0.941956	0.942	-1.06157	0.898985	10.5	8.5	9.3	9.9	12.2	8.3	8.1	13.4	9	9.5		High	0.0003017	0.0008212	4.53
[K].EELASDLEEMATSSISVPK.[K]	1xOxidation [M10];1xTMT6plex [K19];1xTMT6plex [N-Term];1xPhospho [S5(100)]	*---*----*--------*	1	1	1	4	Q4KLK7	Nop56	Q4KLK7 [513-531]	Q4KLK7 1xPhospho [S517(100)]	NOP56 ribonucleoprotein OS=Rattus norvegicus OX=10116 GN=Nop56 PE=1 SV=1	0	2590.26	0.851	-1.17509	0.0834573	-0.232769	1.07854	0.347877	0.942	-1.06157	0.898985	33.2	26.1	38.2	34.4	33.8	33.6	48.9	34.6	37.1	42.4		High	0.0002264	5.797e-05	9.82
[K].EELEQQTDGDCDEEDDDKDGEMPK.[S]	1xCarbamidomethyl [C11];2xTMT6plex [K18; K24];1xTMT6plex [N-Term];1xPhospho [T7(100)]	*-----*---*------*-----*	1	1	1	1	Q7TP42	Sec62	Q7TP42 [576-599]	Q7TP42 1xPhospho [T582(100)]	Ab2-292 OS=Rattus norvegicus OX=10116 GN=Sec62 PE=1 SV=1	1	3594.52	0.868	-1.15207	0.648506	-0.204233	0.188086	0.842434	0.93	-1.07527	0.844497	10	9.8	11.2	11.7	11.4	8.8	15.2	11.3	7	14.9		High	0.0002264	4.572e-05	14.18
[K].EELEQQTDGDCDEEDDDKDGEMPK.[S]	1xCarbamidomethyl [C11];1xOxidation [M22];2xTMT6plex [K18; K24];1xTMT6plex [N-Term];1xPhospho [T7(100)]	*-----*---*------*---*-*	1	1	1	4	Q7TP42	Sec62	Q7TP42 [576-599]	Q7TP42 1xPhospho [T582(100)]	Ab2-292 OS=Rattus norvegicus OX=10116 GN=Sec62 PE=1 SV=1	1	3610.52	0.811	-1.23305	0.478694	-0.302226	0.319942	0.742024	0.93	-1.07527	0.844497	37.2	37.1	62.1	42	45.1	43.8	55.5	52.7	36.4	61		High	0.0002264	0.0002252	7.87
[K].EENQTGPTTTPSDTQDLDMK.[K]	1xTMT6plex [K20];1xTMT6plex [N-Term];1xPhospho [T9(97.9)]	*-------*----------*	1	1	1	1	Q920Q0	Palm	Q920Q0 [354-373]	Q920Q0 1xPhospho [T362(97.9)]	Paralemmin-1 OS=Rattus norvegicus OX=10116 GN=Palm PE=1 SV=1	0	2746.25	1.205	1.205	0.138155	0.269033	0.859634	0.43329	0.987	-1.01317	0.994777	19.6	16.2	19.5	21	22.5	21.9	14.8	19.9	16.4	18.5		High	0.0004136	0.001198	5.68
[K].EENQTGPTTTPSDTQDLDMK.[K]	1xOxidation [M19];1xTMT6plex [K20];1xTMT6plex [N-Term];1xPhospho [S12(99.7)]	*----------*------**	1	1	1	1	Q920Q0	Palm	Q920Q0 [354-373]	Q920Q0 1xPhospho [S365(99.7)]	Paralemmin-1 OS=Rattus norvegicus OX=10116 GN=Palm PE=1 SV=1	0	2762.25	0.851	-1.17509	0.202144	-0.232769	0.694338	0.511712	0.987	-1.01317	0.994777	8.9	10.1	12.5	10.1	8.1	11.2	13.8	12.3	10	11.4		High	0.0002264	4.572e-05	13.54
[K].EENVHSPEDK.[R]	1xTMT6plex [K10];1xTMT6plex [N-Term];1xPhospho [S6(100)]	*----*---*	1	1	2	1	A0A0G2JXZ3	Atrx	A0A0G2JXZ3 [914-923]; P70486 [31-40]	A0A0G2JXZ3 1xPhospho [S919(100)]; P70486 1xPhospho [S36(100)]	Transcriptional regulator ATRX OS=Rattus norvegicus OX=10116 GN=Atrx PE=1 SV=1	0	1721.81	0.938	-1.0661	0.421914	-0.0923402	0.374776	0.702881	0.951	-1.05152	0.901321	11.9	15.6	13	12.6	11	13.9	14.3	13.8	13.3	13.9		High	0.000665	0.003222	4.66
[K].EEPLLTPEENK.[L]	1xTMT6plex [K11];1xTMT6plex [N-Term];1xPhospho [T6(100)]	*----*----*	1	1	1	1	D3ZM60	Ppp1r3a	D3ZM60 [267-277]	D3ZM60 1xPhospho [T272(100)]	Protein phosphatase 1, regulatory subunit 3A OS=Rattus norvegicus OX=10116 GN=Ppp1r3a PE=1 SV=1	0	1836.94	0.261	-3.83142	0.010808	-1.93788	1.96625	0.175924	1.005	1.005	0.924815	15.5	8.5	5.5	15.3	7.8	10.8	14.2	48.2	33	32.3		High	0.0003829	0.001022	5.17
[K].EEPLSEEEPCTSTAVPSPEK.[K]	1xCarbamidomethyl [C10];1xTMT6plex [K20];1xTMT6plex [N-Term];1xPhospho [S5(100)]	*---*----*---------*	1	1	1	3	Q9QZ86	Nop58	Q9QZ86 [503-522]	Q9QZ86 1xPhospho [S507(100)]	Nucleolar protein 58 OS=Rattus norvegicus OX=10116 GN=Nop58 PE=1 SV=1	0	2754.28	0.76	-1.31579	0.341985	-0.395929	0.465994	0.642192	0.872	-1.14679	0.795141	13.2	26.5	38.6	27.7	23.4	25.1	46	31.8	22.4	38.1		High	0.0002264	4.897e-05	8.42
[K].EEQKSETMVNAQQTPLGTPK.[E]	1xOxidation [M8];2xTMT6plex [K4; K20];1xTMT6plex [N-Term];1xPhospho [T18(100)]	*--*---*---------*-*	1	1	1	1	Q920Q0	Palm	Q920Q0 [128-147]	Q920Q0 1xPhospho [T145(100)]	Paralemmin-1 OS=Rattus norvegicus OX=10116 GN=Palm PE=1 SV=1	1	2999.54	1.043	1.043	0.907836	0.0607392	0.0419927	0.962873	0.987	-1.01317	0.994777	10.4	6.6	8.6	5.2	5.6	10.2	5.6	4.8	7.1	11.3		High	0.0002264	4.572e-05	7.65
[K].EEQSGPVDEKGNDSDGEAESDDPEK.[K]	2xTMT6plex [K10; K25];1xTMT6plex [N-Term];1xPhospho [S14(100)]	*--------*---*----------*	1	1	1	3	Q4KLL7	Vps4b	Q4KLL7 [89-113]	Q4KLL7 1xPhospho [S102(100)]	Vacuolar protein sorting 4 homolog B OS=Rattus norvegicus OX=10116 GN=Vps4b PE=1 SV=1	1	3430.53	0.857	-1.16686	0.0442672	-0.222633	1.35392	0.276989	0.965	-1.03627	0.822378	59	49.7	63.5	53.4	55.3	64.4	65.2	63.8	63.5	71.4		High	0.0002264	4.572e-05	15.38
[K].EESARSSPELTSESLTQR.[R]	1xTMT6plex [N-Term];2xPhospho [S6(100); S7(100)]	*----**-----------	1	1	1	1	F1M155	Svil	F1M155 [293-310]	F1M155 2xPhospho [S298(100); S299(100)]	Supervillin OS=Rattus norvegicus OX=10116 GN=Svil PE=1 SV=3	1	2396.06	3.438	3.438	0.0016015	1.78157	2.79547	0.12949	1.044	1.044	0.874012	3.3	17.9	28.6	10.3	26.5	17.8	8.3	4.3	6.4	4.1		High	0.0002264	8.332e-05	11.76
[K].EESARSSPELTSESLTQR.[R]	1xTMT6plex [N-Term];1xPhospho [S7(99.6)]	*-----*-----------	1	1	1	1	F1M155	Svil	F1M155 [293-310]	F1M155 1xPhospho [S299(99.6)]	Supervillin OS=Rattus norvegicus OX=10116 GN=Svil PE=1 SV=3	1	2316.09	1.904	1.904	0.000630755	0.929033	3.20014	0.109213	1.044	1.044	0.874012	40.3	59.4	78.4	46.9	64.6	54.7	32.8	29.8	28.3	32.7		High	0.0002264	5.828e-05	11.44
[K].EEVASEPEEAASPITPK.[K]	1xTMT6plex [K17];1xTMT6plex [N-Term];1xPhospho [S5(100)]	*---*-----------*	1	1	1	3	Q4KLK7	Nop56	Q4KLK7 [539-555]	Q4KLK7 1xPhospho [S543(100)]	NOP56 ribonucleoprotein OS=Rattus norvegicus OX=10116 GN=Nop56 PE=1 SV=1	0	2322.15	0.961	-1.04058	0.353073	-0.0573917	0.452136	0.652434	0.942	-1.06157	0.898985	147	153.5	170.2	147.9	161.2	159.8	243.5	151.7	153.9	179.8		High	0.0002264	7.054e-05	9.2
[K].EEVASEPEEAASPITPK.[K]	1xTMT6plex [K17];1xTMT6plex [N-Term];2xPhospho [S5(100); S12(100)]	*---*------*----*	1	1	1	2	Q4KLK7	Nop56	Q4KLK7 [539-555]	Q4KLK7 2xPhospho [S543(100); S550(100)]	NOP56 ribonucleoprotein OS=Rattus norvegicus OX=10116 GN=Nop56 PE=1 SV=1	0	2402.12	0.928	-1.07759	0.263493	-0.107803	0.579232	0.574453	0.942	-1.06157	0.898985	20	24.1	23.1	23.5	20.8	28.1	26.1	23.6	24.6	32		High	0.0004136	0.001143	5.28
[K].EFAPSDEELDSYR.[H]	1xTMT6plex [N-Term];1xPhospho [S5(100)]	*---*--------	1	1	1	2	D3ZCG4	Spag7	D3ZCG4 [110-122]	D3ZCG4 1xPhospho [S114(100)]	Sperm-associated antigen 7 OS=Rattus norvegicus OX=10116 GN=Spag7 PE=1 SV=1	0	1866.8	1.377	1.377	0.107705	0.461529	0.967764	0.387681	0.987	-1.01317	0.966609	9.3	10.8	7.2	11.2	10.5	8.5	6.8	9.1	8.5	6.6		High	0.0003017	0.0007862	7.23
[K].EFDISQQNSK.[I]	1xTMT6plex [K10];1xTMT6plex [N-Term];1xPhospho [S5(100)]	*---*----*	1	1	2	2	G3V885	Myh6	G3V885 [1086-1095]; P02563 [1085-1094]	G3V885 1xPhospho [S1090(100)]; P02563 1xPhospho [S1089(100)]	Myosin-6 OS=Rattus norvegicus OX=10116 GN=Myh6 PE=1 SV=2	0	1733.85	0.928	-1.07759	0.492325	-0.107803	0.307748	0.750962	1.04	1.04	0.839565	37.1	40.8	50	35.3	42.1	45.8	38.5	53.6	43.9	46.9		High	0.001834	0.01057	4.37
[K].EFGDGSDENEVEEQEAK.[D]	1xTMT6plex [K17];1xTMT6plex [N-Term];1xPhospho [S6(100)]	*----*----------*	1	1	1	2	A0A0G2QC19	Dnajc21	A0A0G2QC19 [278-294]	A0A0G2QC19 1xPhospho [S283(100)]	DnaJ heat shock protein family (Hsp40) member C21 OS=Rattus norvegicus OX=10116 GN=Dnajc21 PE=1 SV=1	0	2450.06	1.285	1.285	0.508905	0.361768	0.293363	0.761198	1.045	1.045	0.937219	9.2	8.1	12.7	13.2	14.5	13	9	14.9	9.5	10.7		High	0.0002264	5.121e-05	12.45
[K].EFGDGSDENEVEEQEAKDAVDGK.[D]	2xTMT6plex [K17; K23];1xTMT6plex [N-Term];1xPhospho [S6(100)]	*----*----------*-----*	1	1	1	1	A0A0G2QC19	Dnajc21	A0A0G2QC19 [278-300]	A0A0G2QC19 1xPhospho [S283(100)]	DnaJ heat shock protein family (Hsp40) member C21 OS=Rattus norvegicus OX=10116 GN=Dnajc21 PE=1 SV=1	1	3264.5	0.7	-1.42857	0.0336503	-0.514573	1.47301	0.250156	1.045	1.045	0.937219	5.8	4.1	5.4	4.8	7.5	6.1	6.5	8.8	7.2	8.2		High	0.000471	0.001374	3.58
[K].EFGFLPTTPSEQR.[Q]	1xTMT6plex [N-Term];1xPhospho [T/S]	positions not distinguishable	2	1	3	1	A0A0G2K6Y9	Stx7	A0A0G2K6Y9 [63-75]; O70257 [72-84]; M0R930 [63-75]		Syntaxin-7 OS=Rattus norvegicus OX=10116 GN=Stx7 PE=3 SV=1	0	1817.87	0.807	-1.23916	0.0404424	-0.309359	1.39316	0.269399	#N/A	#N/A	#N/A	9.2	6.7	7.9	8.8	8	8.2	9.8	9	13.5	10.1		High	0.0003017	0.0007137	5.19
[K].EFGYDSPHDLDSD.[-]	1xTMT6plex [N-Term];1xPhospho [S12(99.6)]	*----------*-	1	1	1	2	G3V8N8	Slc7a6os	G3V8N8 [293-305]	G3V8N8 1xPhospho [S304(100)]	Liver regeneration-related protein OS=Rattus norvegicus OX=10116 GN=Slc7a6os PE=1 SV=1	0	1805.71	0.612	-1.63399	0.0140706	-0.708396	1.85169	0.189949	#N/A	#N/A	#N/A	5.4	6	4.4	5	3.2	4.3	5.6	8.8	7.5	6.9		High	0.001236	0.006152	3.16
[K].EFIDYSPK.[S]	1xTMT6plex [K8];1xTMT6plex [N-Term];1xPhospho [S6(100)]	*----*-*	1	1	1	2	D4A565	Ndufb5	D4A565 [177-184]	D4A565 1xPhospho [S182(100)]	NADH dehydrogenase (Ubiquinone) 1 beta subcomplex, 5 (Predicted), isoform CRA_b OS=Rattus norvegicus OX=10116 GN=Ndufb5 PE=1 SV=1	0	1536.78	0.952	-1.05042	0.932585	-0.0709665	0.0303115	0.972162	1.096	1.096	0.868717	39	29.2	26.1	26.1	32.6	42.1	26.4	34.4	34.4	27.3		High	0.003254	0.0243	2.08
[K].EFMDTPGERSPSTLTGK.[V]	1xOxidation [M3];1xTMT6plex [K17];1xTMT6plex [N-Term];1xPhospho [S10(97.4)]	*-*------*------*	1	1	2	1	Q5JCS6	Sipa1l2	Q5JCS6 [1641-1657]; F1M8G8 [1641-1657]	Q5JCS6 1xPhospho [S1650(97.4)]; F1M8G8 1xPhospho [S1650(97.4)]	Signal-induced proliferation-associated 1-like protein 2 OS=Rattus norvegicus OX=10116 GN=Sipa1l2 PE=1 SV=1	1	2407.16	0.74	-1.35135	0.0554532	-0.434403	1.25607	0.29874	#N/A	#N/A	#N/A	14.8	13.9	13.3	15	17	15.1	14.8	21.2	21.3	19.3		High	0.004315	0.03547	2.88
[K].EFNPNEQSWR.[Q]	1xTMT6plex [N-Term];1xPhospho [S8(100)]	*------*--	1	1	1	1	Q4QR73	Dnaja4	Q4QR73 [524-533]	Q4QR73 1xPhospho [S531(100)]	DnaJ (Hsp40) homolog, subfamily A, member 4 OS=Rattus norvegicus OX=10116 GN=Dnaja4 PE=1 SV=1	0	1615.71	0.566	-1.76678	0.0238353	-0.821126	1.62278	0.222885	1.052	1.052	0.810606	9.8	7	10.4	9.1	6.5	6.7	9.7	16.2	14.6	10.6		High	0.001073	0.005213	5.38
[K].EGDGSATTDAAPATSPKAEEPSK.[A]	2xTMT6plex [K17; K23];1xTMT6plex [N-Term];1xPhospho [S15(100)]	*-------------*-*-----*	2	1	1	1	P07936	Gap43	P07936 [82-104]	P07936 1xPhospho [S96(100)]	Neuromodulin OS=Rattus norvegicus OX=10116 GN=Gap43 PE=1 SV=1	1	2984.47	1.067	1.067	0.552922	0.0935602	0.257336	0.787262	1.068	1.068	0.963571	31.6	35.1	47.6	46	44.3	38.3	42.3	44.6	32.1	40.7		High	0.0002264	4.572e-05	15.13
[K].EGDGSATTDAAPATSPKAEEPSK.[A]	2xTMT6plex [K17; K23];1xTMT6plex [N-Term];1xPhospho [S5(97.6)]	*---*-----------*-----*	2	1	1	1	P07936	Gap43	P07936 [82-104]	P07936 1xPhospho [S86(97.6)]	Neuromodulin OS=Rattus norvegicus OX=10116 GN=Gap43 PE=1 SV=1	1	2984.47	1.05	1.05	0.410126	0.0703893	0.387082	0.696465	1.068	1.068	0.963571	86	95.2	116.1	95.7	120.8	105.7	110	91.2	96.8	104.7		High	0.0002264	4.572e-05	15.33
[K].EGEEPTVYSDDEEPKDEAAR.[K]	1xTMT6plex [K15];1xTMT6plex [N-Term];1xPhospho [S9(99.6)]	*-------*-----*-----	2	1	1	5	P70580	Pgrmc1	P70580 [173-192]	P70580 1xPhospho [S181(99.7)]	Membrane-associated progesterone receptor component 1 OS=Rattus norvegicus OX=10116 GN=Pgrmc1 PE=1 SV=3	1	2804.26	1.097	1.097	0.126921	0.133564	0.896468	0.41675	1.01	1.01	0.99154	34.5	38.1	42.3	36.8	39.6	42.2	38.1	33.3	34.3	39.8		High	0.0002264	4.572e-05	11.41
[K].EGEEPTVYSDDEEPKDEAAR.[K]	1xTMT6plex [K15];1xTMT6plex [N-Term];1xPhospho [Y/S/T]	positions not distinguishable	2	1	1	2	P70580	Pgrmc1	P70580 [173-192]		Membrane-associated progesterone receptor component 1 OS=Rattus norvegicus OX=10116 GN=Pgrmc1 PE=1 SV=3	1	2804.26	0.84	-1.19048	0.226239	-0.251539	0.645432	0.538747	1.01	1.01	0.99154	5.6	5.7	6.5	4.3	3.5	5.3	5.3	4.7	7.5	8.3		High	0.0002264	6.949e-05	8.96
[K].EGEEPTVYSDDEEPKDEAARK.[S]	2xTMT6plex [K15; K21];1xTMT6plex [N-Term];1xPhospho [S9(100)]	*-------*-----*-----*	1	1	1	1	P70580	Pgrmc1	P70580 [173-193]	P70580 1xPhospho [S181(100)]	Membrane-associated progesterone receptor component 1 OS=Rattus norvegicus OX=10116 GN=Pgrmc1 PE=1 SV=3	2	3161.51	1.212	1.212	0.364775	0.27739	0.437975	0.662578	1.01	1.01	0.99154	17.6	10.2	12.5	14.2	13.3	13.4	14.6	10	9.1	11.9		High	0.0004136	0.001055	1.35
[K].EGGLSSSPAAAMPVPGASAISWDK.[A]	1xTMT6plex [K24];1xTMT6plex [N-Term];1xPhospho [S]	positions not distinguishable	1	1	1	3	M0R557	Cmya5	M0R557 [2545-2568]		Cardiomyopathy-associated 5 OS=Rattus norvegicus OX=10116 GN=Cmya5 PE=1 SV=2	0	2824.4	0.592	-1.68919	0.0730538	-0.756331	1.13636	0.328784	1.015	1.015	0.993771	5.6	4.8	3.4	6.5	2.6	5.7	5.1	14.6	6.1	10.7		High	0.0002264	4.572e-05	12.65
[K].EGGSGSPSFSSPMDIFDMFFGGGGR.[M]	2xOxidation [M13; M18];1xTMT6plex [N-Term];1xPhospho [S6(100)]	*----*------*----*-------	1	1	1	3	Q4QR73	Dnaja4	Q4QR73 [232-256]	Q4QR73 1xPhospho [S237(100)]	DnaJ (Hsp40) homolog, subfamily A, member 4 OS=Rattus norvegicus OX=10116 GN=Dnaja4 PE=1 SV=1	0	2867.19	0.714	-1.40056	0.0831435	-0.486004	1.08017	0.347657	1.052	1.052	0.810606	34.5	33	22.1	32.1	27.7	28.1	27.9	40.1	49.9	38.5		High	0.0002264	4.572e-05	14.43
[K].EGINPGYDDYADSDEDQHDAYLER.[M]	1xTMT6plex [N-Term];1xPhospho [S13(100)]	*-----------*-----------	2	1	1	5	Q04931	Ssrp1	Q04931 [432-455]	Q04931 1xPhospho [S444(100)]	FACT complex subunit SSRP1 OS=Rattus norvegicus OX=10116 GN=Ssrp1 PE=1 SV=2	0	3096.26	1.164	1.164	0.879242	0.219091	0.0558918	0.951351	0.934	-1.07066	0.967842	14.3	17.7	20.8	10.8	17.6	15.8	23.2	15.9	14.3	14.3		High	0.0002264	4.572e-05	9.46
[K].EGLLPTSDQEAGGPSDIFSSSSPLDK.[G]	1xTMT6plex [K26];1xTMT6plex [N-Term];1xPhospho [S22(100)]	*--------------------*---*	2	1	2	2	F1LPG9	Washc2c	F1LPG9 [759-784]; Q80X08 [759-784]	F1LPG9 1xPhospho [S780(100)]; Q80X08 1xPhospho [S780(100)]	WASH complex subunit 2C OS=Rattus norvegicus OX=10116 GN=Washc2c PE=1 SV=2	0	3172.53	0.8	-1.25	0.189029	-0.321928	0.723471	0.496523	0.956	-1.04603	0.839565	11.9	14.4	11.3	8.8	16.4	17.3	12.1	18.3	22.9	17.8		High	0.0002264	4.602e-05	10.03
[K].EGPAALPPSPTK.[S]	1xTMT6plex [K12];1xTMT6plex [N-Term];1xPhospho [S9(100)]	*-------*--*	1	1	1	12	M0R9L0	Naca	M0R9L0 [1523-1534]	M0R9L0 1xPhospho [S1531(100)]	Nascent polypeptide-associated complex subunit alpha OS=Rattus norvegicus OX=10116 GN=Naca PE=1 SV=1	0	1702.92	0.623	-1.60514	0.133887	-0.682696	0.87326	0.426376	1.005	1.005	0.959833	386.8	341.7	332.4	502.6	319.7	394.1	330.6	619.1	559.4	538.4		High	0.0002264	9.93e-05	6.64
[K].EGPAALPPSPTKSPK.[I]	2xTMT6plex [K12; K15];1xTMT6plex [N-Term];1xPhospho [S9(99.2)]	*-------*--*--*	1	1	1	1	M0R9L0	Naca	M0R9L0 [1523-1537]	M0R9L0 1xPhospho [S1531(99.2)]	Nascent polypeptide-associated complex subunit alpha OS=Rattus norvegicus OX=10116 GN=Naca PE=1 SV=1	1	2244.26	1.55	1.55	0.146604	0.632268	0.833853	0.444518	1.005	1.005	0.959833	10.2	12.3	13.5	11.3	12.4	12.4	9.9	6.4	5.5	13.5		High	0.0005618	0.002851	5.15
[K].EGPAALPPSPTKSPK.[I]	2xTMT6plex [K12; K15];1xTMT6plex [N-Term];2xPhospho [S9(99.4); S13(99.4)]	*-------*--**-*	2	1	1	8	M0R9L0	Naca	M0R9L0 [1523-1537]	M0R9L0 2xPhospho [S1531(100); S1535(100)]	Nascent polypeptide-associated complex subunit alpha OS=Rattus norvegicus OX=10116 GN=Naca PE=1 SV=1	1	2324.23	0.601	-1.66389	0.17928	-0.734563	0.746467	0.48599	1.005	1.005	0.959833	160.8	175.8	176.2	268.4	129.4	175.1	147.4	302.7	304.7	282.5		High	0.0003017	0.0007216	5.7
[K].EGPEPPEEVPAPTTPPAPK.[V]	1xTMT6plex [K19];1xTMT6plex [N-Term];1xPhospho [T14(99.6)]	*------------*----*	2	1	2	3	Q6MG48	Prrc2a	Q6MG48 [596-614]; A0A0U1RRZ5 [596-614]	Q6MG48 1xPhospho [T609(100)]; A0A0U1RRZ5 1xPhospho [T609(100)]	Protein PRRC2A OS=Rattus norvegicus OX=10116 GN=Prrc2a PE=1 SV=1	0	2478.26	0.911	-1.09769	0.982233	-0.134477	0.00778549	0.994316	0.959	-1.04275	0.963571	6.6	7.4	8.5	7.5	7.3	8.9	6	7.4	9.8	9.2		High	0.0002264	4.572e-05	11.2
[K].EGPGGIVQGPPMLEASPR.[G]	1xOxidation [M12];1xTMT6plex [N-Term];1xPhospho [S16(100)]	*----------*---*--	1	1	1	2	B1WC33	Cdc42ep4	B1WC33 [238-255]	B1WC33 1xPhospho [S253(100)]	CDC42 effector protein (Rho GTPase binding) 4 (Predicted), isoform CRA_a OS=Rattus norvegicus OX=10116 GN=Cdc42ep4 PE=1 SV=1	0	2117.03	1.533	1.533	0.116233	0.616358	0.934672	0.400545	0.993	-1.00705	0.885242	6.7	10.8	7.2	7.4	11.7	12.3	6.6	6.9	9.5	7.2		High	0.000858	0.003773	4.34
[K].EGPGGIVQGPPMLEASPR.[G]	1xTMT6plex [N-Term];1xPhospho [S16(100)]	*--------------*--	1	1	1	1	B1WC33	Cdc42ep4	B1WC33 [238-255]	B1WC33 1xPhospho [S253(100)]	CDC42 effector protein (Rho GTPase binding) 4 (Predicted), isoform CRA_a OS=Rattus norvegicus OX=10116 GN=Cdc42ep4 PE=1 SV=1	0	2101.04	1.305	1.305	0.580895	0.38405	0.235902	0.806118	0.993	-1.00705	0.885242	9.2	13	13.9	14.4	7.8	12	9.9	9.6	15	10		High	0.0002264	4.586e-05	8.79
[K].EGQPLAGEEVSIR.[N]	1xTMT6plex [N-Term];1xPhospho [S11(100)]	*---------*--	1	1	1	1	P56741	Mybpc3	P56741 [1010-1022]	P56741 1xPhospho [S1020(100)]	Myosin-binding protein C, cardiac-type OS=Rattus norvegicus OX=10116 GN=Mybpc3 PE=1 SV=2	0	1693.84	1.22	1.22	0.322175	0.286881	0.491908	0.625625	1.039	1.039	0.864169	14.2	10	14.3	14.6	13.1	14.6	10.3	13.6	13.3	10.3		High	0.0002264	0.0002896	6.57
[K].EGSSGSPGTPR.[T]	1xTMT6plex [N-Term];1xPhospho [S3(100)]	*-*--------	1	1	2	1	D4ABA5	Smtn	D4ABA5 [780-790]; A0A0G2K6Q4 [72-82]	D4ABA5 1xPhospho [S782(100)]; A0A0G2K6Q4 1xPhospho [S74(100)]	RCG35999, isoform CRA_a OS=Rattus norvegicus OX=10116 GN=Smtn PE=1 SV=1	0	1340.6	0.277	-3.61011	0.00533965	-1.85204	2.27249	0.148346	1.062	1.062	0.95541	21.6	5.4	4.4	20.2	7.8	8.7	39	26	28	27.9		High	0.0005092	0.001976	7.2
[K].EGSVSPKDEEAR.[S]	1xTMT6plex [K7];1xTMT6plex [N-Term];1xPhospho [S3(100)]	*-*---*-----	2	1	1	1	G3V912	Tmx4	G3V912 [302-313]	G3V912 1xPhospho [S304(100)]	Thioredoxin domain containing 13 OS=Rattus norvegicus OX=10116 GN=Tmx4 PE=1 SV=1	1	1841.9	1.045	1.045	0.984518	0.0635029	0.00677618	0.994929	1.047	1.047	0.993223	54.3	56.1	51.9	56.6	59.7	57.9	54.2	52.4	66.1	54.1		High	0.0009096	0.004141	5.07
[K].EGSVSPKDEEAR.[S]	1xTMT6plex [K7];1xTMT6plex [N-Term];1xPhospho [S5(100)]	*---*-*-----	2	1	1	2	G3V912	Tmx4	G3V912 [302-313]	G3V912 1xPhospho [S306(100)]	Thioredoxin domain containing 13 OS=Rattus norvegicus OX=10116 GN=Tmx4 PE=1 SV=1	1	1841.9	0.576	-1.73611	0.0327583	-0.795859	1.48468	0.247088	1.047	1.047	0.993223	143.4	119	70	142.5	91.7	102.6	120.1	212.2	214	149.8		High	0.0009096	0.004018	5.06
[K].EGTAPSANGDTKAEEAQRTDNEGE.[-]	1xTMT6plex [K12];1xTMT6plex [N-Term];1xPhospho [T19(99.5)]	*----------*------*-----	1	1	1	1	M0R5I3	Hmgn3	M0R5I3 [73-96]	M0R5I3 1xPhospho [T91(99.5)]	High mobility group nucleosomal binding domain 3, isoform CRA_a OS=Rattus norvegicus OX=10116 GN=Hmgn3 PE=1 SV=1	2	3015.36	0.965	-1.03627	0.861829	-0.0513992	0.0645789	0.943874	#N/A	#N/A	#N/A	14.5	17.4	16.3	13.6	14	13.5	21.4	9.6	15.7	13.3		High	0.0005092	0.002064	5.03
[K].EGVAPLLGPASPTR.[L]	1xTMT6plex [N-Term];1xPhospho [S11(99.8)]	*---------*---	1	1	1	2	P42335	Itpkb	P42335 [237-250]	P42335 1xPhospho [S247(99.8)]	Inositol-trisphosphate 3-kinase B OS=Rattus norvegicus OX=10116 GN=Itpkb PE=1 SV=3	0	1673.88	0.958	-1.04384	0.908558	-0.0619024	0.0416474	0.963219	0.999	-1.001	0.996643	34.7	34.5	28	29.8	25.1	37.3	24.6	30.1	39.2	32.2		High	0.0002264	4.572e-05	6.9
[K].EGVGEETLSPR.[R]	1xTMT6plex [N-Term];1xPhospho [S9(100)]	*-------*--	1	1	1	2	D4A3V5	Cgnl1	D4A3V5 [243-253]	D4A3V5 1xPhospho [S251(100)]	Cingulin-like 1 OS=Rattus norvegicus OX=10116 GN=Cgnl1 PE=1 SV=1	0	1482.7	0.995	-1.00503	0.255037	-0.00723157	0.593397	0.567428	1.022	1.022	0.930795	18.3	23.4	20.1	9.4	12.4	21.6	17.8	20.7	19.7	27.2		High	0.0003829	0.001024	7.57
[K].EGVILTNESVASPEQPEEEDAK.[Q]	1xTMT6plex [K22];1xTMT6plex [N-Term];1xPhospho [S9(99.7)]	*-------*------------*	2	1	1	1	D4A3S8	Nsun2	D4A3S8 [737-758]	D4A3S8 1xPhospho [S745(99.7)]	NOL1/NOP2/Sun domain family, member 2 (Predicted) OS=Rattus norvegicus OX=10116 GN=Nsun2 PE=1 SV=1	0	2909.41	1.05	1.05	0.999769	0.0703893	0.000100257	0.999769	0.942	-1.06157	0.898985	9.1	8	9.5	8.8	7.1	11.4	8.7	7.5	11.5	8		High	0.0002264	4.572e-05	12.85
[K].EGVILTNESVASPEQPEEEDAK.[Q]	1xTMT6plex [K22];1xTMT6plex [N-Term];1xPhospho [S12(99.6)]	*----------*---------*	2	1	1	2	D4A3S8	Nsun2	D4A3S8 [737-758]	D4A3S8 1xPhospho [S748(100)]	NOL1/NOP2/Sun domain family, member 2 (Predicted) OS=Rattus norvegicus OX=10116 GN=Nsun2 PE=1 SV=1	0	2909.41	0.974	-1.02669	0.478159	-0.0380063	0.320428	0.741962	0.942	-1.06157	0.898985	58.7	53.5	69.4	47	58.8	65.4	59.7	59.5	61.1	66.8		High	0.0002264	4.572e-05	13.62
[K].EGVSCSDEDEKPR.[K]	1xCarbamidomethyl [C5];1xTMT6plex [K11];1xTMT6plex [N-Term];1xPhospho [S6(99.7)]	*---**----*--	1	1	1	1	D4AC97	Emsy	D4AC97 [154-166]	D4AC97 1xPhospho [S159(99.7)]	EMSY transcriptional repressor, BRCA2-interacting OS=Rattus norvegicus OX=10116 GN=Emsy PE=1 SV=2	0	2045.93	1.049	1.049	0.620984	0.0690147	0.20692	0.827502	#N/A	#N/A	#N/A	17.4	32.2	40.8	37.9	27.1	27	40.4	28.7	20.9	32.8		High	0.0002264	0.0001283	7.48
[K].EGVSSSASITK.[G]	1xTMT6plex [K11];1xTMT6plex [N-Term];1xPhospho [S8(100)]	*------*--*	1	1	1	5	F1LYX9	Dsg2	F1LYX9 [706-716]	F1LYX9 1xPhospho [S713(100)]	Desmoglein 2 OS=Rattus norvegicus OX=10116 GN=Dsg2 PE=1 SV=2	0	1603.83	1.057	1.057	0.951279	0.0799754	0.0216922	0.980802	1.029	1.029	0.934913	401.5	339.7	399.8	393.2	364.2	326	352.8	431	336.6	334.7		High	0.0004515	0.001226	4.85
[K].EHSPPGEVVLR.[A]	1xTMT6plex [N-Term];1xPhospho [S3(100)]	*-*--------	1	1	1	1	Q68FR2	Bin2	Q68FR2 [396-406]	Q68FR2 1xPhospho [S398(100)]	Bridging integrator 2 OS=Rattus norvegicus OX=10116 GN=Bin2 PE=1 SV=1	0	1528.77	0.478	-2.09205	0.00641693	-1.06492	2.19267	0.159836	0.607	-1.64745	0.784141	6.2	5.6	8.6	6.2	7.3	5	16.2	13.2	8.8	12.8		High	0.0002264	0.0001571	6.83
[K].EHYPVSSPSSPSPPAQPGGVSR.[N]	1xTMT6plex [N-Term];2xPhospho [S10(98.2); S12(98.2)]	*--------*-*----------	2	1	2	1	A0A0G2JVW3	Ankrd17	A0A0G2JVW3 [1948-1969]; D4A0B4 [1858-1879]	A0A0G2JVW3 2xPhospho [S1957(98.2); S1959(98.2)]; D4A0B4 2xPhospho [S1867(98.2); S1869(98.2)]	Ankyrin repeat domain 17 OS=Rattus norvegicus OX=10116 GN=Ankrd17 PE=1 SV=1	0	2609.16	1.174	1.174	0.891989	0.231432	0.0496404	0.956411	0.956	-1.04603	0.972839	10.4	7.8	5.2	11.6	9.1	10.9	12.8	8.6	6.3	6.9		High	0.0002264	5.76e-05	8.47
[K].EIPASPDRLWGSR.[L]	1xTMT6plex [N-Term];1xPhospho [S5(100)]	*---*--------	1	1	1	2	D3ZF26	Tnks1bp1	D3ZF26 [169-181]	D3ZF26 1xPhospho [S173(100)]	Tankyrase 1-binding protein 1 OS=Rattus norvegicus OX=10116 GN=Tnks1bp1 PE=1 SV=1	1	1792.89	0.852	-1.17371	0.0696033	-0.231075	1.15737	0.322906	1.014	1.014	0.994777	26.5	27.6	23.7	31.7	24.4	26.9	27.5	30.3	35.3	33.1		High	0.0002264	0.0003887	5.84
[K].EIQGDGPPSSPTNDPTVK.[Y]	1xTMT6plex [K18];1xTMT6plex [N-Term];1xPhospho [S/T]	positions not distinguishable	1	1	1	2	F1LPP8	Chd3	F1LPP8 [536-553]		Chromodomain helicase DNA-binding protein 3 OS=Rattus norvegicus OX=10116 GN=Chd3 PE=1 SV=3	0	2377.17	0.822	-1.21655	0.308492	-0.28279	0.510756	0.614159	#N/A	#N/A	#N/A	24.3	24	33.1	22.1	27.7	25.3	60.6	23	28.4	33.4		High	0.0002264	4.572e-05	9.89
[K].EIQNGTLHESDSEHVPQDFK.[L]	1xTMT6plex [K20];1xTMT6plex [N-Term];1xPhospho [T/S]	positions not distinguishable	2	1	1	6	D4A4Z9	Ktn1	D4A4Z9 [66-85]		Kinectin 1 OS=Rattus norvegicus OX=10116 GN=Ktn1 PE=1 SV=2	0	2848.36	1.141	1.141	0.161328	0.190299	0.792291	0.464734	1.047	1.047	0.87372	129.1	165.6	190.4	158.6	176.9	191.6	135.1	180.4	144.8	166		High	0.0005092	0.002332	5.04
[K].EISDDEAEEEK.[G]	1xTMT6plex [K11];1xTMT6plex [N-Term];1xPhospho [S3(100)]	*-*-------*	1	1	2	2	P34058	Hsp90ab1	P34058 [224-234]; A0A0G2K793 [194-204]	P34058 1xPhospho [S226(100)]; A0A0G2K793 1xPhospho [S196(100)]	Heat shock protein HSP 90-beta OS=Rattus norvegicus OX=10116 GN=Hsp90ab1 PE=1 SV=4	0	1831.83	0.888	-1.12613	0.916892	-0.171368	0.0376818	0.966631	0.974	-1.02669	0.976133	115.5	107.9	154.1	109.3	131.3	186.5	148.4	148.4	107.6	147.4		High	0.0005075	0.001673	5.95
[K].EISDDEAEEEKGEK.[E]	2xTMT6plex [K11; K14];1xTMT6plex [N-Term];1xPhospho [S3(100)]	*-*-------*--*	1	1	2	1	P34058	Hsp90ab1	P34058 [224-237]; A0A0G2K793 [194-207]	P34058 1xPhospho [S226(100)]; A0A0G2K793 1xPhospho [S196(100)]	Heat shock protein HSP 90-beta OS=Rattus norvegicus OX=10116 GN=Hsp90ab1 PE=1 SV=4	1	2375.15	0.948	-1.05485	0.814219	-0.077041	0.0892586	0.922093	0.974	-1.02669	0.976133	16.2	16.6	21.4	16.7	15.6	18.1	17.2	19.6	14.4	18.1		High	0.0002264	0.0004957	7.12
[K].EITALAPSTMK.[I]	1xOxidation [M10];1xTMT6plex [K11];1xTMT6plex [N-Term];1xPhospho [S8(99.5)]	*------*-**	3	3	8	2	A0A0G2K3K2; P68136; P68035	#N/A	P63269 [317-327]; A0A0G2K3K2 [319-329]; A0A0G2K4M6 [317-327]; P60711 [316-326]; P62738 [318-328]; P68136 [318-328]; P68035 [318-328]; P63259 [316-326]	P63269 1xPhospho [S324(99.7)]; A0A0G2K3K2 1xPhospho [S326(99.7)]; A0A0G2K4M6 1xPhospho [S324(99.7)]; P60711 1xPhospho [S323(99.7)]; P62738 1xPhospho [S325(99.7)]; P68136 1xPhospho [S325(99.7)]; P68035 1xPhospho [S325(99.7)]; P63259 1xPhospho [S323(99.7)]	Actin, cytoplasmic 1 OS=Rattus norvegicus OX=10116 GN=Actb PE=1 SV=1 Actin, alpha skeletal muscle OS=Rattus norvegicus OX=10116 GN=Acta1 PE=1 SV=1 Actin, alpha cardiac muscle 1 OS=Rattus norvegicus OX=10116 GN=Actc1 PE=2 SV=1	0	1715.91	1.107	1.107	0.230854	0.146655	0.636662	0.54409	0.946	-1.05708	0.862932	78.1	76.4	82.4	92.8	92.9	80.8	60.6	85.8	64.6	86.8	Shared	High	0.001698	0.009265	1.71
[K].EITALAPSTMK.[I]	1xOxidation [M10];1xTMT6plex [K11];1xTMT6plex [N-Term];1xPhospho [S/T]	positions not distinguishable	3	3	8	6	A0A0G2K3K2; P68136; P68035	#N/A	P63269 [317-327]; A0A0G2K3K2 [319-329]; A0A0G2K4M6 [317-327]; P60711 [316-326]; P62738 [318-328]; P68136 [318-328]; P68035 [318-328]; P63259 [316-326]		Actin, cytoplasmic 1 OS=Rattus norvegicus OX=10116 GN=Actb PE=1 SV=1 Actin, alpha skeletal muscle OS=Rattus norvegicus OX=10116 GN=Acta1 PE=1 SV=1 Actin, alpha cardiac muscle 1 OS=Rattus norvegicus OX=10116 GN=Actc1 PE=2 SV=1	0	1715.91	1.103	1.103	0.660121	0.141433	0.180376	0.847581	0.946	-1.05708	0.862932	18.1	16.9	15.6	21.7	16.3	13.4	14.2	19.8	14.5	15	Shared	High	0.0004515	0.00123	4.42
[K].EITALAPSTMK.[I]	1xTMT6plex [K11];1xTMT6plex [N-Term];1xPhospho [S8(100)]	*------*--*	2	3	8	1	A0A0G2K3K2; P68136; P68035	#N/A	P63269 [317-327]; A0A0G2K3K2 [319-329]; A0A0G2K4M6 [317-327]; P60711 [316-326]; P62738 [318-328]; P68136 [318-328]; P68035 [318-328]; P63259 [316-326]	P63269 1xPhospho [S324(100)]; A0A0G2K3K2 1xPhospho [S326(100)]; A0A0G2K4M6 1xPhospho [S324(100)]; P60711 1xPhospho [S323(100)]; P62738 1xPhospho [S325(100)]; P68136 1xPhospho [S325(100)]; P68035 1xPhospho [S325(100)]; P63259 1xPhospho [S323(100)]	Actin, cytoplasmic 1 OS=Rattus norvegicus OX=10116 GN=Actb PE=1 SV=1 Actin, alpha skeletal muscle OS=Rattus norvegicus OX=10116 GN=Acta1 PE=1 SV=1 Actin, alpha cardiac muscle 1 OS=Rattus norvegicus OX=10116 GN=Actc1 PE=2 SV=1	0	1699.91	1.035	1.035	0.150481	0.0496308	0.822519	0.449778	0.946	-1.05708	0.862932	50	50	51.5	59.2	62.4	50.8	45.3	53.4	47.1	52.5	Shared	High	0.000471	0.001416	5.99
[K].EIVSSPASDAVGELEQQLK.[R]	1xTMT6plex [K19];1xTMT6plex [N-Term];1xPhospho [S5(99)]	*---*-------------*	1	1	1	1	D3ZB48	Hook1	D3ZB48 [163-181]	D3ZB48 1xPhospho [S167(99)]	Hook homolog 1 (Drosophila) (Predicted) OS=Rattus norvegicus OX=10116 GN=Hook1 PE=1 SV=1	0	2538.31	0.428	-2.33645	0.0315525	-1.22432	1.50097	0.243422	0.967	-1.03413	0.95174	5.1	3.3	2.6	9.5	5.2	3.8	7.4	10.7	9.7	8		High	0.0003017	0.0006897	4.45
[K].EKDECTPTR.[K]	1xCarbamidomethyl [C5];1xTMT6plex [K2];1xTMT6plex [N-Term];1xPhospho [T6(100)]	**--**---	1	1	2	1	D4A4B4	U2surp	D4A4B4 [870-878]; D3ZAI0 [914-922]	D4A4B4 1xPhospho [T875(100)]; D3ZAI0 1xPhospho [T919(100)]	U2 snRNP-associated SURP domain-containing OS=Rattus norvegicus OX=10116 GN=U2surp PE=1 SV=1	1	1673.8	0.944	-1.05932	0.775984	-0.0831412	0.110147	0.904361	0.945	-1.0582	0.963571	26.5	68.2	81.9	67.2	58	54.6	110.2	62	42.4	81.6		High	0.002224	0.0159	3.63
[K].EKENGFSSPPR.[I]	1xTMT6plex [K2];1xTMT6plex [N-Term];1xPhospho [S]	positions not distinguishable	1	1	2	1	A0A0G2K3V7	Top1	A0A0G2K3V7 [88-98]; Q9WUL0 [107-117]		DNA topoisomerase I OS=Rattus norvegicus OX=10116 GN=Top1 PE=1 SV=1	1	1785.89	1.147	1.147	0.112242	0.197865	0.949844	0.395122	0.899	-1.11235	0.784141	118.1	150.9	137.8	141.2	115	143.3	128	118.4	109.9	133.7		High	0.001332	0.006914	5.26
[K].EKEVDGLLTSDPMGSPVSSK.[A]	2xTMT6plex [K2; K20];1xTMT6plex [N-Term];1xPhospho [S15(100)]	**------------*----*	1	1	2	3	A0A0G2JYE0	Atxn2l	A0A0G2JYE0 [577-596]; B3DMA1 [577-596]	A0A0G2JYE0 1xPhospho [S591(100)]; B3DMA1 1xPhospho [S591(100)]	Ataxin 2-like OS=Rattus norvegicus OX=10116 GN=Atxn2l PE=1 SV=1	1	2843.47	1.016	1.016	0.679513	0.0229004	0.167802	0.85898	0.975	-1.02564	0.795141	9.2	6.3	5.1	4.1	7.8	6.9	6.1	3	6.8	6.4		High	0.0002264	0.0002572	3.73
[K].EKEVDGLLTSDPMGSPVSSK.[A]	1xOxidation [M13];2xTMT6plex [K2; K20];1xTMT6plex [N-Term];1xPhospho [S15(100)]	**----------*-*----*	1	1	2	4	A0A0G2JYE0	Atxn2l	A0A0G2JYE0 [577-596]; B3DMA1 [577-596]	A0A0G2JYE0 1xPhospho [S591(100)]; B3DMA1 1xPhospho [S591(100)]	Ataxin 2-like OS=Rattus norvegicus OX=10116 GN=Atxn2l PE=1 SV=1	1	2859.47	0.705	-1.41844	0.0256721	-0.504305	1.59054	0.22952	0.975	-1.02564	0.795141	17	12.6	13.3	15	9.2	16	15.1	18.5	19.1	19.9		High	0.0002264	4.572e-05	11.51
[K].EKPELAEPSHLNGPSSDLEAAFLSR.[G]	1xTMT6plex [K2];1xTMT6plex [N-Term];1xPhospho [S]	positions not distinguishable	1	1	2	1	A0A0G2K3A0	Wnk1	A0A0G2K3A0 [1741-1765]; Q9JIH7 [1741-1765]		Serine/threonine-protein kinase WNK1 OS=Rattus norvegicus OX=10116 GN=Wnk1 PE=1 SV=1	0	3232.63	1.419	1.419	0.362508	0.504875	0.440683	0.660293	0.977	-1.02354	0.964109	4.3	6.1	3.4	5.5	7	9.9	4	7.6	3.6	4.6		High	0.0002264	4.572e-05	16.96
[K].EKREEEDDDDDGSDLGEVPA.[-]	1xTMT6plex [K2];1xTMT6plex [N-Term];1xPhospho [S13(100)]	**----------*-------	1	1	1	2	D3ZAR9	Chrac1	D3ZAR9 [109-128]	D3ZAR9 1xPhospho [S121(100)]	Chromatin accessibility complex 1 (Predicted), isoform CRA_b OS=Rattus norvegicus OX=10116 GN=Chrac1 PE=1 SV=1	2	2758.2	1.067	1.067	0.456139	0.0935602	0.340902	0.725822	#N/A	#N/A	#N/A	26.4	24.1	20.7	21.3	23.1	25.5	24.3	19.5	20.2	23.3		High	0.0002264	4.831e-05	11.93
[K].EKSPELPEPSVR.[M]	1xTMT6plex [K2];1xTMT6plex [N-Term];1xPhospho [S3(100)]	***---------	1	1	2	3	B2RYB3	Srrm1	A0A0G2K4F6 [218-229]; B2RYB3 [218-229]	A0A0G2K4F6 1xPhospho [S220(100)]; B2RYB3 1xPhospho [S220(100)]	Serine and arginine repetitive matrix 1 OS=Rattus norvegicus OX=10116 GN=Srrm1 PE=1 SV=1	1	1906.01	0.933	-1.07181	0.244483	-0.100051	0.611751	0.55762	#N/A	#N/A	#N/A	117.1	144.2	147.6	131.6	137.1	123.4	192.6	133.1	148.1	145.8		High	0.0005075	0.001692	4.15
[K].EKSPPDQSAVPNTPPSTPVK.[L]	2xTMT6plex [K2; K20];1xTMT6plex [N-Term];1xPhospho [T13(100)]	**----------*------*	2	1	3	1	A0A0G2JSM7	Add1	D3ZZ99 [644-663]; A0A0G2JSM7 [598-617]; Q63028 [598-617]	D3ZZ99 1xPhospho [T656(100)]; A0A0G2JSM7 1xPhospho [T610(100)]; Q63028 1xPhospho [T610(100)]	Adducin 1 (Alpha), isoform CRA_b OS=Rattus norvegicus OX=10116 GN=Add1 PE=1 SV=1	1	2843.52	1.126	1.126	0.189766	0.171207	0.721782	0.497206	#N/A	#N/A	#N/A	11.3	8.1	7.4	7.9	10.7	9.1	8.9	7.8	6.6	5.4		High	0.0002264	9.041e-05	7.49
[K].EKTPSPKEEDEEAESPPEK.[K]	3xTMT6plex [K2; K7; K19];1xTMT6plex [N-Term];1xPhospho [S15(100)]	**----*-------*---*	1	1	2	1	A0A0G2K7X3	Nucks1	A0A0G2K7X3 [200-218]; Q9EPJ0 [200-218]	A0A0G2K7X3 1xPhospho [S214(100)]; Q9EPJ0 1xPhospho [S214(100)]	Nuclear ubiquitous casein and cyclin-dependent kinase substrate 1 OS=Rattus norvegicus OX=10116 GN=Nucks1 PE=1 SV=1	2	3152.61	0.983	-1.01729	0.957924	-0.0247367	0.0186688	0.984149	0.916	-1.0917	0.82261	55.5	59.3	55.2	60.4	50.1	49.8	58.6	47.4	53.7	61.3		High	0.0002264	4.572e-05	9.08
[K].EKTPSPKEEDEEAESPPEK.[K]	3xTMT6plex [K2; K7; K19];1xTMT6plex [N-Term];2xPhospho [T3(100); S5(100)]	***-*-*-----------*	1	1	2	2	A0A0G2K7X3	Nucks1	A0A0G2K7X3 [200-218]; Q9EPJ0 [200-218]	A0A0G2K7X3 2xPhospho [T202(100); S204(100)]; Q9EPJ0 2xPhospho [T202(100); S204(100)]	Nuclear ubiquitous casein and cyclin-dependent kinase substrate 1 OS=Rattus norvegicus OX=10116 GN=Nucks1 PE=1 SV=1	2	3232.57	0.882	-1.13379	0.0824955	-0.181149	1.08357	0.347098	0.916	-1.0917	0.82261	84.5	98.7	92	94	101.5	100.8	135.7	116	100.5	108		High	0.0002264	0.0004872	7.61
[K].ELEQFTQVSK.[A]	1xTMT6plex [K10];1xTMT6plex [N-Term];1xPhospho [T6(100)]	*----*---*	1	1	1	1	D4A0T0	Ndufb10	D4A0T0 [128-137]	D4A0T0 1xPhospho [T133(100)]	NADH:ubiquinone oxidoreductase subunit B10 OS=Rattus norvegicus OX=10116 GN=Ndufb10 PE=1 SV=1	0	1746.91	1.21	1.21	0.0598172	0.275007	1.22317	0.306084	1.026	1.026	0.996139	7	7	7.2	8.4	10.7	6	5.6	6.5	5.8	6.1		High	0.000471	0.00146	3.57
[K].ELGSLEEDANPDEEGVQK.[A]	1xTMT6plex [K18];1xTMT6plex [N-Term];1xPhospho [S4(100)]	*--*-------------*	1	1	1	1	G3V828	Cnpy3	G3V828 [247-264]	G3V828 1xPhospho [S250(100)]	Canopy FGF-signaling regulator 3 OS=Rattus norvegicus OX=10116 GN=Cnpy3 PE=1 SV=1	0	2497.17	1.193	1.193	0.552444	0.254594	0.257712	0.787262	0.933	-1.07181	0.95174	11.6	15.7	9.2	15.2	14.2	14.5	14.6	10.2	9.1	16.2		High	0.001734	0.009762	3.82
[K].ELKTDSSPNQAR.[A]	1xTMT6plex [K3];1xTMT6plex [N-Term];1xPhospho [S/T]	positions not distinguishable	1	1	4	2	Q00438	Ptbp1	Q00438 [134-145]; D3ZB30 [134-145]; Q6P736 [134-145]; A0A0G2JTV1 [134-145]		Polypyrimidine tract-binding protein 1 OS=Rattus norvegicus OX=10116 GN=Ptbp1 PE=1 SV=1	1	1883.96	0.89	-1.1236	0.936675	-0.168123	0.0284113	0.974109	0.834	-1.19904	0.810606	209.4	278	221.3	208.6	243.2	206.6	276.3	170.7	253.2	244.3		High	0.004383	0.03611	4.31
[K].ELLTSDSPPHNDIMSPVDPGVAQPNSR.[V]	1xOxidation [M14];1xTMT6plex [N-Term];1xPhospho [S/T]	positions not distinguishable	1	1	1	1	G3V7R4	Foxo1	G3V7R4 [458-484]		Forkhead box protein O1 OS=Rattus norvegicus OX=10116 GN=Foxo1 PE=1 SV=1	0	3198.5	1.155	1.155	0.310797	0.207893	0.507523	0.616474	#N/A	#N/A	#N/A	6.4	12.9	7.8	5.6	8.4	8.8	7.2	7.7	7.4	6.4		High	0.0002264	4.572e-05	11.3
[K].ELNVTDSPSETSR.[T]	1xTMT6plex [N-Term];1xPhospho [S7(100)]	*-----*------	1	1	1	2	F1LTG2	Alpk2	F1LTG2 [1319-1331]	F1LTG2 1xPhospho [S1325(100)]	Alpha-kinase 2 OS=Rattus norvegicus OX=10116 GN=Alpk2 PE=4 SV=3	0	1743.8	0.487	-2.05339	0.0207521	-1.03801	1.68294	0.214059	1.09	1.09	0.995856	5.9	4.6	4	5.4	4.2	4	5.2	8.4	8.7	10.2		High	0.0002264	0.0004441	7.21
[K].ELNYFAK.[A]	1xTMT6plex [K7];1xTMT6plex [N-Term];1xPhospho [Y4(100)]	*--*--*	1	1	1	2	P16617	Pgk1	P16617 [193-199]	P16617 1xPhospho [Y196(100)]	Phosphoglycerate kinase 1 OS=Rattus norvegicus OX=10116 GN=Pgk1 PE=1 SV=2	0	1422.74	1.125	1.125	0.495532	0.169925	0.304929	0.752846	1.027	1.027	0.82261	19.6	26.5	23.6	18.4	26	22.7	17.8	24.7	15.9	27.2		High	0.0006986	0.003337	3.21
[K].ELQAAGKSPEELEK.[L]	2xTMT6plex [K7; K14];1xTMT6plex [N-Term];1xPhospho [S8(100)]	*-----**-----*	1	1	1	1	Q6P6V0	Gpi	Q6P6V0 [448-461]	Q6P6V0 1xPhospho [S455(100)]	Glucose-6-phosphate isomerase OS=Rattus norvegicus OX=10116 GN=Gpi PE=1 SV=1	1	2296.24	1.314	1.314	0.128114	0.393965	0.892403	0.418522	1.048	1.048	0.919091	14.6	12.4	16	23.1	15	16.4	9.9	16.7	12.9	11.5		High	0.00191	0.01142	3.77
[K].ELQLEEPESPDITHQK.[R]	1xTMT6plex [K16];1xTMT6plex [N-Term];1xPhospho [S9(100)]	*-------*------*	1	1	1	8	D4ACC5	Trak1	D4ACC5 [382-397]	D4ACC5 1xPhospho [S390(100)]	Similar to 106 kDa O-GlcNAc transferase-interacting protein (Predicted), isoform CRA_a OS=Rattus norvegicus OX=10116 GN=Trak1 PE=1 SV=1	0	2431.22	0.505	-1.9802	0.0278453	-0.985645	1.55525	0.234818	1.055	1.055	0.954908	25.4	20.5	19.9	39.6	19.3	30.3	31.7	41.1	49.5	40		High	0.0002264	4.572e-05	10.29
[K].ELQLEEPESPDITHQKR.[V]	1xTMT6plex [K16];1xTMT6plex [N-Term];1xPhospho [S9(100)]	*-------*------*-	1	1	1	1	D4ACC5	Trak1	D4ACC5 [382-398]	D4ACC5 1xPhospho [S390(100)]	Similar to 106 kDa O-GlcNAc transferase-interacting protein (Predicted), isoform CRA_a OS=Rattus norvegicus OX=10116 GN=Trak1 PE=1 SV=1	1	2587.32	0.679	-1.47275	0.0384132	-0.558517	1.41552	0.263433	1.055	1.055	0.954908	22.6	17.5	14.6	32.8	20.6	21.1	26.5	32.8	36.8	28.1		High	0.0002264	9.359e-05	6.21
[K].ELSHSPPR.[D]	1xTMT6plex [N-Term];1xPhospho [S5(100)]	*---*---	1	1	1	1	A0A0G2K2M9	Srrm2	A0A0G2K2M9 [1276-1283]	A0A0G2K2M9 1xPhospho [S1280(100)]	Serine/arginine repetitive matrix 2 OS=Rattus norvegicus OX=10116 GN=Srrm2 PE=1 SV=1	0	1231.6	0.996	-1.00402	0.219964	-0.00578235	0.657648	0.532884	0.981	-1.01937	0.994777	7.7	7.9	6.1	8.3	6.5	8.3	10.4	8.1	7.6	7.7		High	0.007292	0.06658	3.28
[K].ELSILYGGVGPTTIGAK.[N]	1xTMT6plex [K17];1xTMT6plex [N-Term];2xPhospho [S/Y/T]	positions not distinguishable	1	1	2	1	Q9Z0U5	Aox1	Q9Z0U5 [457-473]; F1LRQ1 [457-473]		Aldehyde oxidase 1 OS=Rattus norvegicus OX=10116 GN=Aox1 PE=1 SV=1	0	2294.19	1.277	1.277	0.322928	0.352759	0.490894	0.626399	0.749	-1.33511	0.784141	6.5	6.4	6.9	5.6	3.8	7.4	5.3	4.5	4.8	5.8		High	0.006456	0.05977	1.72
[K].ELSPGSGPGETR.[K]	1xTMT6plex [N-Term];1xPhospho [S3(100)]	*-*---------	1	1	4	2	D3ZM69	Epb41l2	D3ZDT1 [635-646]; A0A0G2K162 [622-633]; D3ZM69 [705-716]; D3ZAY7 [635-646]	D3ZDT1 1xPhospho [S637(100)]; A0A0G2K162 1xPhospho [S624(100)]; D3ZM69 1xPhospho [S707(100)]; D3ZAY7 1xPhospho [S637(100)]	Erythrocyte membrane protein band 4.1-like 2 OS=Rattus norvegicus OX=10116 GN=Epb41l2 PE=1 SV=2	0	1495.7	0.801	-1.24844	0.0228249	-0.320126	1.64159	0.219911	0.994	-1.00604	0.94449	10.3	10	10.7	8.8	11.1	10.8	11.5	12.2	14.6	15.4		High	0.0002264	0.0001191	7.64
[K].ELSSEPRTPPAQK.[G]	1xTMT6plex [K13];1xTMT6plex [N-Term];1xPhospho [T8(100)]	*------*----*	1	1	3	3	G3V7U2	Map1a	G3V7U2 [497-509]; A0A0G2K5C6 [735-747]; P34926 [497-509]	G3V7U2 1xPhospho [T504(100)]; A0A0G2K5C6 1xPhospho [T742(100)]; P34926 1xPhospho [T504(100)]	Microtubule-associated protein 1 A, isoform CRA_c OS=Rattus norvegicus OX=10116 GN=Map1a PE=1 SV=1	1	1978.04	0.836	-1.19617	0.36312	-0.258425	0.43995	0.660756	1.17	1.17	0.784141	162.9	198.7	182.8	208.3	147.4	170.9	148.2	255.6	297.3	187		High	0.0002264	5.096e-05	8.56
[K].ELVSSSSSGSDSDSEVEKK.[L]	2xTMT6plex [K18; K19];1xTMT6plex [N-Term];1xPhospho [S12(100)]	*----------*-----**	1	1	1	1	Q63396	Sub1	Q63396 [6-24]	Q63396 1xPhospho [S17(100)]	Activated RNA polymerase II transcriptional coactivator p15 OS=Rattus norvegicus OX=10116 GN=Sub1 PE=1 SV=3	1	2724.34	1.1	1.1	0.442216	0.137504	0.354366	0.717782	0.859	-1.16414	0.810606	4.6	9.2	4.5	5.4	6.1	6.7	5.2	5.6	5.5	6.2		High	0.0003017	0.0007297	4.1
[K].EMASPSSESNESKR.[K]	1xTMT6plex [K13];1xTMT6plex [N-Term];1xPhospho [S4(100)]	*--*--------*-	1	1	1	1	G3V8Q8	Sec23ip	G3V8Q8 [733-746]	G3V8Q8 1xPhospho [S736(100)]	RCG40648, isoform CRA_b OS=Rattus norvegicus OX=10116 GN=Sec23ip PE=1 SV=1	1	2076.97	0.891	-1.12233	0.144993	-0.166503	0.838652	0.442446	0.995	-1.00503	0.974063	32.4	34.4	41.8	48.4	28.2	40.9	39.1	44.2	61.4	47.7		High	0.0005092	0.002039	2.25
[K].EMDTSEKEEADLDDQSSNR.[L]	1xTMT6plex [K7];1xTMT6plex [N-Term];1xPhospho [S5(99.7)]	*---*-*------------	1	1	1	5	D3ZIC4	Ppp1r12b	D3ZIC4 [769-787]	D3ZIC4 1xPhospho [S773(100)]	Protein phosphatase 1 regulatory subunit OS=Rattus norvegicus OX=10116 GN=Ppp1r12b PE=1 SV=1	1	2737.19	1.017	1.017	0.60149	0.0243197	0.220772	0.817152	1.027	1.027	0.896015	206.6	182.8	182.2	195.4	200.9	219.9	191.1	208.8	168.3	193.1		High	0.0002264	4.572e-05	13.58
[K].EMDTSEKEEADLDDQSSNR.[L]	1xOxidation [M2];1xTMT6plex [K7];1xTMT6plex [N-Term];1xPhospho [T/S]	positions not distinguishable	1	1	1	5	D3ZIC4	Ppp1r12b	D3ZIC4 [769-787]		Protein phosphatase 1 regulatory subunit OS=Rattus norvegicus OX=10116 GN=Ppp1r12b PE=1 SV=1	1	2753.19	0.884	-1.13122	0.525371	-0.177882	0.279534	0.771241	1.027	1.027	0.896015	45.8	39.4	32.6	34.9	33.9	44.7	40.8	44	33.5	38.2		High	0.0002264	7.836e-05	9.74
[K].EMGTPLADTPTRPVTR.[H]	1xTMT6plex [N-Term];2xPhospho [T4(100); T9(100)]	*--*----*-------	1	1	2	1	Q9JHU0	Dpysl5	Q9JHU0 [506-521]; A0A0G2K8Y5 [424-439]	Q9JHU0 2xPhospho [T509(100); T514(100)]; A0A0G2K8Y5 2xPhospho [T427(100); T432(100)]	Dihydropyrimidinase-related protein 5 OS=Rattus norvegicus OX=10116 GN=Dpysl5 PE=1 SV=1	0	2130.99	0.869	-1.15075	0.697809	-0.202572	0.156263	0.868407	#N/A	#N/A	#N/A	31.3	25.5	42.4	30.5	37.5	31	39.5	28	34.2	37.3		High	0.001761	0.01041	2.62
[K].EMKAEEPSEEEADAPKPK.[K]	1xOxidation [M2];3xTMT6plex [K3; K16; K18];1xTMT6plex [N-Term];1xPhospho [S8(100)]	***----*-------*-*	1	1	2	1	M0R965	LOC685025	M0R965 [111-128]; Q3B8Q1 [112-129]	M0R965 1xPhospho [S118(100)]; Q3B8Q1 1xPhospho [S119(100)]	Uncharacterized protein OS=Rattus norvegicus OX=10116 GN=LOC685025 PE=4 SV=2	1	3027.54	0.891	-1.12233	0.551717	-0.166503	0.258283	0.786776	#N/A	#N/A	#N/A	11.3	9.5	8.2	8.8	12.5	7.6	15.3	9.2	10.6	7.5		High	0.0003829	0.001014	5.88
[K].EMPQNASPR.[E]	1xTMT6plex [N-Term];1xPhospho [S7(100)]	*-----*--	1	1	1	1	M0R9L0	Naca	M0R9L0 [1068-1076]	M0R9L0 1xPhospho [S1074(100)]	Nascent polypeptide-associated complex subunit alpha OS=Rattus norvegicus OX=10116 GN=Naca PE=1 SV=1	0	1338.61	0.728	-1.37363	0.235232	-0.45799	0.628504	0.54785	1.005	1.005	0.959833	15.7	16.2	18.8	24.7	11.6	22	15	32	25	26.6		High	0.003963	0.03148	3.29
[K].EMSASNFESSPEIEESPAVLSTLDQSQSQPSK.[A]	1xTMT6plex [K32];1xTMT6plex [N-Term];1xPhospho [S/T]	positions not distinguishable	2	1	1	1	A0A0G2K2M9	Srrm2	A0A0G2K2M9 [1223-1254]		Serine/arginine repetitive matrix 2 OS=Rattus norvegicus OX=10116 GN=Srrm2 PE=1 SV=1	0	3977.86	0.92	-1.08696	0.495045	-0.120294	0.305355	0.752689	0.981	-1.01937	0.994777	6.6	5.2	3.8	4.2	6.1	5.4	5	6.3	9.4	3.6		High	0.0002264	5.731e-05	9.23
[K].EMSASNFESSPEIEESPAVLSTLDQSQSQPSK.[A]	1xTMT6plex [K32];1xTMT6plex [N-Term];1xPhospho [S10(99.2)]	*--------*---------------------*	2	1	1	1	A0A0G2K2M9	Srrm2	A0A0G2K2M9 [1223-1254]	A0A0G2K2M9 1xPhospho [S1232(99.2)]	Serine/arginine repetitive matrix 2 OS=Rattus norvegicus OX=10116 GN=Srrm2 PE=1 SV=1	0	3977.86	0.848	-1.17925	0.131751	-0.237864	0.880247	0.422791	0.981	-1.01937	0.994777	14.2	13.5	12.7	12.8	10.8	9.8	15.3	11.2	18.6	14.6		High	0.0002264	4.572e-05	16.96
[K].ENDPLRTPEALPEEK.[K]	1xTMT6plex [K15];1xTMT6plex [N-Term];1xPhospho [T7(100)]	*-----*-------*	1	1	1	1	A0A0G2K5R4	Zfc3h1	A0A0G2K5R4 [765-779]	A0A0G2K5R4 1xPhospho [T771(100)]	Zinc finger, C3H1-type-containing OS=Rattus norvegicus OX=10116 GN=Zfc3h1 PE=1 SV=1	1	2276.16	0.736	-1.3587	0.0648635	-0.442222	1.188	0.315737	#N/A	#N/A	#N/A	19.7	15.7	13.9	21.3	25.3	17.9	22.5	35.8	26.3	21.6		High	0.0004136	0.001062	6.06
[K].ENDPTVLRSPSAGK.[L]	1xTMT6plex [K14];1xTMT6plex [N-Term];1xPhospho [S9(99.6)]	*-------*----*	1	1	4	1	A0A0G2K1F2	Acacb	A0A0G2K1F2 [888-901]; E9PSQ0 [890-903]; A0A0G2K5L6 [887-900]; D3ZBE2 [890-903]	A0A0G2K1F2 1xPhospho [S896(99.6)]; E9PSQ0 1xPhospho [S898(99.6)]; A0A0G2K5L6 1xPhospho [S895(99.6)]; D3ZBE2 1xPhospho [S898(99.6)]	Acetyl-CoA carboxylase beta OS=Rattus norvegicus OX=10116 GN=Acacb PE=1 SV=1	1	2009.05	0.27	-3.7037	0.0170705	-1.88897	1.76775	0.199937	0.898	-1.11359	0.784141	20.6	13.7	12.6	38.3	9.2	19.6	25.9	61.5	77	41.8		High	0.0002264	0.0002548	7.59
[K].ENEEAEPSPVPGTPTLR.[N]	1xTMT6plex [N-Term];1xPhospho [T13(99.6)]	*-----------*----	1	1	2	3	F1M3J4	Abcc4	F1M3J4 [634-650]; F1LR52 [597-613]	F1M3J4 1xPhospho [T646(99.6)]; F1LR52 1xPhospho [T609(99.6)]	ATP-binding cassette subfamily C member 4 OS=Rattus norvegicus OX=10116 GN=Abcc4 PE=1 SV=3	0	2132.01	1.184	1.184	0.0255711	0.243669	1.59225	0.229291	0.937	-1.06724	0.847115	19	23.9	23.5	22.5	33.3	29.3	20	19.2	22	20.3		High	0.0002264	4.572e-05	10.2
[K].ENESPDVR.[QR]	1xTMT6plex [N-Term];1xPhospho [S4(100)]	*--*----	1	1	2	1	Q6TUH4	Thoc1	P59924 [235-242]; Q6TUH4 [399-406]	P59924 1xPhospho [S238(100)]; Q6TUH4 1xPhospho [S402(100)]	LRRGT00070 OS=Rattus norvegicus OX=10116 GN=Thoc1 PE=1 SV=1	0	1254.56	0.932	-1.07296	0.91382	-0.101598	0.0391394	0.965346	#N/A	#N/A	#N/A	8.1	4.1	9.4	7.5	7.1	12	7.6	9	6	8.6		High	0.00191	0.0114	3.97
[K].ENESPDVRR.[D]	1xTMT6plex [N-Term];1xPhospho [S4(100)]	*--*-----	1	1	1	1	Q6TUH4	Thoc1	Q6TUH4 [399-407]	Q6TUH4 1xPhospho [S402(100)]	LRRGT00070 OS=Rattus norvegicus OX=10116 GN=Thoc1 PE=1 SV=1	1	1410.66	0.842	-1.18765	0.424279	-0.248108	0.372348	0.704083	#N/A	#N/A	#N/A	9.2	10.3	11.6	9	13.6	9.2	16.1	8.8	11.3	13.2		High	0.001419	0.007304	2.92
[K].ENISGHTLSELSNTQTFLR.[Y]	1xTMT6plex [N-Term];2xPhospho [S4(100); T7(100)]	*--*--*------------	1	1	1	1	F1LQQ7	Scn7a	F1LQQ7 [808-826]	F1LQQ7 2xPhospho [S811(100); T814(100)]	Sodium channel protein OS=Rattus norvegicus OX=10116 GN=Scn7a PE=1 SV=3	0	2536.17	1.066	1.066	0.614645	0.0922074	0.211376	0.82439	0.967	-1.03413	0.896015	5.1	5.2	7	9.2	8	8.3	4.1	7.8	7.2	8.5		High	0.0002264	0.0001847	8.78
[K].ENKEPSPK.[A]	2xTMT6plex [K3; K8];1xTMT6plex [N-Term];1xPhospho [S6(100)]	*-*--*-*	1	1	3	1	Q9Z1N3	Myo9a	Q9Z1N3 [1893-1900]; A0A0G2JXH4 [1893-1900]; F1LMQ1 [1893-1900]	Q9Z1N3 1xPhospho [S1898(100)]; A0A0G2JXH4 1xPhospho [S1898(100)]; F1LMQ1 1xPhospho [S1898(100)]	Unconventional myosin-IXa OS=Rattus norvegicus OX=10116 GN=Myo9a PE=1 SV=1	1	1695.93	1.023	1.023	0.756559	0.0328061	0.121157	0.896414	#N/A	#N/A	#N/A	113.3	146.8	155.3	103.2	127.7	131	136.5	117.8	120.2	139.3		High	0.005182	0.04217	3.35
[K].ENLPVSPDGNPPQQAVSAPSR.[V]	1xTMT6plex [N-Term];1xPhospho [S6(100)]	*----*---------------	1	1	1	1	F1M5H6	Tp53bp2	F1M5H6 [329-349]	F1M5H6 1xPhospho [S334(100)]	Tumor protein p53-binding protein, 2 OS=Rattus norvegicus OX=10116 GN=Tp53bp2 PE=1 SV=2	0	2469.2	0.387	-2.58398	0.0102428	-1.36959	1.98958	0.173045	#N/A	#N/A	#N/A	7.8	3	4	6.9	4	5.4	6.2	9.4	12.8	11.4		High	0.0002264	4.572e-05	11.59
[K].ENNNTKESPVR.[R]	1xTMT6plex [K6];1xTMT6plex [N-Term];1xPhospho [S8(99.4)]	*----*-*---	1	1	3	1	A0A0X1KG81	Arhgap24	A0A0X1KG81 [271-281]; A0A0G2K2E5 [268-278]; Q5U2Z7 [362-372]	A0A0X1KG81 1xPhospho [S278(99.4)]; A0A0G2K2E5 1xPhospho [S275(99.4)]; Q5U2Z7 1xPhospho [S369(99.4)]	Rho GTPase-activating protein 24 OS=Rattus norvegicus OX=10116 GN=Arhgap24 PE=1 SV=1	1	1825.92	1.02	1.02	0.59598	0.0285692	0.224768	0.814175	#N/A	#N/A	#N/A	138.4	147.9	174.9	116.8	130.4	139.4	144	129.7	114.9	149.3		High	0.003063	0.02297	4.84
[K].ENQINSFGK.[N]	1xTMT6plex [K9];1xTMT6plex [N-Term];1xPhospho [S6(100)]	*----*--*	1	1	1	2	D4A648	Stk4	D4A648 [405-413]	D4A648 1xPhospho [S410(100)]	Serine/threonine kinase 4 OS=Rattus norvegicus OX=10116 GN=Stk4 PE=1 SV=1	0	1574.8	1.388	1.388	0.149764	0.473008	0.824592	0.44896	0.98	-1.02041	0.996643	30.7	33	35.5	33.1	38.5	40.5	40.3	26.7	18.3	24.5		High	0.001332	0.006701	4.77
[K].ENQSEGKGSDSDSEGDNPEK.[K]	2xTMT6plex [K7; K20];1xTMT6plex [N-Term];2xPhospho [S9(99.5); S13(99.5)]	*-----*-*---*------*	2	1	2	1	Q793F9	Vps4a	Q793F9 [87-106]; F7F1Y3 [160-179]	Q793F9 2xPhospho [S95(99.5); S99(99.5)]; F7F1Y3 2xPhospho [S168(99.5); S172(99.5)]	Vacuolar protein sorting-associated protein 4A OS=Rattus norvegicus OX=10116 GN=Vps4a PE=1 SV=1	1	2956.27	1.166	1.166	0.0681977	0.221568	1.16623	0.321987	1.05	1.05	0.78421	19.9	20.7	23.3	18.3	24.8	22	17.5	18.9	18.8	20.7		High	0.0005092	0.002001	5.59
[K].ENQSEGKGSDSDSEGDNPEK.[K]	2xTMT6plex [K7; K20];1xTMT6plex [N-Term];2xPhospho [S9(100); S11(100)]	*-----*-*-*--------*	2	1	2	1	Q793F9	Vps4a	Q793F9 [87-106]; F7F1Y3 [160-179]	Q793F9 2xPhospho [S95(100); S97(100)]; F7F1Y3 2xPhospho [S168(100); S170(100)]	Vacuolar protein sorting-associated protein 4A OS=Rattus norvegicus OX=10116 GN=Vps4a PE=1 SV=1	1	2956.27	1.161	1.161	0.368136	0.215368	0.433991	0.664389	1.05	1.05	0.78421	17.5	14.9	22.1	13.6	15.7	17.1	12.6	13.8	19.2	13.3		High	0.0002264	0.0002102	6.74
[K].ENTPEELQLPENPYLQASPVSGQK.[Q]	1xTMT6plex [K24];1xTMT6plex [N-Term];1xPhospho [S18(100)]	*----------------*-----*	2	1	1	1	D4A3V5	Cgnl1	D4A3V5 [95-118]	D4A3V5 1xPhospho [S112(100)]	Cingulin-like 1 OS=Rattus norvegicus OX=10116 GN=Cgnl1 PE=1 SV=1	0	3206.6	0.816	-1.22549	0.124275	-0.293359	0.905615	0.413141	1.022	1.022	0.930795	4.8	6.7	6.8	2.9	6.3	5.9	6.8	7.4	7.9	8		High	0.0002264	7.227e-05	8.13
[K].ENVIPLLVTSNSDQFLTTPDGDEKDITQENSELK.[H]	2xTMT6plex [K24; K34];1xTMT6plex [N-Term];1xPhospho [T/S]	positions not distinguishable	1	1	1	4	D4A533	Tapt1	D4A533 [553-586]		Transmembrane anterior posterior transformation 1 OS=Rattus norvegicus OX=10116 GN=Tapt1 PE=1 SV=3	1	4557.31	0.468	-2.13675	0.0606251	-1.09542	1.21735	0.307258	0.99	-1.0101	0.976133	9.8	4.9	3.5	9.4	2.1	6.6	8.6	12.8	14.1	5.8		High	0.0002264	4.572e-05	9.09
[K].ENYEDQEPLAGQESPITLATR.[E]	1xTMT6plex [N-Term];1xPhospho [S14(100)]	*------------*-------	1	1	1	3	D3ZF26	Tnks1bp1	D3ZF26 [583-603]	D3ZF26 1xPhospho [S596(100)]	Tankyrase 1-binding protein 1 OS=Rattus norvegicus OX=10116 GN=Tnks1bp1 PE=1 SV=1	0	2670.25	1.133	1.133	0.505038	0.180148	0.296676	0.759603	1.014	1.014	0.994777	40.5	34.1	32.8	28.3	38.4	38.4	28.9	28.5	40.1	31.4		High	0.0002264	4.572e-05	16.56
[K].EPAAPASPAPSPVPSPTPAQPQK.[E]	1xTMT6plex [K23];1xTMT6plex [N-Term];3xPhospho [S7(100); S11(100); S15(99.4)]	*-----*---*---*-------*	2	1	1	1	D4A644	Map7d1	D4A644 [506-528]	D4A644 3xPhospho [S512(100); S516(100); S520(99.4)]	MAP7 domain-containing 1 OS=Rattus norvegicus OX=10116 GN=Map7d1 PE=1 SV=1	0	2920.37	0.998	-1.002	0.770408	-0.00288828	0.113279	0.902185	1.018	1.018	0.950765	5.5	4.4	10	6.9	4.6	11	4.9	7.1	6.8	7.4		High	0.0002264	0.0001234	7.71
[K].EPAISSQNSPEAR.[E]	1xTMT6plex [N-Term];1xPhospho [S9(100)]	*-------*----	1	1	1	2	Q4KLL0	Tcea1	Q4KLL0 [92-104]	Q4KLL0 1xPhospho [S100(100)]	Transcription elongation factor A protein 1 OS=Rattus norvegicus OX=10116 GN=Tcea1 PE=1 SV=1	0	1694.79	1.176	1.176	0.468031	0.233888	0.329725	0.734864	0.931	-1.07411	0.829018	8.1	10.6	8.7	7.2	9.2	9.4	10.6	7.8	7	7.9		High	0.0002264	9.537e-05	8
[K].EPCLHPLEPDEVEYEPRGSR.[L]	1xCarbamidomethyl [C3];1xTMT6plex [N-Term];1xPhospho [S19(100)]	*-*---------------*-	1	1	3	1	A0A0G2JUW8	LOC108348118	A0A0G2JUW8 [32-51]; P97629 [33-52]; A0A0G2JYN3 [19-38]	A0A0G2JUW8 1xPhospho [S50(100)]; P97629 1xPhospho [S51(100)]; A0A0G2JYN3 1xPhospho [S37(100)]	Leucyl-cystinyl aminopeptidase OS=Rattus norvegicus OX=10116 GN=LOC108348118 PE=1 SV=1	1	2718.24	0.689	-1.45138	0.535277	-0.537424	0.271422	0.777208	1.007	1.007	0.996643	16.5	13.8	13.9	19.4	12.6	17	23.2	19.2	9.8	21.3		High	0.0005618	0.002992	4.06
[K].EPEAASSRGSPVR.[V]	1xTMT6plex [N-Term];1xPhospho [S10(98.8)]	*--------*---	1	1	1	1	B2GV41	Usp39	B2GV41 [37-49]	B2GV41 1xPhospho [S46(98.8)]	Ubiquitin specific protease 39 (Predicted), isoform CRA_b OS=Rattus norvegicus OX=10116 GN=Usp39 PE=1 SV=1	1	1651.8	1.121	1.121	0.281573	0.164786	0.550408	0.591501	1.041	1.041	0.983786	10.4	7.4	9.7	8.8	7.9	10.2	8.9	4.1	7.1	8.6		High	0.0003486	0.0008779	5.5
[K].EPETPPPPTGPVATDSK.[G]	1xTMT6plex [K17];1xTMT6plex [N-Term];1xPhospho [T4(100)]	*--*------------*	1	1	1	1	Q505I4	#N/A	Q505I4 [17-33]	Q505I4 1xPhospho [T20(100)]	UPF0235 protein C15orf40 homolog OS=Rattus norvegicus OX=10116 PE=2 SV=1	0	2258.14	0.6	-1.66667	0.0127739	-0.736966	1.89368	0.184463	1.007	1.007	0.996139	14.6	10.9	11.2	16	9.7	12.7	14.1	17.9	21	19.6		High	0.0002264	4.572e-05	10.5
[K].EPSPEKNSK.[K]	2xTMT6plex [K6; K9];1xTMT6plex [N-Term];1xPhospho [S3(100)]	*-*--*--*	1	1	2	1	B2RYB3	Srrm1	A0A0G2K4F6 [258-266]; B2RYB3 [258-266]	A0A0G2K4F6 1xPhospho [S260(100)]; B2RYB3 1xPhospho [S260(100)]	Serine and arginine repetitive matrix 1 OS=Rattus norvegicus OX=10116 GN=Srrm1 PE=1 SV=1	1	1782.96	1.005	1.005	0.960993	0.0071955	0.01728	0.985452	#N/A	#N/A	#N/A	222.2	320.5	249.3	257.7	254.1	218.5	330.7	214.2	253.6	252.1		High	0.008609	0.08217	3.78
[K].EPTFSPALQSPKPQGK.[R]	2xTMT6plex [K12; K16];1xTMT6plex [N-Term];1xPhospho [S10(100)]	*--------*-*---*	1	1	1	6	M0RDD8	Eml1	M0RDD8 [145-160]	M0RDD8 1xPhospho [S154(100)]	Echinoderm microtubule-associated protein-like 1 OS=Rattus norvegicus OX=10116 GN=Eml1 PE=1 SV=2	0	2479.36	1.643	1.643	0.00591242	0.716332	2.22824	0.152829	1.154	1.154	0.803831	38.9	36.1	40.1	25.7	46.6	38	24.5	21.8	19.4	26.2		High	0.0003017	0.0007895	4.89
[K].EPVANQDPVSPSLVQGR.[I]	1xTMT6plex [N-Term];1xPhospho [S10(100)]	*--------*-------	1	1	1	2	P10980	Chrm2	P10980 [223-239]	P10980 1xPhospho [S232(100)]	Muscarinic acetylcholine receptor M2 OS=Rattus norvegicus OX=10116 GN=Chrm2 PE=1 SV=2	0	2102.05	1.208	1.208	0.111893	0.27262	0.951198	0.394463	1	1	0.96346	5.7	8.1	6.6	4.7	8.1	6.8	5.5	6.1	4.4	5.7		High	0.0002264	4.572e-05	10.86
[K].EPVPAWEGKSPEQEVR.[Y]	1xTMT6plex [K9];1xTMT6plex [N-Term];1xPhospho [S10(100)]	*-------**------	1	1	3	2	G3V7U2	Map1a	G3V7U2 [1634-1649]; A0A0G2K5C6 [1872-1887]; P34926 [1634-1649]	G3V7U2 1xPhospho [S1643(100)]; A0A0G2K5C6 1xPhospho [S1881(100)]; P34926 1xPhospho [S1643(100)]	Microtubule-associated protein 1 A, isoform CRA_c OS=Rattus norvegicus OX=10116 GN=Map1a PE=1 SV=1	1	2376.2	0.424	-2.35849	0.0522272	-1.23786	1.2821	0.292539	1.17	1.17	0.784141	200.4	181.4	157.7	284.4	144.5	153	185.6	479.5	430.7	320.5		High	0.0002677	0.0005731	9.04
[K].EPVPSTAEGK.[E]	1xTMT6plex [K10];1xTMT6plex [N-Term];1xPhospho [S5(100)]	*---*----*	1	1	1	2	Q66H98	Cavin2	Q66H98 [174-183]	Q66H98 1xPhospho [S178(100)]	Caveolae-associated protein 2 OS=Rattus norvegicus OX=10116 GN=Cavin2 PE=1 SV=3	0	1552.8	0.85	-1.17647	0.273045	-0.234465	0.563766	0.582737	0.98	-1.02041	0.824442	57.9	53.6	68.5	71.7	60.2	61.2	70	77.3	57.5	74.1		High	0.001859	0.01108	3.83
[K].EPVPSTAEGKELADENK.[S]	2xTMT6plex [K10; K17];1xTMT6plex [N-Term];1xPhospho [S5(99.5)]	*---*----*------*	1	1	1	1	Q66H98	Cavin2	Q66H98 [174-190]	Q66H98 1xPhospho [S178(99.5)]	Caveolae-associated protein 2 OS=Rattus norvegicus OX=10116 GN=Cavin2 PE=1 SV=3	1	2581.34	1.06	1.06	0.943201	0.0840643	0.0253958	0.976903	0.98	-1.02041	0.824442	16.2	22.6	23.6	29.9	23	18.1	20.8	30.5	19.3	22.6		High	0.000471	0.001455	5.76
[K].EPVRADSPVPTEQLPR.[T]	1xTMT6plex [N-Term];1xPhospho [S7(100)]	*-----*---------	1	1	2	1	A0A0G2JW54	Med26	A0A0G2JW54 [419-434]; D4A913 [429-444]	A0A0G2JW54 1xPhospho [S425(100)]; D4A913 1xPhospho [S435(100)]	Mediator complex subunit 26 OS=Rattus norvegicus OX=10116 GN=Med26 PE=4 SV=1	1	2100.07	0.915	-1.0929	0.198092	-0.128156	0.703132	0.507163	#N/A	#N/A	#N/A	23.5	22.9	17.5	19.6	20.1	22.3	22.3	21.7	21.7	22.2		High	0.0002264	8.614e-05	9.46
[K].EPVSPRSPKTEPVQELPTHVPK.[L]	2xTMT6plex [K9; K22];1xTMT6plex [N-Term];2xPhospho [S4(100); S7(100)]	*--*--*-*------------*	1	1	1	1	A0A0G2JZ38	Fhod1	A0A0G2JZ38 [520-541]	A0A0G2JZ38 2xPhospho [S523(100); S526(100)]	Formin homology 2 domain-containing 1 OS=Rattus norvegicus OX=10116 GN=Fhod1 PE=1 SV=1	2	3299.74	0.649	-1.54083	0.00388558	-0.62371	2.41054	0.139777	1.251	1.251	0.994777	24.6	19.7	21.8	29.3	25.6	26.5	30.7	41.6	41.9	37.3		High	0.0002264	0.0003718	6.71
[K].EQGEPVSPSEDESFSWPGPK.[T]	1xTMT6plex [K20];1xTMT6plex [N-Term];1xPhospho [S7(98.5)]	*-----*------------*	2	1	1	4	F1LXQ7	Arhgap21	F1LXQ7 [37-56]	F1LXQ7 1xPhospho [S43(100)]	Rho GTPase-activating protein 21 OS=Rattus norvegicus OX=10116 GN=Arhgap21 PE=1 SV=3	0	2727.26	1.142	1.142	0.372028	0.191563	0.429424	0.667336	0.983	-1.01729	0.922061	13.4	7.6	9.4	7	8.5	12.7	7.1	6.1	7.8	10.2		High	0.0002264	4.904e-05	10.07
[K].EQGLVGKPSQR.[N]	1xTMT6plex [K7];1xTMT6plex [N-Term];1xPhospho [S9(100)]	*-----*-*--	1	1	4	1	P22002	Cacna1c	E9PT56 [1397-1407]; P22002 [1665-1675]; F1MA84 [1477-1487]; A0A0G2QC25 [1502-1512]	E9PT56 1xPhospho [S1405(100)]; P22002 1xPhospho [S1673(100)]; F1MA84 1xPhospho [S1485(100)]; A0A0G2QC25 1xPhospho [S1510(100)]	Voltage-dependent L-type calcium channel subunit alpha-1C OS=Rattus norvegicus OX=10116 GN=Cacna1c PE=1 SV=1	0	1736.95	0.891	-1.12233	0.27407	-0.166503	0.562138	0.58379	1.027	1.027	0.849131	42.9	25.6	38.5	56	43.6	44.5	52.4	65.5	45.7	38.3		High	0.0009646	0.004359	6.4
[K].EQGVESPGAQPSSSPK.[A]	1xTMT6plex [K16];1xTMT6plex [N-Term];1xPhospho [S14(99.6)]	*------------*-*	2	1	1	2	B2GV14	Txlna	B2GV14 [513-528]	B2GV14 1xPhospho [S526(99.6)]	Taxilin alpha OS=Rattus norvegicus OX=10116 GN=Txlna PE=1 SV=1	0	2123.04	0.962	-1.0395	0.586804	-0.0558912	0.231507	0.808782	#N/A	#N/A	#N/A	35.1	41.1	44.9	34.2	38.2	43	36.2	39.1	46.6	47.1		High	0.0002264	4.944e-05	8.87
[K].EQGVESPGAQPSSSPK.[A]	1xTMT6plex [K16];1xTMT6plex [N-Term];1xPhospho [S6(100)]	*----*---------*	2	1	1	1	B2GV14	Txlna	B2GV14 [513-528]	B2GV14 1xPhospho [S518(100)]	Taxilin alpha OS=Rattus norvegicus OX=10116 GN=Txlna PE=1 SV=1	0	2123.04	0.66	-1.51515	0.189804	-0.599462	0.721695	0.497206	#N/A	#N/A	#N/A	27.9	33.6	25.5	40.1	28.6	29	26	45.6	52.1	42.4		High	0.0002264	0.000103	7.32
[K].EQHNGSFTDPSSVNEK.[K]	1xTMT6plex [K16];1xTMT6plex [N-Term];1xPhospho [S/T]	positions not distinguishable	1	1	1	2	Q91ZQ0	Vmp1	Q91ZQ0 [18-33]		Vacuole membrane protein 1 OS=Rattus norvegicus OX=10116 GN=Vmp1 PE=1 SV=1	0	2314.08	0.792	-1.26263	0.0938311	-0.336428	1.02765	0.364864	#N/A	#N/A	#N/A	46.8	37.2	39.6	58.7	48.2	45.1	48.3	60.2	82.5	53.9		High	0.0002677	0.0006301	7.35
[K].EQSDISVSPR.[A]	1xTMT6plex [N-Term];1xPhospho [S8(99.8)]	*------*--	1	1	1	1	A0A0G2JZB4	Rsrc2	A0A0G2JZB4 [27-36]	A0A0G2JZB4 1xPhospho [S34(99.8)]	Arginine/serine-rich coiled-coil protein 2 OS=Rattus norvegicus OX=10116 GN=Rsrc2 PE=1 SV=1	0	1426.68	0.908	-1.10132	0.28258	-0.139236	0.548859	0.592191	#N/A	#N/A	#N/A	8.3	8.8	12.1	9.7	11	6.6	14.8	10.8	9.2	10.5		High	0.000858	0.003773	4.5
[K].EQSLEPDAATPDDPVDAQK.[Q]	1xTMT6plex [K19];1xTMT6plex [N-Term];1xPhospho [S3(100)]	*-*---------------*	2	1	1	1	D3ZGA5	Rilp	D3ZGA5 [188-206]	D3ZGA5 1xPhospho [S190(100)]	Rab interacting lysosomal protein (Predicted) OS=Rattus norvegicus OX=10116 GN=Rilp PE=1 SV=2	0	2564.22	0.762	-1.31234	0.28483	-0.392137	0.545415	0.593936	1.084	1.084	0.933733	6.5	5.2	5.8	4.6	6.4	7.6	7.9	7.3	14.8	4.7		High	0.0005092	0.002164	3.39
[K].EQSLEPDAATPDDPVDAQK.[Q]	1xTMT6plex [K19];1xTMT6plex [N-Term];1xPhospho [T10(100)]	*--------*--------*	2	1	1	1	D3ZGA5	Rilp	D3ZGA5 [188-206]	D3ZGA5 1xPhospho [T197(100)]	Rab interacting lysosomal protein (Predicted) OS=Rattus norvegicus OX=10116 GN=Rilp PE=1 SV=2	0	2564.22	0.261	-3.83142	0.0191221	-1.93788	1.71847	0.207925	1.084	1.084	0.933733	5.7	3.6	1.2	10.5	2.7	4.1	6.9	17.2	21.3	11.3		High	0.0002264	4.572e-05	14.85
[K].EQVEDSGAESSPK.[H]	1xTMT6plex [K13];1xTMT6plex [N-Term];1xPhospho [S11(100)]	*---------*-*	1	1	2	1	A0A0G2JWG6	Golgb1	A0A0G2JWG6 [939-951]; G3V6A8 [898-910]	A0A0G2JWG6 1xPhospho [S949(100)]; G3V6A8 1xPhospho [S908(100)]	Golgin B1 OS=Rattus norvegicus OX=10116 GN=Golgb1 PE=1 SV=1	0	1900.89	0.772	-1.29534	0.110048	-0.373327	0.958417	0.392081	1.066	1.066	0.996643	9.1	9.5	10	9.7	9.5	12.7	10.6	17	11.3	14		High	0.0002264	0.00015	6.53
[K].EQYQDTPMPEER.[S]	1xTMT6plex [N-Term];1xPhospho [T6(100)]	*----*------	1	1	1	1	F1M7L9	#N/A	F1M7L9 [568-579]	F1M7L9 1xPhospho [T573(100)]	Uncharacterized protein OS=Rattus norvegicus OX=10116 PE=1 SV=3	0	1831.78	1.057	1.057	0.883079	0.0799754	0.0540003	0.952147	1.005	1.005	0.976133	5.9	6.5	3.8	8.6	5.3	6.2	6.7	7.1	4.4	5.1		High	0.0002264	0.0002097	5.89
[K].EQYQDTPMPEERSSPR.[G]	1xOxidation [M8];1xTMT6plex [N-Term];1xPhospho [S13(99.7)]	*------*----*---	1	1	1	1	F1M7L9	#N/A	F1M7L9 [568-583]	F1M7L9 1xPhospho [S580(99.7)]	Uncharacterized protein OS=Rattus norvegicus OX=10116 PE=1 SV=3	1	2274.99	1.16	1.16	0.0208993	0.214125	1.67987	0.214059	1.005	1.005	0.976133	12.1	9.8	11.8	8.9	10.8	9.2	8.4	8.8	8.6	7.9		High	0.0005618	0.002714	4.79
[K].EQYQDTPMPEERSSPR.[G]	1xTMT6plex [N-Term];1xPhospho [S13(99.8)]	*-----------*---	1	1	1	1	F1M7L9	#N/A	F1M7L9 [568-583]	F1M7L9 1xPhospho [S580(99.8)]	Uncharacterized protein OS=Rattus norvegicus OX=10116 PE=1 SV=3	1	2259	1.039	1.039	0.669675	0.0551957	0.174136	0.853275	1.005	1.005	0.976133	16.8	14.2	13.5	15	16.1	13.1	13.2	14.1	16.4	12.2		High	0.0005092	0.002223	4.74
[K].ERNEESDDEQNRK.[A]	1xTMT6plex [K13];1xTMT6plex [N-Term];1xPhospho [S6(100)]	*----*------*	1	1	1	3	Q4KM62	Palmd	Q4KM62 [158-170]	Q4KM62 1xPhospho [S163(100)]	Palmdelphin OS=Rattus norvegicus OX=10116 GN=Palmd PE=1 SV=1	2	2187.01	1.168	1.168	0.00341767	0.22404	2.46627	0.135802	1.007	1.007	0.976133	72.5	85.5	71.7	72.5	78.9	75.1	62.4	66.3	67.5	61.4		High	0.0008328	0.003569	4.23
[K].ERPISLGIFPLPAGDGLLTPDTQK.[G]	1xTMT6plex [K24];1xTMT6plex [N-Term];1xPhospho [T19(100)]	*-----------------*----*	1	1	2	1	A0A0G2K6E8	Spag9	E9PSJ4 [199-222]; A0A0G2K6E8 [199-222]	E9PSJ4 1xPhospho [T217(100)]; A0A0G2K6E8 1xPhospho [T217(100)]	Sperm-associated antigen 9 OS=Rattus norvegicus OX=10116 GN=Spag9 PE=1 SV=1	0	3073.67	0.865	-1.15607	0.489907	-0.209228	0.309886	0.749752	1.014	1.014	0.976133	6.2	5.6	5.2	6.5	6.5	5.6	4.5	11.7	6.3	6.7		High	0.0002264	9.334e-05	6.97
[K].ERPPSPGKQESPGVTPPR.[T]	1xTMT6plex [K8];1xTMT6plex [N-Term];1xPhospho [S5(100)]	*---*--*----------	1	1	1	1	D4A0Y6	Mki67	D4A0Y6 [513-530]	D4A0Y6 1xPhospho [S517(100)]	Marker of proliferation Ki-67 OS=Rattus norvegicus OX=10116 GN=Mki67 PE=1 SV=2	1	2454.29	0.976	-1.02459	0.598999	-0.0350469	0.222574	0.81623	#N/A	#N/A	#N/A	12	13.4	6	15.3	13.9	17.9	11.5	1.6	17.5	18.6		High	0.0003829	0.0009919	5.88
[K].ERPSSREETSGR.[M]	1xTMT6plex [N-Term];1xPhospho [T9(98.1)]	*-------*---	2	1	1	1	Q3ZB99	Tjp2	Q3ZB99 [417-428]	Q3ZB99 1xPhospho [T425(98.1)]	Tight junction protein 2 OS=Rattus norvegicus OX=10116 GN=Tjp2 PE=1 SV=1	1	1699.8	1.202	1.202	0.459251	0.265437	0.33795	0.72851	1.008	1.008	0.99924	8.9	8.1	9.6	5.5	8.5	9.1	6.5	7.8	5.7	9.1		High	0.007376	0.06773	3.91
[K].ERPSSREETSGR.[M]	1xTMT6plex [N-Term];1xPhospho [S4(99.6)]	*--*--------	2	1	1	1	Q3ZB99	Tjp2	Q3ZB99 [417-428]	Q3ZB99 1xPhospho [S420(99.6)]	Tight junction protein 2 OS=Rattus norvegicus OX=10116 GN=Tjp2 PE=1 SV=1	1	1699.8	1.148	1.148	0.22521	0.199123	0.647412	0.538193	1.008	1.008	0.99924	30.1	38.4	36.8	34.2	38.2	32.1	35	29.4	24.8	37		High	0.005378	0.04497	5.43
[K].ERSPPLTPK.[E]	1xTMT6plex [K9];1xTMT6plex [N-Term];1xPhospho [S3(100)]	*-*-----*	1	1	3	1	Q6DTM3	Ahi1	Q6DTM3 [973-981]; M0RE04 [66-74]; F1M9F9 [973-981]	Q6DTM3 1xPhospho [S975(100)]; M0RE04 1xPhospho [S68(100)]; F1M9F9 1xPhospho [S975(100)]	Jouberin OS=Rattus norvegicus OX=10116 GN=Ahi1 PE=1 SV=1	1	1562.87	0.852	-1.17371	0.435593	-0.231075	0.360919	0.712071	#N/A	#N/A	#N/A	35	26.8	28	34.1	19.2	37.5	51	33.6	32	23.1		High	0.0005092	0.002356	4.44
[K].ESALSRASDESLR.[K]	1xTMT6plex [N-Term];2xPhospho [S8(100); S11(100)]	*------*--*--	1	1	2	1	Q63488	Slc20a2	Q7TP93 [12-24]; Q63488 [249-261]	Q7TP93 2xPhospho [S19(100); S22(100)]; Q63488 2xPhospho [S256(100); S259(100)]	Sodium-dependent phosphate transporter 2 OS=Rattus norvegicus OX=10116 GN=Slc20a2 PE=1 SV=1	1	1809.8	1.276	1.276	0.123232	0.351628	0.909275	0.411337	1.071	1.071	0.839565	20.4	21.6	17.2	20.7	22.7	23.3	15.5	20.3	11.5	18.5		High	0.000858	0.003648	5.15
[K].ESALSRASDESLR.[K]	1xTMT6plex [N-Term];1xPhospho [S8(100)]	*------*-----	1	1	2	2	Q63488	Slc20a2	Q7TP93 [12-24]; Q63488 [249-261]	Q7TP93 1xPhospho [S19(100)]; Q63488 1xPhospho [S256(100)]	Sodium-dependent phosphate transporter 2 OS=Rattus norvegicus OX=10116 GN=Slc20a2 PE=1 SV=1	1	1729.83	1.076	1.076	0.266796	0.105678	0.573821	0.57714	1.071	1.071	0.839565	84.5	123.1	94.5	127.8	94.5	88.7	95.4	72	115.1	80.8		High	0.0004136	0.001095	7.75
[K].ESALSRASDESLRK.[V]	1xTMT6plex [K14];1xTMT6plex [N-Term];2xPhospho [S8(100); S11(100)]	*------*--*--*	1	1	2	1	Q63488	Slc20a2	Q7TP93 [12-25]; Q63488 [249-262]	Q7TP93 2xPhospho [S19(100); S22(100)]; Q63488 2xPhospho [S256(100); S259(100)]	Sodium-dependent phosphate transporter 2 OS=Rattus norvegicus OX=10116 GN=Slc20a2 PE=1 SV=1	2	2167.06	1.131	1.131	0.0245689	0.177599	1.60961	0.224502	1.071	1.071	0.839565	84.2	69.6	74.6	69.7	79.5	84	64.8	65.3	69.3	66.6		High	0.003576	0.02758	5.76
[K].ESASPTIPNLDLLEAHTK.[E]	1xTMT6plex [K18];1xTMT6plex [N-Term];1xPhospho [S4(99.6)]	*--*-------------*	1	1	2	1	F1LWX5	Phf2	F1LWX5 [416-433]; A0A0G2KAI2 [510-527]	F1LWX5 1xPhospho [S419(99.6)]; A0A0G2KAI2 1xPhospho [S513(99.6)]	PHD finger protein 2 OS=Rattus norvegicus OX=10116 GN=Phf2 PE=1 SV=2	0	2474.29	0.869	-1.15075	0.415944	-0.202572	0.380965	0.699407	0.742	-1.34771	0.913297	13.6	11.5	12.7	15.9	10.3	17.8	16.2	13.2	12.8	18.3		High	0.0002264	4.572e-05	13.33
[K].ESDDKPEIEDVGSDEEEEEK.[K]	2xTMT6plex [K5; K20];1xTMT6plex [N-Term];1xPhospho [S13(100)]	*---*-------*------*	1	1	1	3	P82995	Hsp90aa1	P82995 [251-270]	P82995 1xPhospho [S263(100)]	Heat shock protein HSP 90-alpha OS=Rattus norvegicus OX=10116 GN=Hsp90aa1 PE=1 SV=3	0	3075.4	1.074	1.074	0.991741	0.102994	0.00360187	0.996323	0.916	-1.0917	0.822378	117.8	111.3	164.1	119.5	153.4	195.1	132.3	154.1	124.8	175.3		High	0.0002264	4.572e-05	12.82
[K].ESDDKPEIEDVGSDEEEEEKK.[D]	3xTMT6plex [K5; K20; K21];1xTMT6plex [N-Term];1xPhospho [S13(100)]	*---*-------*------**	1	1	1	7	P82995	Hsp90aa1	P82995 [251-271]	P82995 1xPhospho [S263(100)]	Heat shock protein HSP 90-alpha OS=Rattus norvegicus OX=10116 GN=Hsp90aa1 PE=1 SV=3	1	3432.66	1.041	1.041	0.763506	0.0579701	0.117188	0.900133	0.916	-1.0917	0.822378	200.4	186.5	262.9	195.8	257.8	287.8	204.8	245.8	249.5	276.2		High	0.0002264	4.572e-05	14.5
[K].ESDDKPEIEDVGSDEEEEEKKDGDK.[K]	4xTMT6plex [K5; K20; K21; K25];1xTMT6plex [N-Term];1xPhospho [S13(100)]	*---*-------*------**---*	1	1	1	1	P82995	Hsp90aa1	P82995 [251-275]	P82995 1xPhospho [S263(100)]	Heat shock protein HSP 90-alpha OS=Rattus norvegicus OX=10116 GN=Hsp90aa1 PE=1 SV=3	2	4076.99	0.977	-1.02354	0.502006	-0.0335695	0.299291	0.756368	0.916	-1.0917	0.822378	8.8	9.5	9.8	9.6	10.6	11	9.6	9.6	10.6	14.1		High	0.0009646	0.004555	5.33
[K].ESDETVTVALSPK.[E]	1xTMT6plex [K13];1xTMT6plex [N-Term];1xPhospho [S11(100)]	*---------*-*	1	1	2	1	E9PTE1	Son	E9PTE1 [1708-1720]; F1MAQ7 [1708-1720]	E9PTE1 1xPhospho [S1718(100)]; F1MAQ7 1xPhospho [S1718(100)]	Son DNA-binding protein OS=Rattus norvegicus OX=10116 GN=Son PE=1 SV=2	0	1913.99	0.643	-1.55521	0.0665531	-0.637109	1.17683	0.319218	#N/A	#N/A	#N/A	6.2	6.6	6.8	7.2	6.6	8.6	10.4	10.7	7	12		High	0.0003017	0.0007879	5.1
[K].ESDETVTVALSPKESSEDTEGPLPNK.[E]	2xTMT6plex [K13; K26];1xTMT6plex [N-Term];1xPhospho [T7(99.6)]	*-----*-----*------------*	2	1	2	1	E9PTE1	Son	E9PTE1 [1708-1733]; F1MAQ7 [1708-1733]	E9PTE1 1xPhospho [T1714(99.6)]; F1MAQ7 1xPhospho [T1714(99.6)]	Son DNA-binding protein OS=Rattus norvegicus OX=10116 GN=Son PE=1 SV=2	1	3526.77	1.1	1.1	0.365465	0.137504	0.437154	0.662936	#N/A	#N/A	#N/A	6.1	6.9	8.6	5.1	8.9	5.5	6.3	4.1	6.3	7.1		High	0.0002264	6.095e-05	7.17
[K].ESDETVTVALSPKESSEDTEGPLPNK.[E]	2xTMT6plex [K13; K26];1xTMT6plex [N-Term];1xPhospho [T/S]	positions not distinguishable	2	1	2	1	E9PTE1	Son	E9PTE1 [1708-1733]; F1MAQ7 [1708-1733]		Son DNA-binding protein OS=Rattus norvegicus OX=10116 GN=Son PE=1 SV=2	1	3526.77	0.701	-1.42653	0.0380087	-0.512514	1.42012	0.261715	#N/A	#N/A	#N/A	6.4	5.6	3.7	4.5	5.1	5.2	6.6	7.9	5.1	8.4		High	0.004551	0.0371	2.38
[K].ESDLSDTLSPSKEK.[S]	2xTMT6plex [K12; K14];1xTMT6plex [N-Term];1xPhospho [S9(100)]	*-------*--*-*	1	1	4	1	B5DF63	Slmap	B5DF63 [406-419]; D3ZKE6 [406-419]; A0A0G2JWA5 [427-440]; P0C219 [468-481]	B5DF63 1xPhospho [S414(100)]; D3ZKE6 1xPhospho [S414(100)]; A0A0G2JWA5 1xPhospho [S435(100)]; P0C219 1xPhospho [S476(100)]	Sarcolemmal membrane-associated protein OS=Rattus norvegicus OX=10116 GN=Slmap PE=1 SV=1	1	2303.2	0.547	-1.82815	0.10283	-0.870387	0.987881	0.378996	1.032	1.032	0.822378	14.3	15.5	9.8	25.6	14.5	13.4	14.1	28.9	38.8	24.3		High	0.0002264	0.0001802	7.76
[K].ESEATNSVR.[L]	1xTMT6plex [N-Term];1xPhospho [S7(100)]	*-----*--	1	1	3	1	Q925B3	Trpm7	Q925B3 [1851-1859]; A0A0G2JYN5 [1852-1860]; A0A0G2KB64 [1851-1859]	Q925B3 1xPhospho [S1857(100)]; A0A0G2JYN5 1xPhospho [S1858(100)]; A0A0G2KB64 1xPhospho [S1857(100)]	Transient receptor potential cation channel subfamily M member 7 OS=Rattus norvegicus OX=10116 GN=Trpm7 PE=1 SV=2	0	1301.59	1.043	1.043	0.468755	0.0607392	0.329054	0.735279	#N/A	#N/A	#N/A	9.5	12.3	8.3	9.9	8.2	9	11	8.4	6.3	8.8		High	0.0009433	0.004291	3.97
[K].ESEDNDLNRESEGEDSPK.[K]	1xTMT6plex [K18];1xTMT6plex [N-Term];1xPhospho [S11(100)]	*---------*------*	1	1	1	1	D4A997	Htatsf1	D4A997 [536-553]	D4A997 1xPhospho [S546(100)]	HIV TAT specific factor 1 (Predicted) OS=Rattus norvegicus OX=10116 GN=Htatsf1 PE=1 SV=2	1	2588.14	0.738	-1.35501	0.172275	-0.438307	0.763777	0.478352	1.007	1.007	0.976133	11.6	10.9	11	8.3	13.3	10.4	17.6	12.3	9.7	19.5		High	0.0003017	0.0007709	7.08
[K].ESEENETDKSEFDEGSER.[V]	1xTMT6plex [K9];1xTMT6plex [N-Term];2xPhospho [T7(100); S10(100)]	*-----*-**--------	1	1	1	1	D4A997	Htatsf1	D4A997 [607-624]	D4A997 2xPhospho [T613(100); S616(100)]	HIV TAT specific factor 1 (Predicted) OS=Rattus norvegicus OX=10116 GN=Htatsf1 PE=1 SV=2	1	2735.1	1.101	1.101	0.519072	0.138814	0.284772	0.766505	1.007	1.007	0.976133	9.3	8	10.7	5.9	9.9	9.6	13.7	8.3	8.7	8.6		High	0.001443	0.007508	3.87
[K].ESEGSPDTDAAPGPDTDVTLTK.[D]	1xTMT6plex [K22];1xTMT6plex [N-Term];1xPhospho [S5(99.5)]	*---*----------------*	1	1	2	6	A0A0G2JW88	Map4	Q5M7W5 [256-277]; A0A0G2JW88 [256-277]	Q5M7W5 1xPhospho [S260(100)]; A0A0G2JW88 1xPhospho [S260(100)]	Microtubule-associated protein OS=Rattus norvegicus OX=10116 GN=Map4 PE=1 SV=1	0	2741.28	0.924	-1.08225	0.0569208	-0.114035	1.24473	0.30129	0.993	-1.00705	0.898985	144.7	129.9	158.2	157.6	121.8	164.1	158.3	175.2	166.1	183.8		High	0.0002264	4.572e-05	12.93
[K].ESESDQEQEEEVILQQQHYPQDEQER.[M]	1xTMT6plex [N-Term];2xPhospho [S4(100); Y19(100)]	*--*--------------*-------	2	1	1	3	A0A0G2KAS9	Ank2	A0A0G2KAS9 [1456-1481]	A0A0G2KAS9 2xPhospho [S1459(100); Y1474(100)]	Ankyrin 2 OS=Rattus norvegicus OX=10116 GN=Ank2 PE=1 SV=1	0	3619.49	1.081	1.081	0.474656	0.112367	0.323621	0.739348	#N/A	#N/A	#N/A	28.7	21.1	18.2	21	22.1	24.7	15.9	21.1	24.5	18.1		High	0.0002264	0.0002197	8.3
[K].ESESEAKLDGETASDSESR.[A]	1xTMT6plex [K7];1xTMT6plex [N-Term];1xPhospho [S14(99.6)]	*-----*------*-----	1	1	2	1	Q91XU8	Cds2	Q91XU8 [19-37]; G3V8W2 [19-37]	Q91XU8 1xPhospho [S32(99.6)]; G3V8W2 1xPhospho [S32(99.6)]	Phosphatidate cytidylyltransferase 2 OS=Rattus norvegicus OX=10116 GN=Cds2 PE=1 SV=1	1	2565.16	0.975	-1.02564	0.5128	-0.0365259	0.290052	0.763337	0.996	-1.00402	0.898985	64.5	54.7	66.4	56.7	64.6	80.6	63.9	86.9	59.1	68.9		High	0.0002264	6.374e-05	12.58
[K].ESESEAKLDGETASDSESRAETAPPPTSIDDTPEVLNR.[A]	1xTMT6plex [K7];1xTMT6plex [N-Term];1xPhospho [T/S]	positions not distinguishable	1	1	2	1	Q91XU8	Cds2	Q91XU8 [19-56]; G3V8W2 [19-56]		Phosphatidate cytidylyltransferase 2 OS=Rattus norvegicus OX=10116 GN=Cds2 PE=1 SV=1	2	4569.14	0.862	-1.16009	0.688582	-0.21424	0.162044	0.863254	0.996	-1.00402	0.898985	6.3	9.2	6.7	6.8	8.4	11.1	11	10.9	6	8.7		High	0.0002264	4.572e-05	16.96
[K].ESETFSDSSPIEIIDEFPTFVSAK.[D]	1xTMT6plex [K24];1xTMT6plex [N-Term];2xPhospho [S6(100); S8(99.4)]	*----*-*---------------*	3	1	2	1	Q9JK11	Rtn4	Q9JK11 [829-852]; F1LQN3 [829-852]	Q9JK11 2xPhospho [S834(100); S836(99.4)]; F1LQN3 2xPhospho [S834(100); S836(99.4)]	Reticulon-4 OS=Rattus norvegicus OX=10116 GN=Rtn4 PE=1 SV=1	0	3293.52	0.695	-1.43885	0.152317	-0.524915	0.817252	0.452375	0.966	-1.0352	0.839643	9.5	4.7	9.9	12.3	8.7	8	8	13	14.2	12.2		High	0.0002264	0.000172	7.39
[K].ESETFSDSSPIEIIDEFPTFVSAK.[D]	1xTMT6plex [K24];1xTMT6plex [N-Term];2xPhospho [S6(100); S9(99.6)]	*----*--*--------------*	3	1	2	1	Q9JK11	Rtn4	Q9JK11 [829-852]; F1LQN3 [829-852]	Q9JK11 2xPhospho [S834(100); S837(99.6)]; F1LQN3 2xPhospho [S834(100); S837(99.6)]	Reticulon-4 OS=Rattus norvegicus OX=10116 GN=Rtn4 PE=1 SV=1	0	3293.52	0.684	-1.46199	0.117947	-0.547932	0.928313	0.402663	0.966	-1.0352	0.839643	34.4	34.6	27.6	38.6	30.2	28.4	29	50.9	45.3	43		High	0.0002264	7.066e-05	8.78
[K].ESKGSPIILPK.[K]	2xTMT6plex [K3; K11];1xTMT6plex [N-Term];1xPhospho [S5(99.7)]	*-*-*-----*	1	1	2	1	Q3MJK5	Cdk12	Q3MJK5 [418-428]; A0A0G2K5U7 [418-428]	Q3MJK5 1xPhospho [S422(99.7)]; A0A0G2K5U7 1xPhospho [S422(99.7)]	Cyclin-dependent kinase 12 OS=Rattus norvegicus OX=10116 GN=Cdk12 PE=1 SV=1	1	1936.15	1.416	1.416	0.125727	0.501821	0.90057	0.414737	#N/A	#N/A	#N/A	30.1	36	39.7	26.5	35.5	28.9	34.9	24	22.9	26.1		High	0.003208	0.02398	2.93
[K].ESLKEEDESDDDNM.[-]	1xOxidation [M14];1xTMT6plex [K4];1xTMT6plex [N-Term];1xPhospho [S9(100)]	*--*----*----*	1	1	1	18	P18422	Psma3	P18422 [242-255]	P18422 1xPhospho [S250(100)]	Proteasome subunit alpha type-3 OS=Rattus norvegicus OX=10116 GN=Psma3 PE=1 SV=3	1	2209.91	1.139	1.139	0.0418606	0.187768	1.37819	0.272329	0.96	-1.04167	0.784141	999.2	1019.8	981.5	992.9	994.4	930.8	959.1	807	890.4	854.1		High	0.0002264	0.0003679	7.61
[K].ESLKEEDESDDDNM.[-]	1xTMT6plex [K4];1xTMT6plex [N-Term];1xPhospho [S9(100)]	*--*----*-----	1	1	1	17	P18422	Psma3	P18422 [242-255]	P18422 1xPhospho [S250(100)]	Proteasome subunit alpha type-3 OS=Rattus norvegicus OX=10116 GN=Psma3 PE=1 SV=3	1	2193.91	1.11	1.11	0.060076	0.15056	1.2213	0.307047	0.96	-1.04167	0.784141	950.9	1010.2	975.3	991.4	987	967.1	968.5	816.1	906.7	871.6		High	0.0002264	0.0004142	8.43
[K].ESLQEAGK.[S]	1xTMT6plex [K8];1xTMT6plex [N-Term];1xPhospho [S2(100)]	**-----*	1	1	1	2	P53987	Slc16a1	P53987 [212-219]	P53987 1xPhospho [S213(100)]	Monocarboxylate transporter 1 OS=Rattus norvegicus OX=10116 GN=Slc16a1 PE=1 SV=1	0	1399.72	1.15	1.15	0.145434	0.201634	0.837335	0.442857	1.083	1.083	0.82261	51.3	40.8	62.7	52.8	50.4	51.7	46.9	49.4	39.2	43.1		High	0.002676	0.02029	3.25
[K].ESPPQPPADDGSEEPGSETSDAK.[S]	1xTMT6plex [K23];1xTMT6plex [N-Term];1xPhospho [S17(100)]	*---------------*-----*	2	1	3	3	F1LST4	Mapt	F1LST4 [34-56]; P19332 [34-56]; D4A1Q2 [34-56]	F1LST4 1xPhospho [S50(100)]; P19332 1xPhospho [S50(100)]; D4A1Q2 1xPhospho [S50(100)]	Microtubule-associated protein OS=Rattus norvegicus OX=10116 GN=Mapt PE=1 SV=1	0	2865.27	1.236	1.236	0.18755	0.305679	0.726883	0.494991	0.957	-1.04493	0.996643	20.5	18.7	19.7	14.9	19.1	19.5	13.4	16.4	19.5	14.7		High	0.0002264	5.384e-05	8.87
[K].ESPPQPPADDGSEEPGSETSDAKSTPTAEDVTAPLVEER.[A]	1xTMT6plex [K23];1xTMT6plex [N-Term];1xPhospho [T/S]	positions not distinguishable	1	1	3	1	F1LST4	Mapt	F1LST4 [34-72]; P19332 [34-72]; D4A1Q2 [34-72]		Microtubule-associated protein OS=Rattus norvegicus OX=10116 GN=Mapt PE=1 SV=1	1	4561.1	0.69	-1.44928	0.508152	-0.535332	0.294006	0.76074	0.957	-1.04493	0.996643	7.6	6.4	6	10.4	7.9	4.9	4.2	8.6	13.7	10.1		High	0.0002264	4.572e-05	13.32
[K].ESPPSWSTDSSLGPVLPESPTPSR.[V]	1xTMT6plex [N-Term];1xPhospho [S/T]	positions not distinguishable	2	1	1	1	B5DEH0	Limd1	B5DEH0 [390-413]		LIM domain-containing protein 1 OS=Rattus norvegicus OX=10116 GN=Limd1 PE=1 SV=1	0	2819.33	1.275	1.275	0.0623637	0.350497	1.20507	0.310776	1.001	1.001	0.996643	12.6	7.6	10.3	9.2	9.1	9.3	7.8	6.2	8.8	6.7		High	0.0002264	4.572e-05	13.65
[K].ESPSSQSASSLEVLSEDTK.[K]	1xTMT6plex [K19];1xTMT6plex [N-Term];1xPhospho [S5(99.4)]	*---*-------------*	3	1	1	1	M0R9L0	Naca	M0R9L0 [520-538]	M0R9L0 1xPhospho [S524(99.4)]	Nascent polypeptide-associated complex subunit alpha OS=Rattus norvegicus OX=10116 GN=Naca PE=1 SV=1	0	2519.22	0.642	-1.55763	0.0237442	-0.639355	1.62444	0.222885	1.005	1.005	0.959833	55.2	10.1	10.9	23.6	19.9	17.4	26.1	28.2	33.2	23.1		High	0.0002264	6.506e-05	10.19
[K].ESPSSQSASSLEVLSEDTK.[K]	1xTMT6plex [K19];1xTMT6plex [N-Term];1xPhospho [S7(100)]	*-----*-----------*	3	1	1	1	M0R9L0	Naca	M0R9L0 [520-538]	M0R9L0 1xPhospho [S526(100)]	Nascent polypeptide-associated complex subunit alpha OS=Rattus norvegicus OX=10116 GN=Naca PE=1 SV=1	0	2519.22	0.577	-1.7331	0.118191	-0.793357	0.927414	0.403042	1.005	1.005	0.959833	9.3	3	4.2	7.9	8.5	4.3	7.2	6.3	10.1	7.7		High	0.0003017	0.0008176	4.34
[K].ESPSSQSASSLEVLSEDTK.[K]	1xTMT6plex [K19];1xTMT6plex [N-Term];1xPhospho [S/T]	positions not distinguishable	3	1	1	2	M0R9L0	Naca	M0R9L0 [520-538]		Nascent polypeptide-associated complex subunit alpha OS=Rattus norvegicus OX=10116 GN=Naca PE=1 SV=1	0	2519.22	0.435	-2.29885	0.0339169	-1.20091	1.46958	0.250921	1.005	1.005	0.959833	4.6	3.6	5.2	6	2.6	3.3	4.4	8.9	8.7	8		High	0.0007323	0.003355	3.7
[K].ESPSSQSASSLEVLSEDTKK.[T]	2xTMT6plex [K19; K20];1xTMT6plex [N-Term];1xPhospho [S7(100)]	*-----*-----------**	2	1	1	3	M0R9L0	Naca	M0R9L0 [520-539]	M0R9L0 1xPhospho [S526(100)]	Nascent polypeptide-associated complex subunit alpha OS=Rattus norvegicus OX=10116 GN=Naca PE=1 SV=1	1	2876.47	0.575	-1.73913	0.0441375	-0.798366	1.35519	0.276989	1.005	1.005	0.959833	125.8	24	28.8	70.9	35.6	40.8	60.4	69.6	61.6	62.2		High	0.0002264	4.572e-05	11.65
[K].ESPSSQSASSLEVLSEDTKK.[T]	2xTMT6plex [K19; K20];1xTMT6plex [N-Term];1xPhospho [S2(97.1)]	**----------------**	2	1	1	1	M0R9L0	Naca	M0R9L0 [520-539]	M0R9L0 1xPhospho [S521(97.1)]	Nascent polypeptide-associated complex subunit alpha OS=Rattus norvegicus OX=10116 GN=Naca PE=1 SV=1	1	2876.47	0.574	-1.74216	0.0293503	-0.800877	1.53239	0.239029	1.005	1.005	0.959833	10.5	3.4	4.6	9	6.2	8.5	8.4	16.3	10	11.8		High	0.00254	0.0182	0.95
[K].ESPVPPSSTPPPPPEISPSTSLK.[S]	1xTMT6plex [K23];1xTMT6plex [N-Term];1xPhospho [S/T]	positions not distinguishable	1	1	1	3	D4A6X3	Kank4	D4A6X3 [629-651]		KN motif and ankyrin repeat domains 4 OS=Rattus norvegicus OX=10116 GN=Kank4 PE=1 SV=1	0	2866.49	0.652	-1.53374	0.113179	-0.617056	0.946236	0.395577	1.273	1.273	0.880859	4.7	4.6	4.9	5	6.7	5.1	8.2	4.7	8.6	7.2		High	0.0002264	4.572e-05	9.73
[K].ESQESLKSPEENQR.[I]	1xTMT6plex [K7];1xTMT6plex [N-Term];1xPhospho [S8(100)]	*-----**------	1	1	3	1	G3V8F8	Nes	D3ZWJ2 [463-476]; P21263 [854-867]; G3V8F8 [854-867]	D3ZWJ2 1xPhospho [S470(100)]; P21263 1xPhospho [S861(100)]; G3V8F8 1xPhospho [S861(100)]	Nestin OS=Rattus norvegicus OX=10116 GN=Nes PE=1 SV=1	1	2199.07	0.619	-1.61551	0.190639	-0.691989	0.719788	0.49817	0.9	-1.11111	0.803831	69.4	57.4	61.2	80.8	59.4	78.2	55.9	84.8	123.2	115.1		High	0.000471	0.001432	6.97
[K].ESQESLRSPEEEDQEAGR.[S]	1xTMT6plex [N-Term];1xPhospho [S8(100)]	*------*----------	1	1	3	1	G3V8F8	Nes	D3ZWJ2 [419-436]; P21263 [722-739]; [810-827]; G3V8F8 [722-739]; [810-827]	D3ZWJ2 1xPhospho [S426(100)]; P21263 1xPhospho [S729(100)]; 1xPhospho [S817(100)]; G3V8F8 1xPhospho [S729(100)]; 1xPhospho [S817(100)]	Nestin OS=Rattus norvegicus OX=10116 GN=Nes PE=1 SV=1	1	2385.04	0.882	-1.13379	0.576083	-0.181149	0.239515	0.802537	0.9	-1.11111	0.803831	33.2	28.3	36.6	29.7	28.6	37.9	28.3	26.9	50.7	40.2		High	0.0002264	4.572e-05	15.82
[K].ESQQYYHSLAVR.[Q]	1xTMT6plex [N-Term];1xPhospho [S8(100)]	*------*----	1	1	1	1	D4A563	Peak1	D4A563 [1354-1365]	D4A563 1xPhospho [S1361(100)]	Pseudopodium-enriched atypical kinase 1 OS=Rattus norvegicus OX=10116 GN=Peak1 PE=1 SV=1	0	1789.85	1.283	1.283	0.271912	0.359521	0.565571	0.581959	#N/A	#N/A	#N/A	11.2	13.2	11.5	10.1	10.6	12.5	7.5	10.1	13.8	7.9		High	0.0002264	0.000156	7.06
[K].ESSASEGADQK.[M]	1xTMT6plex [K11];1xTMT6plex [N-Term];1xPhospho [S]	positions not distinguishable	2	1	5	1	A0A0G2JZI0	Safb	O88453 [393-403]; A0A0G2JW97 [301-311]; A0A0G2JZI0 [394-404]; M0RBF0 [394-404]; M0R6E6 [384-394]		Scaffold attachment factor B OS=Rattus norvegicus OX=10116 GN=Safb PE=1 SV=1	0	1646.77	0.947	-1.05597	0.486526	-0.0785637	0.312894	0.747133	0.957	-1.04493	0.8262	31.2	38.2	32.9	36.6	23.9	28.2	37.4	35	29.4	34.5		High	0.0002264	0.0003511	6.47
[K].ESSASEGADQK.[M]	1xTMT6plex [K11];1xTMT6plex [N-Term];1xPhospho [S5(99.7)]	*---*-----*	2	1	5	1	A0A0G2JZI0	Safb	O88453 [393-403]; A0A0G2JW97 [301-311]; A0A0G2JZI0 [394-404]; M0RBF0 [394-404]; M0R6E6 [384-394]	O88453 1xPhospho [S397(99.7)]; A0A0G2JW97 1xPhospho [S305(99.7)]; A0A0G2JZI0 1xPhospho [S398(99.7)]; M0RBF0 1xPhospho [S398(99.7)]; M0R6E6 1xPhospho [S388(99.7)]	Scaffold attachment factor B OS=Rattus norvegicus OX=10116 GN=Safb PE=1 SV=1	0	1646.77	0.803	-1.24533	0.101436	-0.316528	0.993809	0.3766	0.957	-1.04493	0.8262	20.1	17.5	18.2	23.5	24.1	18.4	21.9	23.4	22.3	26.6		High	0.008994	0.08574	1.86
[K].ESSESTNTTIEDEDTKVR.[K]	1xTMT6plex [K16];1xTMT6plex [N-Term];1xPhospho [T9(99.6)]	*-------*------*--	1	1	3	1	P11275	Camk2a	P11275 [329-346]; A0A0G2JUV8 [326-343]; F1LZG4 [326-343]	P11275 1xPhospho [T337(99.6)]; A0A0G2JUV8 1xPhospho [T334(99.6)]; F1LZG4 1xPhospho [T334(99.6)]	Calcium/calmodulin-dependent protein kinase type II subunit alpha OS=Rattus norvegicus OX=10116 GN=Camk2a PE=1 SV=1	1	2579.21	0.891	-1.12233	0.476094	-0.166503	0.322307	0.740491	0.978	-1.02249	0.996643	7.3	7.6	10.6	7.8	9.4	11.9	10.1	10.9	8	12.4		High	0.0002264	9.946e-05	7.74
[K].ESSPVPSPTSDR.[K]	1xTMT6plex [N-Term];1xPhospho [S7(98.9)]	*-----*-----	1	1	3	1	G3V6S0	Sptbn1	G3V6S0 [2155-2166]; A0A0G2JZY6 [2109-2120]; A0A0G2K8W9 [2157-2168]	G3V6S0 1xPhospho [S2161(100)]; A0A0G2JZY6 1xPhospho [S2115(100)]; A0A0G2K8W9 1xPhospho [S2163(100)]	Spectrin beta chain OS=Rattus norvegicus OX=10116 GN=Sptbn1 PE=1 SV=3	0	1567.72	0.518	-1.9305	0.00569502	-0.948976	2.2445	0.149498	#N/A	#N/A	#N/A	8.4	5.6	6.4	6.1	7.8	9.4	12.2	9.3	12.5	15.4		High	0.0005092	0.002186	4.9
[K].ESSPVPSPTSDRK.[A]	1xTMT6plex [K13];1xTMT6plex [N-Term];2xPhospho [S3(99.5); S7(100)]	*-*---*-----*	1	1	3	1	G3V6S0	Sptbn1	G3V6S0 [2155-2167]; A0A0G2JZY6 [2109-2121]; A0A0G2K8W9 [2157-2169]	G3V6S0 2xPhospho [S2157(99.5); S2161(100)]; A0A0G2JZY6 2xPhospho [S2111(99.5); S2115(100)]; A0A0G2K8W9 2xPhospho [S2159(99.5); S2163(100)]	Spectrin beta chain OS=Rattus norvegicus OX=10116 GN=Sptbn1 PE=1 SV=3	1	2004.94	0.801	-1.24844	0.0185666	-0.320126	1.73127	0.207111	#N/A	#N/A	#N/A	25.1	22.5	30.3	28.9	24.4	26	32	34.1	33	29.5		High	0.008974	0.08546	1.68
[K].ESSPVPSPTSDRK.[A]	1xTMT6plex [K13];1xTMT6plex [N-Term];1xPhospho [S/T]	positions not distinguishable	2	1	3	1	G3V6S0	Sptbn1	G3V6S0 [2155-2167]; A0A0G2JZY6 [2109-2121]; A0A0G2K8W9 [2157-2169]		Spectrin beta chain OS=Rattus norvegicus OX=10116 GN=Sptbn1 PE=1 SV=3	1	1924.98	0.774	-1.29199	0.0146924	-0.369595	1.83291	0.190108	#N/A	#N/A	#N/A	10.2	9.1	13	10.6	14.3	12.7	18.9	14.5	14.9	18.2		High	0.00893	0.08487	1.17
[K].ESSPVPSPTSDRK.[A]	1xTMT6plex [K13];1xTMT6plex [N-Term];1xPhospho [S3(99.7)]	*-*---------*	2	1	3	1	G3V6S0	Sptbn1	G3V6S0 [2155-2167]; A0A0G2JZY6 [2109-2121]; A0A0G2K8W9 [2157-2169]	G3V6S0 1xPhospho [S2157(99.7)]; A0A0G2JZY6 1xPhospho [S2111(99.7)]; A0A0G2K8W9 1xPhospho [S2159(99.7)]	Spectrin beta chain OS=Rattus norvegicus OX=10116 GN=Sptbn1 PE=1 SV=3	1	1924.98	0.718	-1.39276	0.00329551	-0.477944	2.48208	0.13401	#N/A	#N/A	#N/A	54.9	42.7	58.2	53	39	48.3	81.9	67.2	67.3	66.7		High	0.0003017	0.0008321	4.5
[K].ESSSPAAADR.[A]	1xTMT6plex [N-Term];1xPhospho [S4(99.7)]	*--*------	2	1	1	1	D4A650	Msrb3	D4A650 [259-268]	D4A650 1xPhospho [S262(99.7)]	Peptide-methionine (R)-S-oxide reductase OS=Rattus norvegicus OX=10116 GN=Msrb3 PE=1 SV=3	0	1299.58	0.777	-1.287	0.118321	-0.364013	0.926938	0.403159	1.095	1.095	0.896015	54.2	53.6	53.7	53.8	52.5	55.6	51.2	84.7	67.5	70.9		High	0.0003486	0.000876	5.94
[K].ESSSPAAADRAEL.[-]	1xTMT6plex [N-Term];1xPhospho [S4(100)]	*--*---------	2	1	1	1	D4A650	Msrb3	D4A650 [259-271]	D4A650 1xPhospho [S262(100)]	Peptide-methionine (R)-S-oxide reductase OS=Rattus norvegicus OX=10116 GN=Msrb3 PE=1 SV=3	1	1612.74	0.71	-1.40845	0.146053	-0.494109	0.835489	0.443743	1.095	1.095	0.896015	29.5	37.7	21.9	34.6	26.6	26	27.9	39.7	42.2	35.4		High	0.00122	0.005781	4.49
[K].ESTESSNTTIEDEDVK.[A]	1xTMT6plex [K16];1xTMT6plex [N-Term];1xPhospho [S6(99.7)]	*----*---------*	2	1	1	1	P15791	Camk2d	P15791 [363-378]	P15791 1xPhospho [S368(99.7)]	Calcium/calmodulin-dependent protein kinase type II subunit delta OS=Rattus norvegicus OX=10116 GN=Camk2d PE=1 SV=1	0	2322.06	1.052	1.052	0.794255	0.0731347	0.10004	0.913829	1	1	0.976133	7.1	6	5.2	3.5	6.8	7	5.3	5	6.8	6.1		High	0.0005092	0.002346	2.31
[K].ESTESSNTTIEDEDVK.[A]	1xTMT6plex [K16];1xTMT6plex [N-Term];1xPhospho [S/T]	positions not distinguishable	2	1	1	2	P15791	Camk2d	P15791 [363-378]		Calcium/calmodulin-dependent protein kinase type II subunit delta OS=Rattus norvegicus OX=10116 GN=Camk2d PE=1 SV=1	0	2322.06	1.025	1.025	0.779516	0.0356239	0.108175	0.905958	1	1	0.976133	16.1	8.2	11.6	18.7	12.3	13.5	10.6	9.1	13.6	14.8		High	0.0002264	0.0001327	7.87
[K].ESTESSNTTIEDEDVKAR.[K]	1xTMT6plex [K16];1xTMT6plex [N-Term];1xPhospho [T9(99.8)]	*-------*------*--	1	1	1	2	P15791	Camk2d	P15791 [363-380]	P15791 1xPhospho [T371(99.7)]	Calcium/calmodulin-dependent protein kinase type II subunit delta OS=Rattus norvegicus OX=10116 GN=Camk2d PE=1 SV=1	1	2549.2	1.051	1.051	0.525388	0.0717627	0.27952	0.771241	1	1	0.976133	60	55.2	46.9	66.6	51.4	54.5	51.1	36.7	63.2	52.5		High	0.0002264	4.572e-05	11.68
[K].ESTPGTAEGAPATPEEK.[K]	1xTMT6plex [K17];1xTMT6plex [N-Term];1xPhospho [T13(99.5)]	*-----------*---*	1	1	1	5	Q925F0	Smpx	Q925F0 [35-51]	Q925F0 1xPhospho [T47(100)]	Small muscular protein OS=Rattus norvegicus OX=10116 GN=Smpx PE=1 SV=1	0	2210.06	0.393	-2.54453	0.00859819	-1.3474	2.06559	0.166022	1.068	1.068	0.794567	186.6	107.9	81.7	200.2	104	124.3	173.4	315.7	347	239		High	0.0002264	4.572e-05	9.3
[K].ESTSSKSPPR.[K]	1xTMT6plex [K6];1xTMT6plex [N-Term];1xPhospho [S7(99)]	*----**---	1	1	2	2	A0A0G2K4T7	Gtf2i	A0A0G2K4T7 [818-827]; Q5U2Y1 [798-807]	A0A0G2K4T7 1xPhospho [S824(99.6)]; Q5U2Y1 1xPhospho [S804(99.6)]	General transcription factor II-I OS=Rattus norvegicus OX=10116 GN=Gtf2i PE=1 SV=1	1	1613.83	1.071	1.071	0.475346	0.0989585	0.32299	0.740115	0.915	-1.0929	0.803831	53	55.9	56.9	58.5	53.3	66.1	66.3	46.3	50.6	55.8		High	0.00182	0.01047	3.85
[K].ESVPEFPLSPPK.[K]	1xTMT6plex [K12];1xTMT6plex [N-Term];1xPhospho [S9(100)]	*-------*--*	1	1	2	3	P13668	Stmn1	P13668 [30-41]; A0A096MK73 [30-41]	P13668 1xPhospho [S38(100)]; A0A096MK73 1xPhospho [S38(100)]	Stathmin OS=Rattus norvegicus OX=10116 GN=Stmn1 PE=1 SV=2	0	1864.99	0.763	-1.31062	0.470213	-0.390245	0.327705	0.736199	0.912	-1.09649	0.976133	5.9	4.7	5.8	7.5	5.4	8.9	7.7	7.4	9.6	4.9		High	0.000858	0.003718	3.23
[K].ETAEDRESPVSEEIK.[M]	1xTMT6plex [K15];1xTMT6plex [N-Term];1xPhospho [S8(100)]	*------*------*	1	1	1	1	D3ZWM3	Gpr155	D3ZWM3 [732-746]	D3ZWM3 1xPhospho [S739(100)]	G protein-coupled receptor 155 OS=Rattus norvegicus OX=10116 GN=Gpr155 PE=1 SV=1	1	2257.1	0.886	-1.12867	0.184417	-0.174621	0.734199	0.490934	#N/A	#N/A	#N/A	19.6	13.9	14.4	11.5	16.8	15.5	17.6	14.3	15.1	20.4		High	0.0002264	0.000466	5.99
[K].ETCSSSGSANEAGTSLSPAAPLTPK.[S]	1xCarbamidomethyl [C3];1xTMT6plex [K25];1xTMT6plex [N-Term];1xPhospho [T23(100)]	*-*-------------------*-*	1	1	1	3	M0R9L0	Naca	M0R9L0 [356-380]	M0R9L0 1xPhospho [T378(100)]	Nascent polypeptide-associated complex subunit alpha OS=Rattus norvegicus OX=10116 GN=Naca PE=1 SV=1	0	2958.42	0.666	-1.5015	0.105238	-0.586406	0.977829	0.384133	1.005	1.005	0.959833	24.4	37	36.3	65.9	28.1	37.6	49.4	84.8	42.5	62.6		High	0.0002264	4.572e-05	15.41
[K].ETDDIESPKR.[S]	1xTMT6plex [K9];1xTMT6plex [N-Term];1xPhospho [S7(100)]	*-----*-*-	1	1	1	2	F1M392	Limch1	F1M392 [163-172]	F1M392 1xPhospho [S169(100)]	LIM and calponin homology domains 1 OS=Rattus norvegicus OX=10116 GN=Limch1 PE=1 SV=2	1	1727.86	0.442	-2.26244	0.0141859	-1.17788	1.84814	0.190108	1.008	1.008	0.935885	199.2	175.1	127.3	260.4	111.2	164.8	212	411.3	466.6	337.9		High	0.002027	0.01246	4.41
[K].ETDLLQHLSESR.[H]	1xTMT6plex [N-Term];1xPhospho [S9(100)]	*-------*---	1	1	1	1	Q63704	Cpt1b	Q63704 [322-333]	Q63704 1xPhospho [S330(100)]	Carnitine O-palmitoyltransferase 1, muscle isoform OS=Rattus norvegicus OX=10116 GN=Cpt1b PE=1 SV=1	0	1736.84	1.157	1.157	0.595627	0.210389	0.225025	0.813917	1.067	1.067	0.876659	24	20.5	29.1	17	31.3	26.8	19.3	25.3	22.3	24		High	0.0004136	0.001034	6.53
[K].ETDPGSPR.[R]	1xTMT6plex [N-Term];1xPhospho [S6(100)]	*----*--	1	1	2	2	Q3KRF2	Hdlbp	Q3KRF2 [939-946]; Q9Z1A6 [939-946]	Q3KRF2 1xPhospho [S944(100)]; Q9Z1A6 1xPhospho [S944(100)]	High density lipoprotein binding protein (Vigilin) OS=Rattus norvegicus OX=10116 GN=Hdlbp PE=1 SV=1	0	1167.52	0.846	-1.18203	0.00904557	-0.24127	2.04356	0.169191	0.966	-1.0352	0.994777	66.6	91.3	76.8	97	80.8	92	98.5	104.6	111.4	119.3		High	0.000858	0.003777	2.81
[K].ETEENPAGACENQGSPLK.[L]	1xCarbamidomethyl [C10];1xTMT6plex [K18];1xTMT6plex [N-Term];1xPhospho [S15(100)]	*--------*----*--*	1	1	2	3	A0A0G2JX92	Sh3pxd2a	A0A0G2JX92 [517-534]; D3ZMW5 [481-498]	A0A0G2JX92 1xPhospho [S531(100)]; D3ZMW5 1xPhospho [S495(100)]	SH3 and PX domains 2A OS=Rattus norvegicus OX=10116 GN=Sh3pxd2a PE=1 SV=1	0	2469.14	0.774	-1.29199	0.240787	-0.369595	0.618367	0.554061	#N/A	#N/A	#N/A	14.4	29.4	42.4	41	31.8	22.9	42.8	39.4	31.3	43.6		High	0.0002264	4.574e-05	10.18
[K].ETEENPAGACENQGSPLKLK.[Y]	1xCarbamidomethyl [C10];2xTMT6plex [K18; K20];1xTMT6plex [N-Term];1xPhospho [S15(100)]	*--------*----*--*-*	1	1	2	1	A0A0G2JX92	Sh3pxd2a	A0A0G2JX92 [517-536]; D3ZMW5 [481-500]	A0A0G2JX92 1xPhospho [S531(100)]; D3ZMW5 1xPhospho [S495(100)]	SH3 and PX domains 2A OS=Rattus norvegicus OX=10116 GN=Sh3pxd2a PE=1 SV=1	1	2939.48	1.207	1.207	0.639755	0.271426	0.193986	0.837509	#N/A	#N/A	#N/A	7.2	21.3	16.9	21.9	13.5	11.1	25.3	13.1	8.7	15		High	0.0002264	0.000178	7.84
[K].ETEGVDSPSPER.[S]	1xTMT6plex [N-Term];1xPhospho [S9(100)]	*-------*---	2	1	1	2	E9PT37	Rbm20	E9PT37 [1184-1195]	E9PT37 1xPhospho [S1192(100)]	RNA-binding protein 20 OS=Rattus norvegicus OX=10116 GN=Rbm20 PE=1 SV=1	0	1611.71	1.307	1.307	0.0248957	0.386259	1.60387	0.226263	0.959	-1.04275	0.963562	22.9	22.2	28.1	21.7	27.5	30	20.3	17.9	21.7	21.8		High	0.0003017	0.0007536	6.74
[K].ETESPEPTEK.[G]	1xTMT6plex [K10];1xTMT6plex [N-Term];1xPhospho [S4(99.7)]	*--*-----*	1	1	2	2	A0A0G2KA69	Sde2	A0A0G2KA69 [340-349]; Q5BJN8 [329-338]	A0A0G2KA69 1xPhospho [S343(99.7)]; Q5BJN8 1xPhospho [S332(99.7)]	Replication stress response regulator SDE2 OS=Rattus norvegicus OX=10116 GN=Sde2 PE=1 SV=1	0	1684.81	0.788	-1.26904	0.0751233	-0.343732	1.12423	0.332689	#N/A	#N/A	#N/A	35.5	40.2	44.1	34.1	35.9	48.2	64.4	47.9	41.6	54.2		High	0.000993	0.004623	3.92
[K].ETESPEPTEKGQETGVIGEDR.[A]	1xTMT6plex [K10];1xTMT6plex [N-Term];1xPhospho [S4(100)]	*--*-----*-----------	1	1	2	2	A0A0G2KA69	Sde2	A0A0G2KA69 [340-360]; Q5BJN8 [329-349]	A0A0G2KA69 1xPhospho [S343(100)]; Q5BJN8 1xPhospho [S332(100)]	Replication stress response regulator SDE2 OS=Rattus norvegicus OX=10116 GN=Sde2 PE=1 SV=1	1	2826.34	1.148	1.148	0.664745	0.199123	0.177345	0.85045	#N/A	#N/A	#N/A	43.2	48.6	39.1	34.6	45.4	40.7	55.2	33.2	35	35.9		High	0.0002264	4.572e-05	10.33
[K].ETIKVETPTDIHSEK.[E]	2xTMT6plex [K4; K15];1xTMT6plex [N-Term];1xPhospho [T7(99.7)]	*--*--*-------*	1	1	5	1	A0A0G2KBB9	Ank2	A0A0G2KBB9 [2230-2244]; F1M5N3 [2175-2189]; A0A0G2K6R9 [2263-2277]; F1LM42 [2204-2218]; F1M9N9 [2236-2250]	A0A0G2KBB9 1xPhospho [T2236(99.7)]; F1M5N3 1xPhospho [T2181(99.7)]; A0A0G2K6R9 1xPhospho [T2269(99.7)]; F1LM42 1xPhospho [T2210(99.7)]; F1M9N9 1xPhospho [T2242(99.7)]	Ankyrin 2 OS=Rattus norvegicus OX=10116 GN=Ank2 PE=1 SV=1	1	2494.34	1.014	1.014	0.511035	0.0200577	0.29155	0.762507	1.028	1.028	0.839565	18.7	16.6	26.4	21.1	24.6	20.4	22.4	20.5	16.5	21.2		High	0.0002264	0.0001526	8.72
[K].ETLATSPEGVTAMPLEIPPSPAAPASK.[R]	1xTMT6plex [K27];1xTMT6plex [N-Term];1xPhospho [S6(98.8)]	*----*--------------------*	2	1	1	2	M0R9L0	Naca	M0R9L0 [1202-1228]	M0R9L0 1xPhospho [S1207(99.3)]	Nascent polypeptide-associated complex subunit alpha OS=Rattus norvegicus OX=10116 GN=Naca PE=1 SV=1	0	3200.66	0.523	-1.91205	0.0344477	-0.935117	1.46284	0.252093	1.005	1.005	0.959833	2.7	6.1	3.3	4.2	4.1	4.6	5	6.6	9.7	9.7		High	0.0002264	0.0002343	6.97
[K].ETLATSPEGVTAMPLEIPPSPAAPASK.[R]	1xOxidation [M13];1xTMT6plex [K27];1xTMT6plex [N-Term];1xPhospho [S6(99.6)]	*----*------*-------------*	2	1	1	2	M0R9L0	Naca	M0R9L0 [1202-1228]	M0R9L0 1xPhospho [S1207(99.5)]	Nascent polypeptide-associated complex subunit alpha OS=Rattus norvegicus OX=10116 GN=Naca PE=1 SV=1	0	3216.65	0.507	-1.97239	0.0513718	-0.979942	1.28928	0.290121	1.005	1.005	0.959833	8.7	6.4	7.1	10.8	3.7	7.5	7.2	12.4	15.7	15.8		High	0.0002264	4.572e-05	11.66
[K].ETLISPKDNTR.[M]	1xTMT6plex [K7];1xTMT6plex [N-Term];1xPhospho [S5(100)]	*---*-*----	1	1	1	1	M0R557	Cmya5	M0R557 [1926-1936]	M0R557 1xPhospho [S1930(100)]	Cardiomyopathy-associated 5 OS=Rattus norvegicus OX=10116 GN=Cmya5 PE=1 SV=2	1	1811.97	0.449	-2.22717	0.0287857	-1.15521	1.54082	0.237513	1.015	1.015	0.993771	20.1	16	9.9	31.7	10.4	16.6	19.8	36.6	43.5	34.5		High	0.007477	0.06931	1.6
[K].ETPAGGNLSPAPR.[L]	1xTMT6plex [N-Term];1xPhospho [S9(100)]	*-------*----	1	1	2	4	Q6MG48	Prrc2a	Q6MG48 [999-1011]; A0A0U1RRZ5 [999-1011]	Q6MG48 1xPhospho [S1007(100)]; A0A0U1RRZ5 1xPhospho [S1007(100)]	Protein PRRC2A OS=Rattus norvegicus OX=10116 GN=Prrc2a PE=1 SV=1	0	1575.77	1.238	1.238	0.019124	0.308011	1.71842	0.207925	0.959	-1.04275	0.963571	84.4	99.5	110.1	89.8	98.1	95.2	81.7	76.7	65.8	87.1		High	0.0002264	0.0001386	6.43
[K].ETPTNPSPEGVTAAPLEIPLTSK.[K]	1xTMT6plex [K23];1xTMT6plex [N-Term];1xPhospho [S7(99.5)]	*-----*---------------*	2	1	1	3	M0R9L0	Naca	M0R9L0 [1356-1378]	M0R9L0 1xPhospho [S1362(100)]	Nascent polypeptide-associated complex subunit alpha OS=Rattus norvegicus OX=10116 GN=Naca PE=1 SV=1	0	2887.51	1.822	1.822	0.00123016	0.865523	2.91004	0.118248	1.005	1.005	0.959833	71.2	116.5	132.7	83.5	105.8	100.7	57.6	56.6	58.5	76.2		High	0.0002264	4.572e-05	14.39
[K].ETQIVSLPQEENEVKSSQGLEEK.[S]	2xTMT6plex [K15; K23];1xTMT6plex [N-Term];1xPhospho [S/T]	positions not distinguishable	1	1	1	1	E9PST5	Acin1	E9PST5 [362-384]		Apoptotic chromatin condensation inducer 1 OS=Rattus norvegicus OX=10116 GN=Acin1 PE=1 SV=1	1	3368.74	0.989	-1.01112	0.535832	-0.0159576	0.270971	0.777561	0.948	-1.05485	0.784141	13	7.6	9.8	9.9	12.7	6.6	8.1	8	14.1	12.2		High	0.0002264	0.0002115	6.91
[K].ETQQEPGEESPVPSEEHLAPETK.[T]	1xTMT6plex [K23];1xTMT6plex [N-Term];1xPhospho [S10(100)]	*--------*------------*	2	1	4	3	A0A0G2K598	Tacc2	D3ZXK3 [2042-2064]; A0A0G2K598 [2053-2075]; D4A858 [337-359]; X4YHC6 [229-251]	D3ZXK3 1xPhospho [S2051(100)]; A0A0G2K598 1xPhospho [S2062(100)]; D4A858 1xPhospho [S346(100)]; X4YHC6 1xPhospho [S238(100)]	Transforming, acidic coiled-coil-containing protein 2 OS=Rattus norvegicus OX=10116 GN=Tacc2 PE=1 SV=1	0	3086.46	0.805	-1.24224	0.25534	-0.312939	0.592881	0.567832	1.059	1.059	0.996643	81.3	67.7	79	87.9	75.5	74.6	66	119.6	96.6	90.9		High	0.0002264	4.572e-05	16.89
[K].ETQSPAPLQNSSGDPAEEESPV.[-]	1xTMT6plex [N-Term];1xPhospho [T/S]	positions not distinguishable	3	1	1	9	P53987	Slc16a1	P53987 [473-494]		Monocarboxylate transporter 1 OS=Rattus norvegicus OX=10116 GN=Slc16a1 PE=1 SV=1	0	2578.14	1.121	1.121	0.319461	0.164786	0.495583	0.62282	1.083	1.083	0.82261	11.6	17.1	10.6	10.9	14.9	7.2	10.3	9.5	9.3	10		High	0.0002264	4.882e-05	12.03
[K].ETQSPAPLQNSSGDPAEEESPV.[-]	1xTMT6plex [N-Term];1xPhospho [S20(100)]	*------------------*--	3	1	1	10	P53987	Slc16a1	P53987 [473-494]	P53987 1xPhospho [S492(100)]	Monocarboxylate transporter 1 OS=Rattus norvegicus OX=10116 GN=Slc16a1 PE=1 SV=1	0	2578.14	0.901	-1.10988	0.89788	-0.150401	0.0467816	0.958801	1.083	1.083	0.82261	16.6	20.4	17.6	18.8	18.6	24.1	17.8	14.7	25.9	24.4		High	0.0002264	5.718e-05	7.35
[K].ETQSPAPLQNSSGDPAEEESPV.[-]	1xTMT6plex [N-Term];1xPhospho [S4(100)]	*--*------------------	3	1	1	3	P53987	Slc16a1	P53987 [473-494]	P53987 1xPhospho [S476(100)]	Monocarboxylate transporter 1 OS=Rattus norvegicus OX=10116 GN=Slc16a1 PE=1 SV=1	0	2578.14	0.857	-1.16686	0.838451	-0.222633	0.0765224	0.932842	1.083	1.083	0.82261	7.9	9.1	13.2	7.1	7.4	12	7.2	10.4	10.9	11.2		High	0.0003829	0.0009529	8.88
[K].ETQVVTVKEEPMEVDIQDSPASISPSR.[N]	1xTMT6plex [K8];1xTMT6plex [N-Term];1xPhospho [S24(99.6)]	*------*---------------*---	1	1	1	1	F1LVT1	Zfp827	F1LVT1 [650-676]	F1LVT1 1xPhospho [S673(99.6)]	Zinc finger protein 827 OS=Rattus norvegicus OX=10116 GN=Zfp827 PE=4 SV=3	1	3509.75	1.048	1.048	0.327734	0.0676387	0.484478	0.629527	#N/A	#N/A	#N/A	8.2	9.1	7.2	6.2	8.4	6.6	7.5	6.3	7.6	5.1		High	0.0002264	6.975e-05	8.79
[K].ETRTSSESIVSVPASSTSGSPSR.[V]	1xTMT6plex [N-Term];1xPhospho [S5(99.6)]	*---*------------------	2	1	4	1	A0A0H2UHF9	Ablim2	A0A0H2UHF9 [275-297]; Q6KC51 [275-297]; A0A140TAH7 [275-297]; A0A0G2JXC7 [275-297]	A0A0H2UHF9 1xPhospho [S279(99.6)]; Q6KC51 1xPhospho [S279(99.6)]; A0A140TAH7 1xPhospho [S279(99.6)]; A0A0G2JXC7 1xPhospho [S279(99.6)]	Actin-binding LIM protein 2 OS=Rattus norvegicus OX=10116 GN=Ablim2 PE=1 SV=1	1	2618.25	1.121	1.121	0.517953	0.164786	0.285709	0.766125	#N/A	#N/A	#N/A	9.9	7.5	7.4	5.8	6.4	8.3	3.7	5.7	7.8	8.6		High	0.0002264	5.176e-05	8.24
[K].ETSSPASPQNLQSDTPAFSYASLAGPAVPPR.[Q]	1xTMT6plex [N-Term];2xPhospho [S7(94.8); T/S/Y]	positions not distinguishable	1	1	3	4	G3V7U2	Map1a	G3V7U2 [1982-2012]; A0A0G2K5C6 [2220-2250]; P34926 [1982-2012]	G3V7U2 2xPhospho [S1988(100); S/T/Y]; A0A0G2K5C6 2xPhospho [S2226(100); S/T/Y]; P34926 2xPhospho [S1988(100); S/T/Y]	Microtubule-associated protein 1 A, isoform CRA_c OS=Rattus norvegicus OX=10116 GN=Map1a PE=1 SV=1	0	3532.62	1.036	1.036	0.581279	0.051024	0.235615	0.806272	1.17	1.17	0.784141	9.3	9.6	13	11.2	11.1	12.9	6.8	14.2	9.1	12.9		High	0.0002264	5.419e-05	11.95
[K].ETSVSKEDTDQEEK.[A]	2xTMT6plex [K6; K14];1xTMT6plex [N-Term];1xPhospho [T9(100)]	*----*--*----*	1	1	3	1	F1SW39	Psip1	F1SW39 [114-127]; Q566D6 [114-127]; Q812D1 [114-127]	F1SW39 1xPhospho [T122(100)]; Q566D6 1xPhospho [T122(100)]; Q812D1 1xPhospho [T122(100)]	PC4 and SFRS1 interacting protein 1 OS=Rattus norvegicus OX=10116 GN=Psip1 PE=1 SV=1	1	2392.17	0.756	-1.32275	0.0345654	-0.403542	1.46136	0.252355	0.758	-1.31926	0.822378	18.7	26.4	17.1	26.7	25	32.3	33.5	36.4	29.4	43		High	0.0005092	0.002351	5.63
[K].ETTSDTSRTPEEEPLNLEGLVAHR.[V]	1xTMT6plex [N-Term];1xPhospho [T9(99.4)]	*-------*---------------	2	1	1	7	F1LN42	Tns1	F1LN42 [1026-1049]	F1LN42 1xPhospho [T1034(99.4)]	Tensin 1 OS=Rattus norvegicus OX=10116 GN=Tns1 PE=1 SV=2	1	2990.43	0.664	-1.50602	0.081078	-0.590745	1.0911	0.344092	1.05	1.05	0.803831	40.2	33.6	37.3	38.9	31	40.3	34.5	62.4	61.5	51.3		High	0.0002264	4.572e-05	16.18
[K].ETTSGTAAEPVKNSSPAPPQPAPVK.[A]	2xTMT6plex [K12; K25];1xTMT6plex [N-Term];1xPhospho [S/T]	positions not distinguishable	1	1	2	1	Q3MJK5	Cdk12	Q3MJK5 [1065-1089]; A0A0G2K5U7 [1065-1089]		Cyclin-dependent kinase 12 OS=Rattus norvegicus OX=10116 GN=Cdk12 PE=1 SV=1	1	3228.71	0.958	-1.04384	0.969745	-0.0619024	0.0133423	0.989314	#N/A	#N/A	#N/A	7.5	10.1	7.4	4	4.4	6.2	10.8	2.8	7.8	5.5		High	0.0002264	4.684e-05	7.73
[K].ETVFTKSPYQEFTDHLVK.[T]	2xTMT6plex [K6; K18];1xTMT6plex [N-Term];1xPhospho [S7(100)]	*----**----------*	1	1	6	1	A0A0G2KB28	#N/A	A0A0G2KB28 [196-213]; D3ZIY7 [234-251]; M0RAJ8 [253-270]; P27952 [258-275]; D3ZAS1 [256-273]; A0A0U1RVI9 [232-249]	A0A0G2KB28 1xPhospho [S202(100)]; D3ZIY7 1xPhospho [S240(100)]; M0RAJ8 1xPhospho [S259(100)]; P27952 1xPhospho [S264(100)]; D3ZAS1 1xPhospho [S262(100)]; A0A0U1RVI9 1xPhospho [S238(100)]	Uncharacterized protein OS=Rattus norvegicus OX=10116 PE=4 SV=1	1	2936.54	1.296	1.296	0.0697639	0.374066	1.15637	0.32297	#N/A	#N/A	#N/A	32.2	33.3	33.9	33	24	28.6	24.8	25.6	25.4	27.5		High	0.0002264	4.572e-05	13.97
[K].ETVQTTQSPAAVEK.[E]	1xTMT6plex [K14];1xTMT6plex [N-Term];1xPhospho [S8(99.4)]	*------*-----*	1	1	3	1	Q63623	Scaf8	Q63623 [610-623]; F1LPT8 [610-623]; A0A0G2K5M7 [606-619]	Q63623 1xPhospho [S617(99.4)]; F1LPT8 1xPhospho [S617(99.4)]; A0A0G2K5M7 1xPhospho [S613(99.4)]	SR-related and CTD-associated factor 8 OS=Rattus norvegicus OX=10116 GN=Scaf8 PE=1 SV=1	0	2027.05	0.903	-1.10742	0.244337	-0.147202	0.61201	0.557431	#N/A	#N/A	#N/A	37.2	38.8	51.8	42.8	41.8	47.2	49.2	45.7	53.4	44.5		High	0.0002264	0.0001305	6.94
[K].ETYQETVHSPLDILEK.[R]	1xTMT6plex [K16];1xTMT6plex [N-Term];1xPhospho [S9(100)]	*-------*------*	1	1	1	2	F1M8T4	Crybg3	F1M8T4 [75-90]	F1M8T4 1xPhospho [S83(100)]	Crystallin beta-gamma domain-containing 3 OS=Rattus norvegicus OX=10116 GN=Crybg3 PE=1 SV=2	0	2440.24	0.412	-2.42718	0.0136432	-1.27928	1.86508	0.189415	0.985	-1.01523	0.944208	35.2	23.5	18.3	41.2	20.1	23.2	31.9	66.1	64.3	49.3		High	0.0002264	4.734e-05	10.94
[K].EVDGLLTSDPMGSPVSSK.[A]	1xTMT6plex [K18];1xTMT6plex [N-Term];1xPhospho [S13(100)]	*-----------*----*	1	1	2	4	A0A0G2JYE0	Atxn2l	A0A0G2JYE0 [579-596]; B3DMA1 [579-596]	A0A0G2JYE0 1xPhospho [S591(100)]; B3DMA1 1xPhospho [S591(100)]	Ataxin 2-like OS=Rattus norvegicus OX=10116 GN=Atxn2l PE=1 SV=1	0	2357.17	0.787	-1.27065	0.0508757	-0.345564	1.29349	0.289291	0.975	-1.02564	0.795141	23.8	22.5	22.6	26	17.9	24.1	23.2	29.6	30.8	27.8		High	0.0002264	4.572e-05	9.79
[K].EVDGLLTSDPMGSPVSSK.[A]	1xOxidation [M11];1xTMT6plex [K18];1xTMT6plex [N-Term];1xPhospho [S13(100)]	*---------*-*----*	1	1	2	5	A0A0G2JYE0	Atxn2l	A0A0G2JYE0 [579-596]; B3DMA1 [579-596]	A0A0G2JYE0 1xPhospho [S591(100)]; B3DMA1 1xPhospho [S591(100)]	Ataxin 2-like OS=Rattus norvegicus OX=10116 GN=Atxn2l PE=1 SV=1	0	2373.17	0.785	-1.27389	0.0353112	-0.349235	1.45209	0.254656	0.975	-1.02564	0.795141	24.9	22.6	21.5	28.4	21.1	21.8	24.7	28.4	27	29.9		High	0.0002264	4.582e-05	8.89
[K].EVDPSTGELQSLQMPESEGPSSLDPSQEGPTGLK.[E]	1xTMT6plex [K34];1xTMT6plex [N-Term];1xPhospho [S/T]	positions not distinguishable	3	1	1	4	O08623	Sqstm1	O08623 [344-377]		Sequestosome-1 OS=Rattus norvegicus OX=10116 GN=Sqstm1 PE=1 SV=1	0	4064.93	1.329	1.329	0.0329592	0.410341	1.48202	0.24753	0.979	-1.02145	0.994777	31.4	32.4	36.7	31.1	28.2	36.1	24.4	24.2	30.3	19.8		High	0.0002264	4.572e-05	16.96
[K].EVDPSTGELQSLQMPESEGPSSLDPSQEGPTGLK.[E]	1xOxidation [M14];1xTMT6plex [K34];1xTMT6plex [N-Term];1xPhospho [S/T]	positions not distinguishable	1	1	1	6	O08623	Sqstm1	O08623 [344-377]		Sequestosome-1 OS=Rattus norvegicus OX=10116 GN=Sqstm1 PE=1 SV=1	0	4080.92	1.293	1.293	0.0443188	0.370722	1.35341	0.276989	0.979	-1.02145	0.994777	37.3	52.6	39.6	43.7	34.9	53	36.2	31.7	39.9	31.6		High	0.0002264	4.572e-05	14.99
[truncated: 8,151 more rows]

## Sheet: Protein Expression
Protein FDR Confidence: Combined	Master	Accession	Description	Exp. q-value: Combined	Sum PEP Score	Coverage [%]	# Peptides	# PSMs	# Unique Peptides	Score MSFragger: MSFragger	# Peptides (by Search Engine): MSFragger	# Razor Peptides	Abundance Ratio: (high BCKA) / (low BCKA)	Abundance Ratio P-Value: (high BCKA) / (low BCKA)	Abundance Ratio Adj. P-Value: (high BCKA) / (low BCKA)	Abundances (Normalized): F1: 127C, Sample, exclude	Abundances (Normalized): F1: 127N, Sample, high BCKA	Abundances (Normalized): F1: 128N, Sample, high BCKA	Abundances (Normalized): F1: 129N, Sample, high BCKA	Abundances (Normalized): F1: 130N, Sample, high BCKA	Abundances (Normalized): F1: 131N, Sample, high BCKA	Abundances (Normalized): F1: 126, Sample, low BCKA	Abundances (Normalized): F1: 128C, Sample, low BCKA	Abundances (Normalized): F1: 129C, Sample, low BCKA	Abundances (Normalized): F1: 130C, Sample, low BCKA	# Protein Groups
[truncated: 5,282 more rows]
