# Supplementary material for: Branched-chain α-ketoacids are preferentially reaminated and activate protein synthesis in the heart
Source: Nat Commun. 2021 Mar 15;12:1680. doi: 10.1038/s41467-021-21962-2 (PMC7960706; doi:10.1038/s41467-021-21962-2)
Supplement: Supplementary file 4 — Supplementary Data 2 [file 41467_2021_21962_MOESM4_ESM.xlsx]

## Sheet: Upregulated Phosphosites
Gene ID (Uniprot)	Positions in Proteins	Modifications in Proteins	Master Protein Descriptions	Phos abundance Ratio: (high BCKA) / (low BCKA)	Phos abundanced Fold-change (high BCKA)/(low BCKA)	Phos abundance Ratio P-Value: (high BCKA) / (low BCKA)	Log2Fold Change (high BCKA)/(low BCKA)	Pvalue (-LOG10)	Protein abundance Ratio (high BCKA)/(low BCKA)
Mast4	F1M4F3 [1047-1060]; M0R3L1 [1201-1214]	F1M4F3 1xPhospho [S1049(99.6)]; M0R3L1 1xPhospho [S1203(99.6)]	Microtubule-associated serine/threonine kinase family member 4 OS=Rattus norvegicus OX=10116 GN=Mast4 PE=1 SV=2	2.381	2.381	0.00106338	1.25157	2.97331	#N/A
Klhl24	F1LNL5 [12-24]; Q56A24 [12-24]		Kelch-like protein 24 OS=Rattus norvegicus OX=10116 GN=Klhl24 PE=4 SV=3	2.314	2.314	0.00228297	1.21039	2.6415	#N/A
Csdc2	Q63430 [45-54]	Q63430 1xPhospho [S48(100)]	Cold shock domain-containing protein C2 OS=Rattus norvegicus OX=10116 GN=Csdc2 PE=1 SV=3	2.313	2.313	0.000418437	1.20977	3.37837	#N/A
Csdc2	Q63430 [45-53]	Q63430 1xPhospho [S48(100)]	Cold shock domain-containing protein C2 OS=Rattus norvegicus OX=10116 GN=Csdc2 PE=1 SV=3	2.064	2.064	0.00125454	1.04544	2.90151	#N/A
Snta1	B5DFL0 [192-201]	B5DFL0 1xPhospho [S195(100)]	Snta1 protein OS=Rattus norvegicus OX=10116 GN=Snta1 PE=1 SV=1	3.125	3.125	0.000458963	1.64386	3.33822	1.134
Snta1	B5DFL0 [192-201]		Snta1 protein OS=Rattus norvegicus OX=10116 GN=Snta1 PE=1 SV=1	2.409	2.409	0.00137386	1.26843	2.86206	1.134
Ryr2	F1LS89 [1309-1325]; F1LRZ1 [1309-1325]; B0LPN4 [1325-1341]	F1LS89 1xPhospho [S1318(100)]; F1LRZ1 1xPhospho [S1318(100)]; B0LPN4 1xPhospho [S1334(100)]	Ryanodine receptor 2 OS=Rattus norvegicus OX=10116 GN=Ryr2 PE=1 SV=3	2.492	2.492	0.00864289	1.3173	2.06334	1.131
Dock7	A0A0G2K3H2 [896-916]; F1LRS2 [904-924]	A0A0G2K3H2 1xPhospho [S900(100)]; F1LRS2 1xPhospho [S908(100)]	Dedicator of cytokinesis 7 OS=Rattus norvegicus OX=10116 GN=Dock7 PE=1 SV=1	2.093	2.093	0.000900463	1.06557	3.04553	1.114
Myzap	Q5EB94 [4-24]; H8Y6S5 [4-24]	Q5EB94 1xPhospho [S18(100)]; H8Y6S5 1xPhospho [S18(100)]	Myocardial zonula adherens protein OS=Rattus norvegicus OX=10116 GN=Myzap PE=1 SV=1	2.064	2.064	0.000809268	1.04544	3.09191	1.109
Slc4a3	P23348 [290-305]; G3V8P8 [290-305]	P23348 1xPhospho [S296(100)]; G3V8P8 1xPhospho [S296(100)]	Anion exchange protein 3 OS=Rattus norvegicus OX=10116 GN=Slc4a3 PE=1 SV=1	2.618	2.618	0.00701346	1.38847	2.15407	1.087
Svil	F1M155 [293-310]	F1M155 2xPhospho [S298(100); S299(100)]	Supervillin OS=Rattus norvegicus OX=10116 GN=Svil PE=1 SV=3	3.438	3.438	0.0016015	1.78157	2.79547	1.044
Svil	F1M155 [290-310]	F1M155 2xPhospho [S298(99.4); S299(99.4)]	Supervillin OS=Rattus norvegicus OX=10116 GN=Svil PE=1 SV=3	2.407	2.407	0.00109366	1.26724	2.96112	1.044
Svil	F1M155 [290-310]		Supervillin OS=Rattus norvegicus OX=10116 GN=Svil PE=1 SV=3	2.283	2.283	0.00555824	1.19093	2.25506	1.044
Bag3	Q5U2U8 [275-285]	Q5U2U8 1xPhospho [S282(98.7)]	BAG cochaperone 3 OS=Rattus norvegicus OX=10116 GN=Bag3 PE=1 SV=1	2.914	2.914	0.000973707	1.543	3.01157	1.03
Bag3	Q5U2U8 [136-152]	Q5U2U8 1xPhospho [S138(100)]	BAG cochaperone 3 OS=Rattus norvegicus OX=10116 GN=Bag3 PE=1 SV=1	2.392	2.392	0.000584333	1.25822	3.23334	1.03
Phldb1	A0A0G2JV32 [385-393]; D3ZNS1 [385-393]	A0A0G2JV32 1xPhospho [S387(100)]; D3ZNS1 1xPhospho [S387(100)]	Pleckstrin homology-like domain family B member 1 OS=Rattus norvegicus OX=10116 GN=Phldb1 PE=1 SV=1	2.241	2.241	0.00123737	1.16414	2.9075	1.022
Rcsd1	A0A0G2K7I4 [113-131]; F1M4V3 [83-101]	A0A0G2K7I4 2xPhospho [S116(100); S120(100)]; F1M4V3 2xPhospho [S86(100); S90(100)]	RCSD domain containing 1 (Predicted), isoform CRA_a OS=Rattus norvegicus OX=10116 GN=Rcsd1 PE=1 SV=1	3.043	3.043	4.72205e-05	1.60549	4.32587	1.018
Rcsd1	A0A0G2K7I4 [113-131]; F1M4V3 [83-101]	A0A0G2K7I4 2xPhospho [S116(100); S120(100)]; F1M4V3 2xPhospho [S86(100); S90(100)]	RCSD domain containing 1 (Predicted), isoform CRA_a OS=Rattus norvegicus OX=10116 GN=Rcsd1 PE=1 SV=1	2.052	2.052	0.0034662	1.03703	2.46015	1.018
Scn5a	P15389 [483-505]; F1LNF5 [483-505]; A0A0G2JWG8 [483-505]; F1LPK3 [483-505]	P15389 1xPhospho [S498(99.4)]; F1LNF5 1xPhospho [S498(99.4)]; A0A0G2JWG8 1xPhospho [S498(99.4)]; F1LPK3 1xPhospho [S498(99.4)]	Sodium channel protein type 5 subunit alpha OS=Rattus norvegicus OX=10116 GN=Scn5a PE=1 SV=1	2.217	2.217	0.00189439	1.14861	2.72253	1.017
Micall1	D3ZQL6 [453-467]	D3ZQL6 2xPhospho [S464(99.6); S465(100)]	MICAL-like protein 1 OS=Rattus norvegicus OX=10116 GN=Micall1 PE=1 SV=1	2.158	2.158	0.00294064	1.10969	2.53156	1.013
Enah	A0A0G2K6I4 [457-467]; Q5XHX3 [440-450]	A0A0G2K6I4 1xPhospho [T462(98.9)]; Q5XHX3 1xPhospho [T445(98.9)]	ENAH, actin regulator OS=Rattus norvegicus OX=10116 GN=Enah PE=1 SV=1	2.537	2.537	0.00276582	1.34312	2.55818	1.009
Erc1	F1LPE9 [11-23]; Q811U3 [11-23]; A0A0G2JYT1 [11-23]	F1LPE9 2xPhospho [S17(100); S21(100)]; Q811U3 2xPhospho [S17(100); S21(100)]; A0A0G2JYT1 2xPhospho [S17(100); S21(100)]	ELKS/Rab6-interacting/CAST family member 1 OS=Rattus norvegicus OX=10116 GN=Erc1 PE=1 SV=1	2.42	2.42	0.00484253	1.27501	2.31493	1
Lmod2	A1A5Q0 [389-400]; A0A0G2K918 [389-400]; C5NMH2 [389-400]	A1A5Q0 2xPhospho [T390(100); S394(99.5)]; A0A0G2K918 2xPhospho [T390(100); S394(99.5)]; C5NMH2 2xPhospho [T390(100); S394(99.5)]	Leiomodin-2 OS=Rattus norvegicus OX=10116 GN=Lmod2 PE=1 SV=1	4.736	4.736	0.000558584	2.24367	3.25291	1
Lmod2	A1A5Q0 [389-400]; A0A0G2K918 [389-400]; C5NMH2 [389-400]	A1A5Q0 1xPhospho [T390(100)]; A0A0G2K918 1xPhospho [T390(100)]; C5NMH2 1xPhospho [T390(100)]	Leiomodin-2 OS=Rattus norvegicus OX=10116 GN=Lmod2 PE=1 SV=1	3.425	3.425	0.0016781	1.7761	2.77518	1
Lmod2	A1A5Q0 [389-400]; A0A0G2K918 [389-400]; C5NMH2 [389-400]	A1A5Q0 1xPhospho [S398(100)]; A0A0G2K918 1xPhospho [S398(100)]; C5NMH2 1xPhospho [S398(100)]	Leiomodin-2 OS=Rattus norvegicus OX=10116 GN=Lmod2 PE=1 SV=1	3.183	3.183	0.00663247	1.67039	2.17832	1
Lmod2	A1A5Q0 [509-521]; A0A0G2K918 [509-521]; C5NMH2 [509-521]	A1A5Q0 1xPhospho [T518(98.3)]; A0A0G2K918 1xPhospho [T518(98.3)]; C5NMH2 1xPhospho [T518(98.3)]	Leiomodin-2 OS=Rattus norvegicus OX=10116 GN=Lmod2 PE=1 SV=1	2.443	2.443	0.000819651	1.28865	3.08637	1
Cttn	A0A0G2JZ13 [326-354]; A0A1B0GWS4 [118-146]; Q66HL2 [363-391]; D3ZGE6 [400-428]	A0A0G2JZ13 1xPhospho [S333(99.4)]; A0A1B0GWS4 1xPhospho [S125(99.4)]; Q66HL2 1xPhospho [S370(99.4)]; D3ZGE6 1xPhospho [S407(99.4)]	Src substrate cortactin OS=Rattus norvegicus OX=10116 GN=Cttn PE=1 SV=1	2.228	2.228	0.00605328	1.15575	2.21801	0.993
Ahnak	A0A0G2JU96 [5261-5288]; A0A0G2JUA5 [5347-5374]	A0A0G2JU96 1xPhospho [S5271(98.1)]; A0A0G2JUA5 1xPhospho [S5357(98.1)]	AHNAK nucleoprotein OS=Rattus norvegicus OX=10116 GN=Ahnak PE=1 SV=1	2.608	2.608	0.00557983	1.38294	2.25338	0.987
Ahnak	A0A0G2JU96 [5207-5225]; A0A0G2JUA5 [5293-5311]	A0A0G2JU96 2xPhospho [S5212(100); S5220(100)]; A0A0G2JUA5 2xPhospho [S5298(100); S5306(100)]	AHNAK nucleoprotein OS=Rattus norvegicus OX=10116 GN=Ahnak PE=1 SV=1	2.251	2.251	0.0048436	1.17057	2.31483	0.987
	F1LWK7 [574-595]; A0A0G2K7Z4 [257-278]	F1LWK7 3xPhospho [S575(100); S583(100); T587(100)]; A0A0G2K7Z4 3xPhospho [S258(100); S266(100); T270(100)]	Uncharacterized protein (Fragment) OS=Rattus norvegicus OX=10116 PE=1 SV=3	2.33	2.33	0.00308241	1.22033	2.51111	0.983
Ubxn6	A0A0G2K012 [117-125]; M0RAE4 [34-42]	A0A0G2K012 1xPhospho [S119(100)]; M0RAE4 1xPhospho [S36(100)]	UBX domain protein 6 OS=Rattus norvegicus OX=10116 GN=Ubxn6 PE=1 SV=1	2.198	2.198	0.00873298	1.13619	2.05884	0.978
Rapgef2	A0A0G2JU11 [1232-1246]; A0A0A0MP77 [869-883]; F1M386 [1071-1085]	A0A0G2JU11 1xPhospho [S1240(100)]; A0A0A0MP77 1xPhospho [S877(100)]; F1M386 1xPhospho [S1079(100)]	Rap guanine nucleotide exchange factor 2 OS=Rattus norvegicus OX=10116 GN=Rapgef2 PE=1 SV=1	2.119	2.119	0.00127807	1.08338	2.89344	0.968
Slain2	G3V6A2 [52-65]	G3V6A2 2xPhospho [S59(100); S63(100)]	SLAIN motif family, member 2 OS=Rattus norvegicus OX=10116 GN=Slain2 PE=1 SV=1	2.212	2.212	0.000960709	1.14535	3.01741	0.964
Mapt	A0JN25 [128-142]; F1LST4 [506-520]; D3ZKD9 [128-142]; P19332 [506-520]; D4A1Q2 [440-454]	A0JN25 2xPhospho [S132(100); S135(99.4)]; F1LST4 2xPhospho [S510(100); S513(99.4)]; D3ZKD9 2xPhospho [S132(100); S135(99.4)]; P19332 2xPhospho [S510(100); S513(99.4)]; D4A1Q2 2xPhospho [S444(100); S447(99.4)]	Microtubule-associated protein OS=Rattus norvegicus OX=10116 GN=Mapt PE=1 SV=1	2.971	2.971	0.00634593	1.57095	2.1975	0.957
Pard3b	F1LW22 [361-376]	F1LW22 2xPhospho [S366(99.6); S]	Par-3 family cell polarity regulator beta OS=Rattus norvegicus OX=10116 GN=Pard3b PE=1 SV=2	2.279	2.279	0.000100404	1.1884	3.99825	0.957
Zdhhc5	Q2THW7 [679-697]	Q2THW7 1xPhospho [S684(100)]	Palmitoyltransferase ZDHHC5 OS=Rattus norvegicus OX=10116 GN=Zdhhc5 PE=1 SV=1	2.075	2.075	0.00646532	1.05311	2.18941	0.943
Arvcf	B4F7F3 [855-878]	B4F7F3 1xPhospho [T866(99.7)]	ARVCF, delta catenin family member OS=Rattus norvegicus OX=10116 GN=Arvcf PE=1 SV=1	2.104	2.104	0.00314682	1.07313	2.50213	0.907
Tsc22d4	Q3B8N7 [212-228]; A0A0G2K1V1 [212-228]	Q3B8N7 1xPhospho [T223(100)]; A0A0G2K1V1 1xPhospho [T223(100)]	TSC22 domain family protein 4 OS=Rattus norvegicus OX=10116 GN=Tsc22d4 PE=1 SV=1	2.183	2.183	0.00837921	1.12631	2.0768	0.888
Araf	P14056 [247-265]	P14056 1xPhospho [S255(100)]	Serine/threonine-protein kinase A-Raf OS=Rattus norvegicus OX=10116 GN=Araf PE=1 SV=1	2.083	2.083	0.00265727	1.05866	2.57556	0.885

## Sheet: Downregulated Phosphosites
Gene ID (Uniprot)	Positions in Proteins	Modifications in Proteins	Master Protein Descriptions	Phos abundance Ratio: (high BCKA) / (low BCKA)	Phos abundance Fold-change (high BCKA)/(low BCKA)	Phos abundance Ratio P-Value: (high BCKA) / (low BCKA)	Log2Fold Change (high BCKA)/(low BCKA)	Pvalue (-LOG10)	Protein abundance Ratio (high BCKA)/(low BCKA)
Fasn	P12785 [2189-2199]	P12785 1xPhospho [S2191(100)]	Fatty acid synthase OS=Rattus norvegicus OX=10116 GN=Fasn PE=1 SV=3	0.138	-7.24638	0.00440593	-2.85726	2.35596	0.238
Bin2	Q68FR2 [396-406]	Q68FR2 1xPhospho [S398(100)]	Bridging integrator 2 OS=Rattus norvegicus OX=10116 GN=Bin2 PE=1 SV=1	0.478	-2.09205	0.00641693	-1.06492	2.19267	0.607
Cep170b	D4A1G8 [601-611]	D4A1G8 1xPhospho [S603(99.6)]	Centrosomal protein 170B OS=Rattus norvegicus OX=10116 GN=Cep170b PE=1 SV=1	0.434	-2.30415	0.00123228	-1.20423	2.90929	0.782
Lipe	G3V8R5 [924-945]; P15304 [924-945]	G3V8R5 1xPhospho [S938(100)]; P15304 1xPhospho [S938(100)]	Hormone-sensitive lipase OS=Rattus norvegicus OX=10116 GN=Lipe PE=1 SV=1	0.398	-2.51256	0.00469917	-1.32916	2.32798	0.786
Ube4b	F1M8V2 [17-34]	F1M8V2 1xPhospho [S31(100)]	Ubiquitination factor E4B OS=Rattus norvegicus OX=10116 GN=Ube4b PE=1 SV=3	0.324	-3.08642	0.00784738	-1.62593	2.10528	0.864
Rab11fip5	A0A0G2K1W1 [846-858]	A0A0G2K1W1 1xPhospho [S851(100)]	RAB11 family-interacting protein 5 OS=Rattus norvegicus OX=10116 GN=Rab11fip5 PE=1 SV=1	0.438	-2.28311	0.00502354	-1.191	2.29899	0.897
Tagln2	Q5XFX0 [161-171]	Q5XFX0 1xPhospho [S163(100)]	Transgelin-2 OS=Rattus norvegicus OX=10116 GN=Tagln2 PE=1 SV=1	0.409	-2.44499	0.00196255	-1.28983	2.70718	0.918
Gpsm1	Q9R080 [648-665]; G3V9X2 [648-665]	Q9R080 1xPhospho [S653(100)]; G3V9X2 1xPhospho [S653(100)]	G-protein-signaling modulator 1 OS=Rattus norvegicus OX=10116 GN=Gpsm1 PE=1 SV=2	0.339	-2.94985	0.00559123	-1.56064	2.25249	0.925
Amfr	A0A0G2K437 [494-523]	A0A0G2K437 1xPhospho [S496(100)]	Autocrine motility factor receptor OS=Rattus norvegicus OX=10116 GN=Amfr PE=1 SV=1	0.474	-2.1097	0.000207277	-1.07704	3.68345	0.932
Hnrnpab	Q9QX80 [259-271]	Q9QX80 1xPhospho [S260(100)]	CArG-binding factor A OS=Rattus norvegicus OX=10116 GN=Hnrnpab PE=1 SV=1	0.404	-2.47525	0.00965185	-1.30757	2.01539	0.943
Pnn	D3ZAY8 [63-75]	D3ZAY8 1xPhospho [S66(100)]	Pinin, desmosome-associated protein OS=Rattus norvegicus OX=10116 GN=Pnn PE=1 SV=1	0.493	-2.0284	0.000101713	-1.02034	3.99262	0.943
Rangap1	Q66H32 [401-412]; F1MAA5 [401-412]		RAN GTPase-activating protein 1 OS=Rattus norvegicus OX=10116 GN=Rangap1 PE=1 SV=1	0.47	-2.12766	0.00375957	-1.08927	2.42486	0.945
Msn	A0A096MK30 [401-411]; A0A1W2Q6E9 [400-410]; O35763 [401-411]	A0A096MK30 1xPhospho [S407(100)]; A0A1W2Q6E9 1xPhospho [S406(100)]; O35763 1xPhospho [S407(100)]	Moesin OS=Rattus norvegicus OX=10116 GN=Msn PE=1 SV=1	0.38	-2.63158	0.00543024	-1.39593	2.26518	0.945
Numa1	F1LW91 [1757-1766]; F7FF45 [1829-1838]	F1LW91 1xPhospho [S1760(100)]; F7FF45 1xPhospho [S1832(100)]	Nuclear mitotic apparatus protein 1 OS=Rattus norvegicus OX=10116 GN=Numa1 PE=1 SV=2	0.397	-2.51889	0.000282367	-1.33279	3.54919	0.947
Atrx	A0A0G2JXZ3 [979-986]; P70486 [96-103]	A0A0G2JXZ3 1xPhospho [S979(99.6)]; P70486 1xPhospho [S96(99.6)]	Transcriptional regulator ATRX OS=Rattus norvegicus OX=10116 GN=Atrx PE=1 SV=1	0.405	-2.46914	0.00192557	-1.30401	2.71544	0.951
Pdlim3	A0A0G2JSM3 [165-187]	A0A0G2JSM3 1xPhospho [S170(99.7)]	PDZ and LIM domain 3, isoform CRA_a OS=Rattus norvegicus OX=10116 GN=Pdlim3 PE=1 SV=1	0.475	-2.10526	0.00266509	-1.074	2.57429	0.952
Stat1	F1M9D6 [717-736]; A0A0G2JX93 [1051-1070]	F1M9D6 1xPhospho [S727(100)]; A0A0G2JX93 1xPhospho [S1061(100)]	Signal transducer and activator of transcription OS=Rattus norvegicus OX=10116 GN=Stat1 PE=1 SV=2	0.323	-3.09598	0.00822998	-1.63039	2.0846	0.953
LOC681410	F1M3H8 [82-96]	F1M3H8 1xPhospho [S84(100)]	Hypothetical protein LOC681410 OS=Rattus norvegicus OX=10116 GN=LOC681410 PE=1 SV=3	0.454	-2.20264	0.0043589	-1.13924	2.36062	0.958
Prrc2b	D3ZZ51 [1431-1441]		Proline-rich coiled-coil 2B OS=Rattus norvegicus OX=10116 GN=Prrc2b PE=1 SV=3	0.408	-2.45098	0.00287187	-1.29336	2.54183	0.963
Usp2	Q5U349 [233-246]	Q5U349 1xPhospho [S238(100)]	Ubiquitin carboxyl-terminal hydrolase 2 OS=Rattus norvegicus OX=10116 GN=Usp2 PE=1 SV=1	0.392	-2.55102	0.00905829	-1.35107	2.04295	0.965
Rtn4	Q9JK11 [416-434]; F1LQN3 [416-434]	Q9JK11 1xPhospho [T429(100)]; F1LQN3 1xPhospho [T429(100)]	Reticulon-4 OS=Rattus norvegicus OX=10116 GN=Rtn4 PE=1 SV=1	0.35	-2.85714	0.00208238	-1.51457	2.68144	0.966
Rtn4	Q9JK11 [421-438]; F1LQN3 [421-438]	Q9JK11 1xPhospho [T429(99.6)]; F1LQN3 1xPhospho [T429(99.6)]	Reticulon-4 OS=Rattus norvegicus OX=10116 GN=Rtn4 PE=1 SV=1	0.478	-2.09205	0.000944872	-1.06492	3.02463	0.966
Rtn4	Q9JK11 [416-434]; F1LQN3 [416-434]	Q9JK11 1xPhospho [S425(100)]; F1LQN3 1xPhospho [S425(100)]	Reticulon-4 OS=Rattus norvegicus OX=10116 GN=Rtn4 PE=1 SV=1	0.478	-2.09205	0.00935145	-1.06492	2.02912	0.966
Synm	A0A096MK54 [418-436]; G3V9G5 [418-436]	A0A096MK54 1xPhospho [S421(99.1)]; G3V9G5 1xPhospho [S421(99.1)]	RCG24674, isoform CRA_e OS=Rattus norvegicus OX=10116 GN=Synm PE=1 SV=1	0.361	-2.77008	0.00123278	-1.46993	2.90912	0.973
Eepd1	Q5XI74 [10-22]	Q5XI74 1xPhospho [S16(100)]	Endonuclease/exonuclease/phosphatase family domain-containing protein 1 OS=Rattus norvegicus OX=10116 GN=Eepd1 PE=1 SV=1	0.197	-5.07614	0.000487662	-2.34373	3.31188	0.974
Cbx5	B2RYU7 [108-115]	B2RYU7 1xPhospho [S110(100)]	Cbx5 protein OS=Rattus norvegicus OX=10116 GN=Cbx5 PE=1 SV=1	0.483	-2.07039	0.00300765	-1.0499	2.52177	0.976
Tp53bp1	F1M842 [411-440]	F1M842 2xPhospho [S431(100); T436(99.4)]	Tumor protein p53-binding protein 1 OS=Rattus norvegicus OX=10116 GN=Tp53bp1 PE=1 SV=3	0.423	-2.36407	0.00177777	-1.24127	2.75012	0.981
Ranbp1	D4A2G9 [58-68]	D4A2G9 1xPhospho [S60(100)]	RAN-binding protein 1 OS=Rattus norvegicus OX=10116 GN=Ranbp1 PE=1 SV=1	0.499	-2.00401	0.00302247	-1.00289	2.51964	0.983
Dync1li1	G3V7G0 [412-428]; Q9QXU8 [412-428]	G3V7G0 1xPhospho [S414(99.7)]; Q9QXU8 1xPhospho [S414(99.7)]	Dynein light intermediate chain OS=Rattus norvegicus OX=10116 GN=Dync1li1 PE=1 SV=1	0.275	-3.63636	0.00218378	-1.8625	2.66079	0.985
Ppp1r12a	Q10728 [596-612]; A0A0G2JWJ0 [596-612]; D3ZR53 [596-612]	Q10728 1xPhospho [S601(99.5)]; A0A0G2JWJ0 1xPhospho [S601(99.5)]; D3ZR53 1xPhospho [S601(99.5)]	Protein phosphatase 1 regulatory subunit 12A OS=Rattus norvegicus OX=10116 GN=Ppp1r12a PE=1 SV=2	0.473	-2.11416	0.000284649	-1.08009	3.54569	0.986
Spag7	D3ZCG4 [216-227]	D3ZCG4 1xPhospho [S219(100)]	Sperm-associated antigen 7 OS=Rattus norvegicus OX=10116 GN=Spag7 PE=1 SV=1	0.336	-2.97619	0.00148807	-1.57347	2.82738	0.987
Ahnak	A0A0G2JU96 [3881-3891]; A0A0G2JUA5 [3968-3978]	A0A0G2JU96 1xPhospho [S3882(100)]; A0A0G2JUA5 1xPhospho [S3969(100)]	AHNAK nucleoprotein OS=Rattus norvegicus OX=10116 GN=Ahnak PE=1 SV=1	0.4	-2.5	0.00311846	-1.32193	2.50606	0.987
Ahnak	A0A0G2JU96 [1190-1200]; [2370-2380]; [3944-3954]; A0A0G2JUA5 [1190-1200]; [2370-2380]; [4031-4041]	A0A0G2JU96 1xPhospho [S1191(100)]; 1xPhospho [S2371(100)]; 1xPhospho [S3945(100)]; A0A0G2JUA5 1xPhospho [S1191(100)]; 1xPhospho [S2371(100)]; 1xPhospho [S4032(100)]	AHNAK nucleoprotein OS=Rattus norvegicus OX=10116 GN=Ahnak PE=1 SV=1	0.461	-2.1692	0.00741647	-1.11716	2.1298	0.987
Tom1l2	A0A0G2K9L2 [491-515]	A0A0G2K9L2 1xPhospho [S500(100)]	Target of myb1-like 2 membrane-trafficking protein OS=Rattus norvegicus OX=10116 GN=Tom1l2 PE=1 SV=1	0.314	-3.18471	0.00867406	-1.67116	2.06178	0.994
Ampd2	Q02356 [133-143]; A0A0G2K3U1 [107-117]	Q02356 1xPhospho [S135(100)]; A0A0G2K3U1 1xPhospho [S109(100)]	AMP deaminase 2 OS=Rattus norvegicus OX=10116 GN=Ampd2 PE=1 SV=2	0.442	-2.26244	0.000720366	-1.17788	3.14245	0.996
Card6	A0A0G2JTL6 [802-809]; D3ZVT3 [802-809]	A0A0G2JTL6 1xPhospho [S804(99.5)]; D3ZVT3 1xPhospho [S804(99.5)]	Caspase recruitment domain family, member 6 OS=Rattus norvegicus OX=10116 GN=Card6 PE=1 SV=1	0.359	-2.78552	0.00570869	-1.47794	2.24346	0.997
Hspa4	F1LRV4 [522-543]; O88600 [522-543]	F1LRV4 1xPhospho [T538(100)]; O88600 1xPhospho [T538(100)]	Heat shock 70 kDa protein 4 OS=Rattus norvegicus OX=10116 GN=Hspa4 PE=1 SV=1	0.324	-3.08642	0.00988023	-1.62593	2.00523	0.998
Lmod2	A1A5Q0 [54-66]; A0A0G2K918 [54-66]; C5NMH2 [54-66]	A1A5Q0 1xPhospho [T59(100)]; A0A0G2K918 1xPhospho [T59(100)]; C5NMH2 1xPhospho [T59(100)]	Leiomodin-2 OS=Rattus norvegicus OX=10116 GN=Lmod2 PE=1 SV=1	0.235	-4.25532	0.00264259	-2.08927	2.57797	1
Ppp1r3a	D3ZM60 [263-277]	D3ZM60 1xPhospho [T272(100)]	Protein phosphatase 1, regulatory subunit 3A OS=Rattus norvegicus OX=10116 GN=Ppp1r3a PE=1 SV=1	0.226	-4.42478	0.00352552	-2.14561	2.45278	1.005
Naca	M0R9L0 [1352-1378]	M0R9L0 1xPhospho [T1352(99.4)]	Nascent polypeptide-associated complex subunit alpha OS=Rattus norvegicus OX=10116 GN=Naca PE=1 SV=1	0.402	-2.48756	0.00480608	-1.31473	2.31821	1.005
Slc12a2	E9PTX9 [54-76]	E9PTX9 1xPhospho [T71(99.5)]	Solute carrier family 12 member 2 OS=Rattus norvegicus OX=10116 GN=Slc12a2 PE=1 SV=1	0.384	-2.60417	0.00130619	-1.38082	2.88399	1.006
Mapk14	G3V617 [174-186]; P70618 [174-186]; Q56A33 [174-186]	G3V617 2xPhospho [T180(100); Y182(100)]; P70618 2xPhospho [T180(100); Y182(100)]; Q56A33 2xPhospho [T180(100); Y182(100)]	Mitogen-activated protein kinase OS=Rattus norvegicus OX=10116 GN=Mapk14 PE=1 SV=1	0.204	-4.90196	0.00459714	-2.29336	2.33751	1.008
Usp5	D3ZVQ0 [604-628]	D3ZVQ0 1xPhospho [T623(100)]	Ubiquitin carboxyl-terminal hydrolase OS=Rattus norvegicus OX=10116 GN=Usp5 PE=1 SV=1	0.298	-3.3557	0.00979582	-1.74662	2.00896	1.008
Mapk14	G3V617 [174-186]; P70618 [174-186]; Q56A33 [174-186]	G3V617 2xPhospho [T180(100); Y182(99.7)]; P70618 2xPhospho [T180(100); Y182(99.7)]; Q56A33 2xPhospho [T180(100); Y182(99.7)]	Mitogen-activated protein kinase OS=Rattus norvegicus OX=10116 GN=Mapk14 PE=1 SV=1	0.333	-3.003	0.00414696	-1.58641	2.38227	1.008
Mapk14	G3V617 [174-186]; P70618 [174-186]; Q56A33 [174-186]	G3V617 1xPhospho [Y182(99.8)]; P70618 1xPhospho [Y182(99.8)]; Q56A33 1xPhospho [Y182(99.8)]	Mitogen-activated protein kinase OS=Rattus norvegicus OX=10116 GN=Mapk14 PE=1 SV=1	0.338	-2.95858	0.000312653	-1.5649	3.50494	1.008
Cmya5	M0R557 [1845-1864]	M0R557 1xPhospho [S1852(99.6)]	Cardiomyopathy-associated 5 OS=Rattus norvegicus OX=10116 GN=Cmya5 PE=1 SV=2	0.228	-4.38596	0.00650592	-2.13289	2.18669	1.015
Cmya5	M0R557 [282-291]	M0R557 1xPhospho [S286(100)]	Cardiomyopathy-associated 5 OS=Rattus norvegicus OX=10116 GN=Cmya5 PE=1 SV=2	0.286	-3.4965	0.00839329	-1.80591	2.07607	1.015
Cmya5	M0R557 [2938-2951]	M0R557 1xPhospho [S2946(100)]	Cardiomyopathy-associated 5 OS=Rattus norvegicus OX=10116 GN=Cmya5 PE=1 SV=2	0.388	-2.57732	0.00702497	-1.36587	2.15336	1.015
Cmya5	M0R557 [736-748]	M0R557 1xPhospho [S742(100)]	Cardiomyopathy-associated 5 OS=Rattus norvegicus OX=10116 GN=Cmya5 PE=1 SV=2	0.482	-2.07469	0.00652016	-1.05289	2.18574	1.015
Psmd4	O88321 [266-275]	O88321 1xPhospho [S269(100)]	Antisecretory factor OS=Rattus norvegicus OX=10116 GN=Psmd4 PE=1 SV=1	0.491	-2.03666	0.00465681	-1.02621	2.33191	1.015
Ctnna1	D4A6H8 [222-240]; A0A0G2JYF7 [648-666]; Q5U302 [654-672]		Catenin (Cadherin associated protein), alpha 1 OS=Rattus norvegicus OX=10116 GN=Ctnna1 PE=1 SV=1	0.433	-2.30947	0.00358729	-1.20756	2.44523	1.017
Psmd11	F1LMZ8 [12-20]; D3Z950 [90-98]; A0A0G2JWX1 [90-98]	F1LMZ8 1xPhospho [S14(100)]; D3Z950 1xPhospho [S92(100)]; A0A0G2JWX1 1xPhospho [S92(100)]	26S proteasome non-ATPase regulatory subunit 11 OS=Rattus norvegicus OX=10116 GN=Psmd11 PE=1 SV=2	0.299	-3.34448	0.0029913	-1.74178	2.52414	1.019
Stim1	A0A0G2K5C8 [254-264]; A0A1B0GWQ1 [254-264]; P84903 [254-264]	A0A0G2K5C8 1xPhospho [S257(100)]; A0A1B0GWQ1 1xPhospho [S257(100)]; P84903 1xPhospho [S257(100)]	Stromal interaction molecule 1 OS=Rattus norvegicus OX=10116 GN=Stim1 PE=1 SV=1	0.384	-2.60417	0.0032904	-1.38082	2.48275	1.021
Phldb1	A0A0G2JV32 [215-230]; D3ZNS1 [215-230]	A0A0G2JV32 2xPhospho [S220(100); S223(100)]; D3ZNS1 2xPhospho [S220(100); S223(100)]	Pleckstrin homology-like domain family B member 1 OS=Rattus norvegicus OX=10116 GN=Phldb1 PE=1 SV=1	0.317	-3.15457	0.00950335	-1.65745	2.02212	1.022
Phldb1	A0A0G2JV32 [215-230]; D3ZNS1 [215-230]	A0A0G2JV32 1xPhospho [S223(100)]; D3ZNS1 1xPhospho [S223(100)]	Pleckstrin homology-like domain family B member 1 OS=Rattus norvegicus OX=10116 GN=Phldb1 PE=1 SV=1	0.436	-2.29358	0.007518	-1.1976	2.1239	1.022
Mapkapk2	F1M9C0 [301-310]	F1M9C0 1xPhospho [T304(100)]	MAPK-activated protein kinase 2 OS=Rattus norvegicus OX=10116 GN=Mapkapk2 PE=1 SV=3	0.172	-5.81395	0.000429426	-2.53952	3.36711	1.025
LRRGT00052	Q5XIB3 [25-38]; Q6TXE7 [25-38]	Q5XIB3 1xPhospho [S27(100)]; Q6TXE7 1xPhospho [S27(100)]	LRRGT00052 OS=Rattus norvegicus OX=10116 PE=2 SV=1	0.256	-3.90625	0.00254207	-1.96578	2.59481	1.025
Ldb3	A0A096MJ01 [172-184]		LIM domain-binding 3 OS=Rattus norvegicus OX=10116 GN=Ldb3 PE=1 SV=1	0.458	-2.18341	0.0030433	-1.12658	2.51666	1.026
Ank2	A0A0G2KBB9 [3712-3732]; A0A0G2KAS9 [1668-1688]; F1M5N3 [3657-3677]; A0A0G2JZ56 [1658-1678]; A0A0G2K6R9 [3745-3765]; F1LM42 [3686-3706]; F1M9N9 [3718-3738]	A0A0G2KBB9 1xPhospho [T3722(99.7)]; A0A0G2KAS9 1xPhospho [T1678(99.7)]; F1M5N3 1xPhospho [T3667(99.7)]; A0A0G2JZ56 1xPhospho [T1668(99.7)]; A0A0G2K6R9 1xPhospho [T3755(99.7)]; F1LM42 1xPhospho [T3696(99.7)]; F1M9N9 1xPhospho [T3728(99.7)]	Ankyrin 2 OS=Rattus norvegicus OX=10116 GN=Ank2 PE=1 SV=1	0.438	-2.28311	0.00833194	-1.191	2.07925	1.028
Nebl	A0A0G2JWS2 [116-127]; D4A164 [116-127]	A0A0G2JWS2 1xPhospho [S118(100)]; D4A164 1xPhospho [S118(100)]	Nebulette OS=Rattus norvegicus OX=10116 GN=Nebl PE=1 SV=1	0.169	-5.91716	0.00518761	-2.5649	2.28503	1.029
Nebl	A0A0G2JWS2 [385-393]; D4A164 [385-393]	A0A0G2JWS2 1xPhospho [S387(100)]; D4A164 1xPhospho [S387(100)]	Nebulette OS=Rattus norvegicus OX=10116 GN=Nebl PE=1 SV=1	0.365	-2.73973	0.0019974	-1.45403	2.69953	1.029
Nebl	A0A0G2JWS2 [887-895]; D4A164 [950-958]	A0A0G2JWS2 1xPhospho [S887(100)]; D4A164 1xPhospho [S950(100)]	Nebulette OS=Rattus norvegicus OX=10116 GN=Nebl PE=1 SV=1	0.491	-2.03666	0.00684794	-1.02621	2.16444	1.029
Tfrc	G3V679 [28-39]	G3V679 1xPhospho [S34(100)]	Transferrin receptor protein 1 OS=Rattus norvegicus OX=10116 GN=Tfrc PE=1 SV=1	0.413	-2.42131	0.00345674	-1.27579	2.46133	1.03
Tom1	Q5XI21 [403-415]	Q5XI21 1xPhospho [S405(100)]	Target of myb1 homolog (Chicken) OS=Rattus norvegicus OX=10116 GN=Tom1 PE=1 SV=1	0.299	-3.34448	0.00728791	-1.74178	2.1374	1.031
Dcaf6	D4A8L4 [332-344]	D4A8L4 1xPhospho [S336(100)]	DDB1 and CUL4-associated factor 6 OS=Rattus norvegicus OX=10116 GN=Dcaf6 PE=1 SV=2	0.465	-2.15054	0.0083356	-1.1047	2.07906	1.031
Dcaf6	D4A8L4 [332-344]	D4A8L4 1xPhospho [S336(100)]	DDB1 and CUL4-associated factor 6 OS=Rattus norvegicus OX=10116 GN=Dcaf6 PE=1 SV=2	0.473	-2.11416	0.00380449	-1.08009	2.4197	1.031
Sorbs	F1M820 [44-64]; F1M840 [44-64]; F1M865 [44-64]; F1M866 [74-94]; F1M8Z8 [44-64]		Sorbin and SH3 domain-containing protein 1 OS=Rattus norvegicus OX=10116 GN=Sorbs1 PE=1 SV=1	0.487	-2.05339	0.00899648	-1.03801	2.04593	1.044
Svil	F1M155 [524-532]	F1M155 1xPhospho [S530(100)]	Supervillin OS=Rattus norvegicus OX=10116 GN=Svil PE=1 SV=3	0.322	-3.10559	0.00518049	-1.63487	2.28563	1.044
LOC100359600	M0R7I0 [52-68]; Q6P6T9 [52-68]	M0R7I0 1xPhospho [S62(99.6)]; Q6P6T9 1xPhospho [S62(99.6)]	Importin subunit alpha OS=Rattus norvegicus OX=10116 GN=LOC100359600 PE=3 SV=1	0.446	-2.24215	0.00919026	-1.16488	2.03667	1.048
Perm1	D3ZH76 [255-278]	D3ZH76 1xPhospho [T263(100)]	PPARGC1 and ESRR-induced regulator, muscle 1 OS=Rattus norvegicus OX=10116 GN=Perm1 PE=1 SV=1	0.287	-3.48432	0.0037348	-1.80088	2.42773	1.052
Perm1	D3ZH76 [503-521]	D3ZH76 1xPhospho [T513(100)]	PPARGC1 and ESRR-induced regulator, muscle 1 OS=Rattus norvegicus OX=10116 GN=Perm1 PE=1 SV=1	0.329	-3.03951	0.00330644	-1.60384	2.48064	1.052
Perm1	D3ZH76 [255-277]	D3ZH76 1xPhospho [S257(100)]	PPARGC1 and ESRR-induced regulator, muscle 1 OS=Rattus norvegicus OX=10116 GN=Perm1 PE=1 SV=1	0.35	-2.85714	0.0028212	-1.51457	2.54957	1.052
Perm1	D3ZH76 [255-278]	D3ZH76 1xPhospho [S257(100)]	PPARGC1 and ESRR-induced regulator, muscle 1 OS=Rattus norvegicus OX=10116 GN=Perm1 PE=1 SV=1	0.396	-2.52525	0.00981709	-1.33643	2.00802	1.052
Gbf1	A0A0G2K3N1 [1767-1783]; F1M8X9 [1778-1794]	A0A0G2K3N1 1xPhospho [S1775(100)]; F1M8X9 1xPhospho [S1786(100)]	Golgi brefeldin A-resistant guanine nucleotide exchange factor 1 OS=Rattus norvegicus OX=10116 GN=Gbf1 PE=1 SV=1	0.473	-2.11416	0.00165905	-1.08009	2.78014	1.053
Hspb6	P97541 [57-81]	P97541 1xPhospho [S59(100)]	Heat shock protein beta-6 OS=Rattus norvegicus OX=10116 GN=Hspb6 PE=1 SV=1	0.421	-2.3753	0.00449787	-1.24811	2.34699	1.054
Xirp2	Q71LX6 [811-823]; F1LMC2 [811-823]	Q71LX6 1xPhospho [S813(100)]; F1LMC2 1xPhospho [S813(100)]	Xin actin-binding repeat-containing protein 2 OS=Rattus norvegicus OX=10116 GN=Xirp2 PE=1 SV=1	0.353	-2.83286	0.00387036	-1.50226	2.41225	1.057
Xirp2	Q71LX6 [2197-2208]; F1LMC2 [2197-2208]	Q71LX6 1xPhospho [S2201(100)]; F1LMC2 1xPhospho [S2201(100)]	Xin actin-binding repeat-containing protein 2 OS=Rattus norvegicus OX=10116 GN=Xirp2 PE=1 SV=1	0.452	-2.21239	0.00809698	-1.14561	2.09168	1.057
Kank2	D4ACC2 [356-367]; D3ZD05 [356-367]	D4ACC2 1xPhospho [S358(100)]; D3ZD05 1xPhospho [S358(100)]	KN motif and ankyrin repeat domain-containing protein 2 OS=Rattus norvegicus OX=10116 GN=Kank2 PE=1 SV=2	0.426	-2.34742	0.00402204	-1.23107	2.39555	1.06
Fbxo30	Q5XI67 [155-168]	Q5XI67 1xPhospho [S158(100)]	F-box only protein 30 OS=Rattus norvegicus OX=10116 GN=Fbxo30 PE=1 SV=1	0.33	-3.0303	0.00553932	-1.59946	2.25654	1.061
Smtn	D4ABA5 [780-790]; A0A0G2K6Q4 [72-82]	D4ABA5 1xPhospho [S782(100)]; A0A0G2K6Q4 1xPhospho [S74(100)]	RCG35999, isoform CRA_a OS=Rattus norvegicus OX=10116 GN=Smtn PE=1 SV=1	0.277	-3.61011	0.00533965	-1.85204	2.27249	1.062
Smtn	D4ABA5 [713-723]	D4ABA5 1xPhospho [S719(100)]	RCG35999, isoform CRA_a OS=Rattus norvegicus OX=10116 GN=Smtn PE=1 SV=1	0.289	-3.46021	0.00552503	-1.79086	2.25767	1.062
Smtn	D4ABA5 [796-808]; A0A0G2K6Q4 [88-100]	D4ABA5 2xPhospho [S796(99.7); S798(100)]; A0A0G2K6Q4 2xPhospho [S88(99.7); S90(100)]	RCG35999, isoform CRA_a OS=Rattus norvegicus OX=10116 GN=Smtn PE=1 SV=1	0.29	-3.44828	0.00375014	-1.78588	2.42595	1.062
Smtn	D4ABA5 [713-722]	D4ABA5 1xPhospho [S716(100)]	RCG35999, isoform CRA_a OS=Rattus norvegicus OX=10116 GN=Smtn PE=1 SV=1	0.323	-3.09598	0.0056301	-1.63039	2.24948	1.062
Smtn	D4ABA5 [713-722]	D4ABA5 1xPhospho [S715(99.6)]	RCG35999, isoform CRA_a OS=Rattus norvegicus OX=10116 GN=Smtn PE=1 SV=1	0.371	-2.69542	0.00192905	-1.43051	2.71466	1.062
Smtn	D4ABA5 [738-746]; A0A0G2K6Q4 [30-38]	D4ABA5 1xPhospho [S740(100)]; A0A0G2K6Q4 1xPhospho [S32(100)]	RCG35999, isoform CRA_a OS=Rattus norvegicus OX=10116 GN=Smtn PE=1 SV=1	0.394	-2.53807	0.00786089	-1.34373	2.10453	1.062
Smtn	D4ABA5 [724-737]	D4ABA5 1xPhospho [T734(99.6)]	RCG35999, isoform CRA_a OS=Rattus norvegicus OX=10116 GN=Smtn PE=1 SV=1	0.432	-2.31481	0.000198813	-1.2109	3.70155	1.062
Adssl1	M0R629 [6-18]	M0R629 1xPhospho [S7(100)]	Adenylosuccinate synthetase isozyme 1 OS=Rattus norvegicus OX=10116 GN=Adssl1 PE=1 SV=1	0.271	-3.69004	0.00804638	-1.88364	2.0944	1.063
Synpo2	D4A702 [541-554]	D4A702 1xPhospho [S544(99.6)]	Synaptopodin-2 OS=Rattus norvegicus OX=10116 GN=Synpo2 PE=1 SV=2	0.38	-2.63158	0.00188262	-1.39593	2.72524	1.066
Smpx	Q925F0 [35-51]	Q925F0 1xPhospho [T47(100)]	Small muscular protein OS=Rattus norvegicus OX=10116 GN=Smpx PE=1 SV=1	0.393	-2.54453	0.00859819	-1.3474	2.06559	1.068
Plin4	M0R7S5 [71-86]	M0R7S5 1xPhospho [S73(100)]	Perilipin 4 OS=Rattus norvegicus OX=10116 GN=Plin4 PE=4 SV=2	0.37	-2.7027	0.00193733	-1.4344	2.7128	1.071
	M0RDY6 [77-99]	M0RDY6 1xPhospho [T88(100)]	Uncharacterized protein OS=Rattus norvegicus OX=10116 PE=1 SV=2	0.446	-2.24215	0.00497275	-1.16488	2.3034	1.074
Clcc1	Q9WU61 [492-509]; A0A140TAF5 [492-509]	Q9WU61 1xPhospho [S504(100)]; A0A140TAF5 1xPhospho [S504(100)]	Chloride channel CLIC-like protein 1 OS=Rattus norvegicus OX=10116 GN=Clcc1 PE=1 SV=1	0.469	-2.1322	0.00922424	-1.09234	2.03507	1.076
Mtus1	B1A2U8 [425-440]	B1A2U8 1xPhospho [S427(100)]	Growth factor inhibitor OS=Rattus norvegicus OX=10116 GN=Mtus1 PE=1 SV=1	0.453	-2.20751	0.00784078	-1.14242	2.10564	1.078
Shroom3	F1LP26 [1477-1499]	F1LP26 2xPhospho [S1478(100); S1485(100)]	Shroom family member 3 OS=Rattus norvegicus OX=10116 GN=Shroom3 PE=1 SV=3	0.399	-2.50627	0.00674911	-1.32554	2.17075	1.087
Shroom3	F1LP26 [720-729]	F1LP26 1xPhospho [S722(100)]	Shroom family member 3 OS=Rattus norvegicus OX=10116 GN=Shroom3 PE=1 SV=3	0.451	-2.21729	0.000707573	-1.1488	3.15023	1.087
Alpk2	F1LTG2 [1577-1587]		Alpha-kinase 2 OS=Rattus norvegicus OX=10116 GN=Alpk2 PE=4 SV=3	0.311	-3.21543	0.00280194	-1.68501	2.55254	1.09
Des	P48675 [429-442]; Q6P725 [429-442]	P48675 1xPhospho [S437(100)]; Q6P725 1xPhospho [S437(100)]	Desmin OS=Rattus norvegicus OX=10116 GN=Des PE=1 SV=2	0.417	-2.39808	0.00906957	-1.26188	2.04241	1.092
Des	P48675 [436-442]; Q6P725 [436-442]	P48675 1xPhospho [S437(100)]; Q6P725 1xPhospho [S437(100)]	Desmin OS=Rattus norvegicus OX=10116 GN=Des PE=1 SV=2	0.418	-2.39234	0.00369643	-1.25843	2.43222	1.092
Xirp1	D4ABA9 [520-530]	D4ABA9 1xPhospho [S527(99.6)]	Xin actin-binding repeat containing 1 OS=Rattus norvegicus OX=10116 GN=Xirp1 PE=1 SV=2	0.33	-3.0303	0.00900567	-1.59946	2.04548	1.092
Xirp1	D4ABA9 [520-530]		Xin actin-binding repeat containing 1 OS=Rattus norvegicus OX=10116 GN=Xirp1 PE=1 SV=2	0.366	-2.73224	0.00368519	-1.45008	2.43354	1.092
Mtus2	A0JPQ3 [246-260]; A0A0G2K4U7 [1281-1295]	A0JPQ3 1xPhospho [S248(100)]; A0A0G2K4U7 1xPhospho [S1283(100)]	Microtubule-associated scaffold protein 2 OS=Rattus norvegicus OX=10116 GN=Mtus2 PE=1 SV=1	0.458	-2.18341	0.00762927	-1.12658	2.11752	1.098
Fry	E9PTY6 [916-935]; A0A096MKB4 [223-242]; A0A0G2K749 [307-326]	E9PTY6 1xPhospho [T924(99.7)]; A0A096MKB4 1xPhospho [T231(99.7)]; A0A0G2K749 1xPhospho [T315(99.7)]	FRY microtubule-binding protein OS=Rattus norvegicus OX=10116 GN=Fry PE=1 SV=3	0.368	-2.71739	0.00805002	-1.44222	2.0942	1.106
Plin5	M0R7Z9 [161-171]	M0R7Z9 1xPhospho [S163(100)]	Perilipin-5 OS=Rattus norvegicus OX=10116 GN=Plin5 PE=1 SV=1	0.343	-2.91545	0.00120293	-1.54372	2.91976	1.113
Plin5	M0R7Z9 [173-184]		Perilipin-5 OS=Rattus norvegicus OX=10116 GN=Plin5 PE=1 SV=1	0.357	-2.80112	0.00723277	-1.486	2.1407	1.113
Plin5	M0R7Z9 [173-184]	M0R7Z9 1xPhospho [S175(100)]	Perilipin-5 OS=Rattus norvegicus OX=10116 GN=Plin5 PE=1 SV=1	0.361	-2.77008	0.00718581	-1.46993	2.14352	1.113
Rabgap1	D3ZX42 [121-145]		G protein-coupled receptor 21 (Predicted), isoform CRA_a OS=Rattus norvegicus OX=10116 GN=Rabgap1 PE=1 SV=1	0.479	-2.08768	0.00226227	-1.0619	2.64546	1.136
Osbpl11	B5DF74 [18-36]	B5DF74 1xPhospho [S21(100)]	Oxysterol-binding protein OS=Rattus norvegicus OX=10116 GN=Osbpl11 PE=1 SV=1	0.331	-3.02115	0.00244187	-1.5951	2.61228	1.537
Lmtk2	D3ZBH5 [544-564]	D3ZBH5 1xPhospho [S547(100)]	Lemur tyrosine kinase 2 OS=Rattus norvegicus OX=10116 GN=Lmtk2 PE=1 SV=1	0.342	-2.92398	0.00579619	-1.54793	2.23686	#N/A
RGD1561149	D3ZQK5 [954-967]	D3ZQK5 1xPhospho [S956(100)]	Similar to mKIAA1522 protein OS=Rattus norvegicus OX=10116 GN=RGD1561149 PE=1 SV=1	0.414	-2.41546	0.00760535	-1.2723	2.11888	#N/A
Ptpdc1	A0A0G2KB18 [435-445]; D4ACD9 [390-400]	A0A0G2KB18 1xPhospho [S437(100)]; D4ACD9 1xPhospho [S392(100)]	Protein tyrosine phosphatase domain-containing 1 OS=Rattus norvegicus OX=10116 GN=Ptpdc1 PE=1 SV=1	0.449	-2.22717	0.000469524	-1.15521	3.32834	#N/A
Tasor2	D3ZVI2 [1103-1109]	D3ZVI2 1xPhospho [S1107(100)]	Transcription activation suppressor family member 2 OS=Rattus norvegicus OX=10116 GN=Tasor2 PE=1 SV=3	0.485	-2.06186	0.00442613	-1.04394	2.35398	#N/A
