# Supplementary material for: Branched-chain α-ketoacids are preferentially reaminated and activate protein synthesis in the heart
Source: Nat Commun. 2021 Mar 15;12:1680. doi: 10.1038/s41467-021-21962-2 (PMC7960706; doi:10.1038/s41467-021-21962-2)
Supplement: Supplementary file 5 — Supplementary Data 3 [file 41467_2021_21962_MOESM5_ESM.xlsx]

## Sheet:  Upregulated Phosphoproteins
Term	Overlap	P-value	Adjusted P-value	Odds Ratio	Combined Score	Genes
actin cytoskeleton (GO:0015629)	6/294	2.75117e-06	0.00122702	14.5773	186.64	SVIL;AHNAK;CTTN;MYZAP;RCSD1;LMOD2
ventricular cardiac muscle cell action potential (GO:0086005)	3/15	1.10549e-06	0.00282065	142.857	1959.32	RYR2;SCN5A;SNTA1
plasma membrane bounded cell projection organization (GO:0120036)	5/118	5.78779e-07	0.00295351	30.2663	434.696	CTTN;DOCK7;MICALL1;RAPGEF2;MAPT
positive regulation of protein polymerization (GO:0032273)	4/64	1.84249e-06	0.00313408	44.6429	589.482	CTTN;SLAIN2;MAPT;LMOD2
neuron projection development (GO:0031175)	5/167	3.21576e-06	0.0041025	21.3858	270.476	CTTN;DOCK7;MICALL1;RAPGEF2;MAPT
positive regulation of supramolecular fiber organization (GO:1902905)	4/84	5.48885e-06	0.00560192	34.0136	412	CTTN;SLAIN2;MAPT;LMOD2
cardiac muscle cell action potential involved in contraction (GO:0086002)	3/28	7.86327e-06	0.00668771	76.5306	899.488	RYR2;SCN5A;SNTA1
cytoskeleton (GO:0005856)	6/520	6.94577e-05	0.010326	8.24176	78.9131	SVIL;AHNAK;CTTN;SLAIN2;MAPT;LMOD2
focal adhesion (GO:0005925)	5/356	0.000121885	0.0135902	10.0321	90.4137	ENAH;SVIL;AHNAK;CTTN;DOCK7
actin filament (GO:0005884)	3/55	6.13987e-05	0.0136919	38.961	377.849	CTTN;RCSD1;LMOD2
polymeric cytoskeletal fiber (GO:0099513)	4/221	0.00024121	0.0215159	12.9282	107.69	CTTN;MAPT;RCSD1;LMOD2
microtubule end (GO:1990752)	2/22	0.000429098	0.0318963	64.9351	503.495	SVIL;SLAIN2
neuron development (GO:0048666)	4/144	4.61324e-05	0.0336305	19.8413	198.095	DOCK7;MICALL1;RAPGEF2;MAPT
central nervous system neuron development (GO:0021954)	2/9	6.76287e-05	0.0431387	158.73	1524.04	RAPGEF2;MAPT
striated muscle contraction (GO:0006941)	3/61	8.37567e-05	0.0474901	35.1288	329.775	RYR2;SCN5A;RCSD1
late endosome (GO:0005770)	3/140	0.000967399	0.0616371	15.3061	106.238	MICALL1;RAPGEF2;UBXN6
regulation of ventricular cardiac muscle cell membrane repolarization (GO:0060307)	2/14	0.000170213	0.0868595	102.041	885.557	SCN5A;SNTA1
regulation of cardiac muscle cell membrane repolarization (GO:0099623)	2/18	0.000285193	0.132304	79.3651	647.805	SCN5A;SNTA1
cortical cytoskeleton (GO:0030863)	2/52	0.00240006	0.133804	27.4725	165.721	CTTN;MYZAP
positive regulation of microtubule polymerization or depolymerization (GO:0031112)	2/24	0.000511802	0.174115	59.5238	451.046	SLAIN2;MAPT

## Sheet: Downregulated Phosphoproteins
Term	Overlap	P-value	Adjusted P-value	Odds Ratio	Combined Score	Genes
cytoskeleton (GO:0005856)	13/520	1.59663e-07	7.12099e-05	6.17284	96.6062	KANK2;SVIL;PPP1R12A;AHNAK;SYNPO2;MTUS1;MSN;SHROOM3;MTUS2;LDB3;LMOD2;SMTN;DES
stress fiber (GO:0001725)	4/40	2.04182e-05	0.00227663	24.6914	266.644	NEBL;SYNPO2;XIRP1;XIRP2
contractile actin filament bundle (GO:0097517)	4/48	2.04182e-05	0.0030355	24.6914	266.644	NEBL;SYNPO2;XIRP1;XIRP2
focal adhesion (GO:0005925)	9/356	1.36954e-05	0.00305407	6.2422	69.9029	SVIL;PPP1R12A;AHNAK;SYNPO2;XIRP1;CTNNA1;MSN;XIRP2;DCAF6
actomyosin (GO:0042641)	4/48	4.24168e-05	0.00378358	20.5761	207.16	NEBL;SYNPO2;XIRP1;XIRP2
actin binding (GO:0003779)	8/254	8.76226e-06	0.0100854	7.77681	90.5613	SVIL;SMTN;NEBL;SYNPO2;XIRP1;SHROOM3;XIRP2;LMOD2
actin cytoskeleton (GO:0015629)	7/294	0.000189646	0.014097	5.87889	50.3842	SVIL;SMTN;PPP1R12A;AHNAK;SYNPO2;SHROOM3;LMOD2
microtubule minus-end (GO:0036449)	2/8	0.000446494	0.0284481	61.7284	476.178	SVIL;NUMA1
pericentric heterochromatin (GO:0005721)	2/12	0.00104144	0.051609	41.1523	282.599	CBX5;ATRX
microtubule organizing center (GO:0005815)	8/507	0.0010263	0.0572161	3.89607	26.812	DYNC1LI1;RANBP1;PPP1R12A;RABGAP1;NUMA1;MAPKAPK2;MTUS2;RAB11FIP5
lipid droplet (GO:0005811)	3/64	0.00223196	0.0904958	11.5741	70.6583	LIPE;PLIN4;PLIN5
endoplasmic reticulum tubular network (GO:0071782)	2/17	0.00211799	0.0944623	29.0487	178.861	STIM1;RTN4
intermediate filament cytoskeleton (GO:0045111)	3/71	0.0030003	0.0955811	10.433	60.6055	PNN;SYNM;DES
centrosome (GO:0005813)	7/461	0.00264747	0.0983977	3.74923	22.2485	DYNC1LI1;RANBP1;PPP1R12A;RABGAP1;NUMA1;MAPKAPK2;MTUS2
nuclear heterochromatin (GO:0005720)	2/20	0.00293575	0.100719	24.6914	143.97	CBX5;ATRX
microtubule end (GO:1990752)	2/22	0.00355059	0.105571	22.4467	126.614	SVIL;NUMA1
perinuclear region of cytoplasm (GO:0048471)	6/378	0.00432206	0.120477	3.91926	21.3366	TFRC;STAT1;AMFR;MSN;LMTK2;RANGAP1
contractile fiber (GO:0043292)	2/26	0.00494334	0.12969	18.9934	100.849	PPP1R12A;LMOD2
myofibril (GO:0030016)	2/27	0.00532485	0.131938	18.2899	95.7544	DES;LMOD2
intercalated disc (GO:0014704)	2/31	0.00698086	0.155673	15.9299	79.0854	DES;ANK2
