# Supplementary material for: Branched-chain α-ketoacids are preferentially reaminated and activate protein synthesis in the heart
Source: Nat Commun. 2021 Mar 15;12:1680. doi: 10.1038/s41467-021-21962-2 (PMC7960706; doi:10.1038/s41467-021-21962-2)
Supplement: Supplementary file 7 — Source Data [file 41467_2021_21962_MOESM7_ESM.xlsx]

## Sheet: Fig1b
Figure 1b
Percent labeling with 13C in metabolites
Valine
Vehicle	BT2	LY3351337
53.2993	40.3663	19.5243
46.1162	41.9426	19.0131
51.8722	45.3894	19.4297
51.4705	51.704	19.3998
46.3166		20.1365
		25.955
3-HIB
Vehicle	BT2	LY3351337
89.1719	94.0576	91.9677
81.9562	93.6912	92.3993
86.7872	92.4177	93.6647
86.374	90.5297	91.0586
90.5436		89.5587
		95.6507
Citrate
Vehicle	BT2	LY3351337
2.1994	9.2401	1.0078
1.2957	8.0014	1.0841
1.3429	5.3779	1.7376
1.6854	3.7384	0.9919
2.2032		0.824
		2.0837
Succinate
Vehicle	BT2	LY3351337
1.7192	7.4837	0.2068
0.2526	5.2405	0.1814
0.606	3.9649	1.1955
1.1729	3.4293	0.0968
1.492		0.4599
		0.7479

## Sheet: Fig1c
Figure 1c
Concentration of 13C in metabolites
Valine
Vehicle	BT2	LY3351337
16.9389	10.7477	4.17636
12.5682	10.0956	4.2237
18.6764	11.0532	4.23311
14.7272	15.8559	3.85173
12.3474		5.5489
		6.44535
3-HIB
Vehicle	BT2	LY3351337
6.81912	14.6829	12.0905
3.81335	17.516	7.28834
8.87825	11.5366	8.64602
4.769	13.4162	8.14518
3.6823		8.78898
		16.1237
Citrate
Vehicle	BT2	LY3351337
0.13231	0.815734	0.0849275
0.0608671	0.564257	0.101879
0.0948289	0.437374	0.157665
0.129395	0.326547	0.0715318
0.150519		0.102812
		0.11313
Succinate
Vehicle	BT2	LY3351337
0.155847	0.528447	0.0257975
0.0571973	0.652412	0.0176575
0.0761663	0.27753	0.0821342
0.0620637	0.24299	0.0111011
0.110792		0.0262332
		0.0682958

## Sheet: Fig1d
Figure 1d
Rate of reamination (nmol/min) of 13C-labeled KIV to valine and rate of formation of 13C-labeled 3-HIB from 13C-labeled KIV
Valine
Vehicle	BT2	LY3351337
63.6184	27.4493	12.1951
49.1768	39.7303	14.6163
69.4488	33.8063	13.1834
48.5486	50.4102	14.6161
44.1517		16.8382
		22.2545
3-HIB
Vehicle	BT2	LY3351337
19.654	104.761	17.7705
10.6401	222.967	15.0766
18.6439	100.466	30.3839
13.9521	67.6858	17.1756
21.956		17.4031
		29.6018

## Sheet: Fig2a
Figure 2a
Percent labeling with 13C of plasma KIV after bolus injection of U-13C KIV
KIV
Time (min)	Vehicle	LY3351337
2	86.2517	93.249
5	86.4657	96.8684
10	82.6663	96.5799
15	74.313	95.7016
30	47.3508	89.3328
60	21.9833	55.7044

## Sheet: Fig2b
Figure 2b
Percent labeling with 13C of plasma valine after bolus injection of U-13C KIV
Valine
Time (min)	Vehicle	LY3351337
2	7.22816	1.78282
5	25.147	7.12802
10	35.9004	10.0875
15	36.458	11.3995
30	27.513	10.7179
60	12.2527	5.31916

## Sheet: Fig2c
Figure 2c
Fractional percent labeling with 13C of valine
Plasma
Vehicle	LY3351337
28.4849	18.0341
34.662	6.454
32.8631	2.4856
28.5694	5.33
25.9233	3.3087
22.6671	2.3216
28.0569	1.5736
31.2291	2.8659
	4.7768
	4.4527
Heart
Vehicle	LY3351337
35.9601	22.8815
51.0036	11.9126
49.0542	3.2248
44.0498	6.7257
27.1967	4.567
30.0383	2.7824
31.9827	1.7086
49.7005	3.6521
	5.9187
	6.77
Liver
Vehicle	LY3351337
19.5562	12.9463
22.3116	4.7905
21.6889	2.1397
19.1163	4.2906
17.6218	2.3931
15.134	1.9119
19.2898	1.2797
20.8486	2.2626
	3.8281
	3.6456
Kidney
Vehicle	LY3351337
21.3488	14.6
28.5876	6.7062
26.1024	2.591
23.9052	5.4245
19.7323	3.37
17.8659	2.1595
22.5745	1.4779
24.9121	2.5707
	4.344
	4.6468
Gastroc
Vehicle	LY3351337
38.969	20.6458
38.4438	6.6874
33.8836	2.6547
30.9406	5.6932
25.0775	4.0263
32.9543	2.3268
35.7671	1.566
	3.2418
	4.9589
	4.6691

## Sheet: Fig3a
Figure 3a
Correlation of 13C-valine concentration with Bcat1, Bcat2 and Slc25a44 mRNA levels across rat tissues
Tissue	Animal	13C Valine	Bcat1	Bcat2	Slc25a44
Gastroc	G24	9.22049	3.26414	1.06024	0.859929
Gastroc	G29	13.5128	1.81658	1.00477	1
Gastroc	G5	10.4807	1.98708	1.02399	0.857247
Gastroc	G7	8.92006	1.7296	1.13001	1.11383
Gastroc	G8	6.90555	1	1	0.818003
Heart	H1	9.08311	0.841225	0.726906	0.28158
Heart	H24	7.56402	1.76759	1.90687	0.953552
Heart	H29	11.6393	1.24701	3.04719	0.455768
Heart	H5	14.9164	0.42088	0.0865375	0.300969
Heart	H7	11.5733	0.336626	0.912913	0.484151
Heart	H8	5.23607	0.809187	1.18124	0.526893
Kidney	K1	5.67184	0.571265	0.727987	0.833361
Kidney	K23	4.37524	0.564458	1.35273	2.20215
Kidney	K24	6.12229	1.71583	1.61205	1.97833
Kidney	K29	6.84319	0.597091	2.0441	2.93163
Kidney	K5	7.53864	0	0.885796	0.981995
Kidney	K7	5.44678	0.427995	0.674623	1.50397
Liver	L1	4.83103	0	0.0911708	1.18073
Liver	L24	4.64002	0	0	1.67726
Liver	L5	6.09678	0	0	1.97117
Liver	L7	5.3278	0	0.0825898	2.61094
Liver	L8	4.01952	0	0.12657	2.21101

## Sheet: Fig3c
Figure 3c
Relative mRNA expression of Slc25a44 in isolated perfused hearts following treatment with AAV9-CMV-SLC25A44 versus AAV9-CMV-GFP.
Slc24a44
AAV9-CMV-GFP	AAV9-CMV-SLC25A44
0.087462	2.45237
0.0942574	2.03992
0.113279	1.72712
0.10445	2.11857
0.103911	1.38226
0.12378	2.6049
0.149415	1.17115

## Sheet: Fig3d
Figure 3d
Concentration of 13C-labeled valine in the heart
AAV9-CMV-GFP	AAV9-CMV-SLC25A44
25.9685	24.2803
51.0294	24.9784
22.4309	24.0715
22.0306	19.6672
16.0076	6.59658
53.8469	22.7496
54.3818	9.85133

## Sheet: Fig3e
Figure 3e
Total rate of formation of 13C-labeled valine
AAV9-CMV-GFP	AAV9-CMV-SLC25A44
7.9564	14.9135
15.038	11.5024
11.5118	19.0191
13.5148	21.6247
7.16551	17.3561
16.2835	27.2929
24.3127	20.3957

[truncated: 19 more sheets: Fig3f, Fig3g, Fig3h, Fig3i, Fig4a, Fig4b, Fig5, Supp_Fig1a, Supp_Fig1b, Supp_Fig1c, Supp_Fig2a, Supp_Fig2b, Supp_Fig3a, Supp_Fig3b, Supp_Fig3c, Supp_Fig3d, Supp_Fig3e, Supp_Fig4a, Supp_Fig4b]
